# Supplementary material for: MultiK: an automated tool to determine optimal cluster numbers in single-cell RNA sequencing data
Source: Genome Biol. 2021 Aug 19;22:232. doi: 10.1186/s13059-021-02445-5 (PMC8375188; doi:10.1186/s13059-021-02445-5)
Supplement: Supplementary file 2 — Additional file 2:. Supplementary tables [file 13059_2021_2445_MOESM2_ESM.xlsx]

## Sheet: List of Supplementary Tables
List of Supplementary Tables	Title
Supplementary Table 1	List of differentially expressed genes from each cluster in the 3 cell line mixture dataset at K=3 and K=7.
Supplementary Table 2	Identification of the synthetic luminal group in the synthetic experiment.
Supplementary Table 3	List of scRNAseq datasets used in this study.
Supplementary Table 4	List of differentially expressed genes from each cluster in the FVB3-mammary dataset at K=8 and K=18.
Supplementary Table 5	List of differentially expressed genes from each cluster in the FVB4-mammary dataset at K=9 and K=18.
Supplementary Table 6	List of differentially expressed genes from each cluster in the Balbc-mammary dataset at K=10 and K=13.
Supplementary Table 7	List of differentially expressed genes from each cluster in the TM 10X-mammary dataset at K=15.
Supplementary Table 8	List of differentially expressed genes from each cluster in the TM Smartseq-mammary dataset at K=7 and K=10.
Supplementary Table 9	List of differentially expressed genes from each cluster in the Savas et al. T cell dataset at K=4 and K=15.
Supplementary Table 10	List of differentially expressed genes from each cluster in the Guo et al. T cell dataset at K=18 and K=22.
Supplementary Table 11	List of differentially expressed genes from each cluster in the Zheng et al. T cell dataset at K=6 and K=18.
Supplementary Table 12	List of differentially expressed genes from each cluster in the Zhang et al. T cell dataset at K=6 and K=15.
Supplementary Table 13	List of differentially expressed genes from each cluster in the Oh et al. T cell dataset at K=5.
Supplementary Table 14	List of differentially expressed genes from each cluster in the Azizi et al. T cell dataset at K=13 and K=27.
Supplementary Table 15	Cluster annotation in the 3 cell line mixture dataset, the FVB3-mammary dataset, and the Azizi et al. breast cancer T cell dataset.
Supplementary Table 16	Summary of the reproducible normal mouse mammary gland groups identified across datasets.
Supplementary Table 17	Summary of the reproducible human T cell groups identified across datasets.

## Sheet: Table S1
Supplementary Table 1. List of differentially expressed genes from each cluster in the 3 cell line mixture dataset at K=3 and K=7.
List of differentially expressed genes from each cluster at K=3.									List of differentially expressed genes from each cluster at K=7.
Cluster	Gene	Average Log fold-change	Percent positive in cluster	Percent positive outside cluster	p-value	FDR-corrected p-value			Cluster	Gene	Average Log fold-change	Percent positive in cluster	Percent positive outside cluster	p-value	FDR-corrected p-value
0	S100A9	3.06308	0.999	0.685	0	0			0	YBX1	0.395453	1	0.999	2.03834e-115	4.33086e-111
0	SEC61G	2.78824	1	1	0	0			0	UBL5	0.486147	1	0.996	8.95779e-112	1.90326e-107
0	S100A7	2.43067	0.981	0.449	0	0			0	SNHG15	0.470332	0.964	0.741	1.20544e-90	2.56121e-86
0	RARRES1	2.26261	0.996	0.249	0	0			0	EBNA1BP2	0.4632	0.988	0.856	2.83894e-90	6.0319e-86
0	S100A8	2.24831	0.979	0.429	0	0			0	HEBP2	0.390733	1	0.974	7.61639e-90	1.61826e-85
0	CCT6A	2.18565	1	0.807	0	0			0	RPL5	0.286585	1	0.999	1.19378e-81	2.53642e-77
0	CHCHD2	2.01916	1	1	0	0			0	KLK5	0.491527	0.92	0.551	4.6993e-81	9.98459e-77
0	SLPI	2.00476	0.991	0.228	0	0			0	PDCD5	0.328555	1	0.993	4.048e-79	8.60078e-75
0	SAT1	1.98091	0.998	0.781	0	0			0	CDCA7	0.31155	0.623	0.266	6.08858e-79	1.29364e-74
0	KRT7	1.96978	0.999	0.616	0	0			0	GCSH	0.362548	0.996	0.945	3.55764e-76	7.55892e-72
0	EGFR	1.56485	0.994	0.241	0	0			0	CSAG1	0.428766	0.984	0.631	7.81253e-76	1.65993e-71
0	TM4SF1	1.5028	0.973	0.208	0	0			0	CDKN2A	0.403938	0.984	0.652	1.66103e-73	3.52919e-69
0	STMN1	1.50072	0.999	0.886	0	0			0	POLR2F	0.381099	0.977	0.871	1.67611e-72	3.56124e-68
0	UBL5	1.4923	1	0.989	0	0			0	EEF1E1	0.386873	0.993	0.876	3.89627e-72	8.2784e-68
0	NDUFS5	1.48495	1	0.993	0	0			0	KRT5	0.43277	0.936	0.573	8.04601e-72	1.70954e-67
0	IMPA2	1.45473	0.992	0.252	0	0			0	HMGN1	0.261438	1	0.999	1.40382e-71	2.98269e-67
0	EIF3M	1.40732	0.999	0.813	0	0			0	EIF5A	0.376659	0.999	0.918	3.8696e-71	8.22175e-67
0	CSAG1	1.37626	0.985	0.083	0	0			0	NDUFS5	0.399909	1	0.997	9.65913e-71	2.05228e-66
0	VOPP1	1.36698	0.995	0.464	0	0			0	S100A14	0.381039	1	0.898	1.64199e-69	3.48873e-65
0	AZGP1	1.36613	0.943	0.061	0	0			0	STOML2	0.395733	0.987	0.947	2.15142e-69	4.57112e-65
0	NDUFV2	1.32985	0.999	0.824	0	0			0	NDUFS6	0.338227	1	0.97	2.69094e-67	5.71745e-63
0	CSTF3	1.29327	0.975	0.419	0	0			0	MT-CO3	0.277415	1	1	7.05757e-67	1.49952e-62
0	CDKN2A	1.22407	0.981	0.148	0	0			0	YBX3	0.322204	0.993	0.942	7.73438e-67	1.64332e-62
0	VAPA	1.16658	0.998	0.762	0	0			0	MARCKSL1	0.387878	0.997	0.895	7.99017e-67	1.69767e-62
0	ATP5PF	1.12215	1	0.999	0	0			0	S100A2	0.606276	0.897	0.572	8.95079e-66	1.90177e-61
0	NIPSNAP2	1.11134	0.98	0.253	0	0			0	SEC61G	0.4653	1	1	1.33549e-65	2.83751e-61
0	LANCL2	1.10981	0.963	0.187	0	0			0	LDHA	0.386628	1	0.972	1.18427e-64	2.51623e-60
0	NDUFC2	1.08561	1	0.954	0	0			0	KRT23	0.420959	0.925	0.598	2.43694e-64	5.17777e-60
0	MRPS15	1.06793	0.999	0.777	0	0			0	AP1M2	0.347863	0.97	0.758	3.15373e-64	6.70073e-60
0	GAPDH	1.04925	1	1	0	0			0	MRPS15	0.346447	0.999	0.912	3.31124e-64	7.0354e-60
0	SERBP1	0.997884	1	0.96	0	0			0	KRT7	0.445112	1	0.848	3.29076e-63	6.99187e-59
0	YBX1	0.909283	1	0.999	0	0			0	BID	0.338316	0.98	0.856	9.34564e-63	1.98567e-58
0	UQCRH	0.883048	1	0.999	0	0			0	RPS16	0.169157	1	1	2.73029e-62	5.80105e-58
0	ATP5PO	1.0382	0.999	0.917	5.88633e-307	1.25067e-302			0	NAA10	0.330982	0.99	0.965	5.21351e-62	1.10771e-57
0	SNU13	1.00837	1	0.922	2.23927e-305	4.75777e-301			0	ATP5PF	0.334038	1	0.999	8.80771e-62	1.87137e-57
0	PPA1	1.09961	0.999	0.853	2.59859e-303	5.52122e-299			0	SNU13	0.334514	1	0.969	6.46352e-61	1.3733e-56
0	H3F3A	0.993282	1	0.999	1.12418e-302	2.38854e-298			0	TMEM147	0.29259	0.999	0.973	9.74757e-61	2.07107e-56
0	HINT1	0.639413	1	1	2.32101e-302	4.93144e-298			0	EGFR	0.361922	0.99	0.699	1.6781e-60	3.56546e-56
0	SLC1A6	1.14613	0.917	0.048	5.00707e-302	1.06385e-297			0	TSPO	0.361764	1	0.868	3.2701e-60	6.94798e-56
0	PPIA	0.961121	1	0.999	2.76001e-301	5.8642e-297			0	MRPL4	0.363087	0.996	0.891	4.24979e-60	9.02952e-56
0	NDUFS6	0.931505	1	0.925	3.89022e-300	8.26556e-296			0	LY6D	0.429699	0.723	0.405	4.60882e-60	9.79236e-56
0	MYL12B	1.14705	1	0.974	2.30703e-299	4.90176e-295			0	TXNL4A	0.307389	0.991	0.954	1.5163e-59	3.22167e-55
0	EIF3G	1.02969	0.999	0.825	1.14918e-298	2.44167e-294			0	RPS7	0.169455	1	1	2.54226e-59	5.40155e-55
0	DEK	1.09713	0.999	0.927	1.3413e-298	2.84987e-294			0	NIPSNAP2	0.353341	0.98	0.694	5.59844e-59	1.1895e-54
0	MRPL4	1.07846	0.992	0.738	1.3027e-296	2.76784e-292			0	HOMER3	0.361295	0.99	0.796	1.0326e-58	2.19396e-54
0	KRT23	1.23523	0.921	0.102	4.78708e-296	1.01711e-291			0	SF3B6	0.304306	1	0.993	1.13926e-58	2.42058e-54
0	HDAC2	1.01305	0.988	0.638	1.19803e-294	2.54546e-290			0	GADD45GIP1	0.286031	1	0.99	3.54712e-58	7.53657e-54
0	EEF1E1	1.04707	0.991	0.698	2.06721e-294	4.39219e-290			0	TMEM123	0.325446	0.98	0.842	1.07421e-57	2.28237e-53
0	ATP5MC3	0.933564	1	0.987	3.57683e-294	7.5997e-290			0	CSTF3	0.369192	0.984	0.753	2.06125e-57	4.37955e-53
0	RBP1	1.03058	0.913	0.075	7.74208e-293	1.64496e-288			0	CSTB	0.237625	1	0.999	2.13361e-57	4.53329e-53
0	LDHA	1.36349	1	0.93	8.19618e-293	1.74144e-288			0	EIF3G	0.343398	0.999	0.931	7.44229e-57	1.58126e-52
0	PITX1	0.956637	0.938	0.177	8.22738e-293	1.74807e-288			0	S100A10	0.299933	1	1	1.41855e-56	3.014e-52
0	EIF3K	0.911855	0.999	0.948	9.66357e-293	2.05322e-288			0	ABRACL	0.31756	0.99	0.901	2.7508e-56	5.84461e-52
0	KRT5	1.21091	0.91	0.078	2.22711e-292	4.73193e-288			0	UQCRH	0.268806	1	0.999	7.22183e-56	1.53442e-51
0	PTMA	0.785552	1	1	5.61461e-289	1.19294e-284			0	HMGN3	0.307343	0.997	0.974	8.035e-56	1.7072e-51
0	LINC02515	0.971305	0.891	0.028	8.55103e-289	1.81684e-284			0	NACA	0.184705	1	1	9.37841e-56	1.99263e-51
0	MRPL37	0.965537	0.98	0.535	1.8153e-287	3.85696e-283			0	RPS19BP1	0.288057	0.994	0.959	9.72391e-56	2.06604e-51
0	HOMER3	1.10802	0.986	0.507	2.25452e-285	4.79019e-281			0	RPS12	0.156198	1	1	2.68599e-55	5.70691e-51
0	CCT5	1.10262	0.99	0.74	5.2284e-285	1.11088e-280			0	CCNE1	0.203723	0.417	0.146	8.41495e-54	1.78792e-49
0	MARCKSL1	1.08137	0.997	0.738	6.88762e-285	1.46341e-280			0	ATP5MG	0.215778	1	0.999	8.92346e-54	1.89597e-49
0	NOL7	0.994315	0.996	0.746	4.32441e-283	9.18806e-279			0	NHP2	0.251683	1	0.993	1.0155e-53	2.15762e-49
0	HMGN3	0.888443	0.998	0.938	4.4498e-283	9.45449e-279			0	DSTN	0.247556	1	0.999	1.77662e-53	3.77478e-49
0	CD24	1.12568	1	0.838	7.1465e-283	1.51842e-278			0	SLBP	0.309047	0.848	0.66	2.7142e-53	5.76686e-49
0	ANXA2	1.14444	1	0.951	1.35119e-280	2.87088e-276			0	CCDC124	0.29587	0.938	0.747	5.32345e-53	1.13107e-48
0	PRDX4	1.06538	0.993	0.698	2.65636e-280	5.64396e-276			0	UPP1	0.337548	0.932	0.652	5.43814e-53	1.15544e-48
0	DNMT1	1.11065	0.988	0.678	4.53134e-280	9.62773e-276			0	MRPL36	0.281155	0.999	0.96	5.58883e-53	1.18746e-48
0	PSMB2	1.0535	0.995	0.731	4.9537e-280	1.05251e-275			0	PITX1	0.320208	0.932	0.641	8.86096e-53	1.88269e-48
0	TECR	0.994712	0.972	0.483	9.38476e-280	1.99398e-275			0	MT-ATP6	0.236036	1	1	2.84003e-52	6.03421e-48
0	KLK5	1.26808	0.885	0.069	1.99918e-279	4.24766e-275			0	MAGEA3	0.297162	0.839	0.521	4.99654e-52	1.06161e-47
0	UQCRFS1	0.837988	0.998	0.944	1.40873e-277	2.99313e-273			0	LINC00665	0.250627	0.668	0.376	9.07185e-52	1.9275e-47
0	KRT19	1.22808	1	0.887	1.62672e-277	3.45629e-273			0	MSH6	0.252222	0.525	0.251	1.74504e-51	3.70768e-47
0	EBNA1BP2	1.02139	0.989	0.65	2.39377e-276	5.08604e-272			0	PSMD8	0.318659	0.994	0.92	2.04445e-51	4.34385e-47
0	PIN1	0.99539	0.988	0.653	3.4203e-274	7.2671e-270			0	ATP5F1C	0.307047	0.996	0.938	7.92106e-51	1.68299e-46
0	RANBP1	1.04355	0.999	0.901	6.256e-273	1.32921e-268			0	DDX46	0.294634	0.985	0.937	2.57794e-50	5.47734e-46
0	MGP	1.62852	0.972	0.417	1.13543e-272	2.41245e-268			0	OCIAD2	0.274569	0.991	0.916	4.31111e-50	9.15982e-46
0	MPC1	0.937728	0.969	0.51	4.91853e-272	1.04504e-267			0	KTN1	0.292233	0.999	0.97	5.35301e-50	1.13735e-45
0	MAGEA12	0.822487	0.861	0.028	2.08067e-270	4.4208e-266			0	BAG1	0.299288	0.984	0.843	6.29058e-50	1.33656e-45
0	PAFAH1B3	0.902149	0.992	0.732	3.77655e-270	8.02404e-266			0	COA6	0.314846	0.977	0.856	2.20965e-49	4.69485e-45
0	ACOT13	0.910992	0.977	0.523	9.90946e-270	2.10546e-265			0	FAM111B	0.327553	0.634	0.342	2.30819e-49	4.90421e-45
0	CSNK2B	0.922168	0.987	0.759	4.39035e-269	9.32818e-265			0	LANCL2	0.309531	0.967	0.656	4.54026e-49	9.64669e-45
0	PSMG1	0.92731	0.973	0.495	4.04952e-268	8.60401e-264			0	SERBP1	0.291717	1	0.984	1.45457e-48	3.09053e-44
0	UPF3B	0.926534	0.949	0.34	8.11088e-268	1.72332e-263			0	PLPP2	0.282484	0.891	0.668	2.77162e-48	5.88885e-44
0	PSMD8	0.93505	0.995	0.804	1.77015e-267	3.76104e-263			0	S100A7	0.407412	0.988	0.769	3.60068e-48	7.65037e-44
0	RALBP1	0.838508	0.998	0.887	2.07934e-267	4.41798e-263			0	TOMM5	0.304393	0.943	0.767	4.74928e-48	1.00908e-43
0	COX6B1	0.688937	1	0.993	7.22129e-267	1.53431e-262			0	CHCHD10	0.271538	0.991	0.943	1.10267e-47	2.34284e-43
0	CDC37	0.904163	0.98	0.664	8.79623e-267	1.86893e-262			0	EXOSC5	0.285417	0.814	0.586	1.27541e-47	2.70986e-43
0	CACYBP	1.01675	0.989	0.754	1.01575e-266	2.15816e-262			0	FAU	0.179538	1	1	1.32722e-47	2.81995e-43
0	COA6	0.923051	0.981	0.658	1.96791e-265	4.18121e-261			0	S100A8	0.372607	0.983	0.761	2.19276e-47	4.65896e-43
0	SNRPB	0.899612	0.996	0.807	2.03382e-265	4.32126e-261			0	TIMM8B	0.27101	0.997	0.932	2.45144e-47	5.20858e-43
0	UPP1	0.932967	0.936	0.211	2.73545e-265	5.81202e-261			0	EI24	0.271686	0.977	0.891	3.08899e-47	6.56317e-43
0	PSMG2	0.939485	0.975	0.604	8.08236e-265	1.71726e-260			0	ITGB1BP1	0.240652	0.997	0.969	6.32146e-47	1.34312e-42
0	MAGEA3	0.770969	0.845	0.016	1.14241e-264	2.42728e-260			0	KRT17	0.447276	0.808	0.509	6.84162e-47	1.45364e-42
0	SF3B6	0.781806	1	0.981	5.17334e-264	1.09918e-259			0	DCUN1D5	0.286645	0.955	0.78	7.97351e-47	1.69413e-42
0	ARHGDIB	0.823471	0.884	0.103	8.83598e-264	1.87738e-259			0	GAPDH	0.263132	1	1	8.0522e-47	1.71085e-42
0	IMMP1L	0.90011	0.965	0.494	1.35161e-263	2.87177e-259			0	HES4	0.308868	0.996	0.924	1.31049e-46	2.7844e-42
0	AP1M2	0.864899	0.964	0.446	1.21318e-262	2.57764e-258			0	LINC02515	0.315051	0.872	0.558	1.35237e-46	2.87338e-42
0	PTS	0.915525	0.995	0.693	1.31264e-260	2.78897e-256			0	VOPP1	0.324843	0.991	0.788	1.35975e-46	2.88905e-42
0	HSPB11	0.899012	0.984	0.658	7.34866e-260	1.56137e-255			0	WNT6	0.273404	0.817	0.492	2.50081e-46	5.31346e-42
0	PRDX2	1.02544	0.987	0.656	9.46605e-260	2.01125e-255			0	NDUFB7	0.232375	1	0.992	2.85733e-46	6.07097e-42
0	PPP1CA	0.813505	0.996	0.875	2.39686e-259	5.09262e-255			0	RBP1	0.300605	0.906	0.586	8.03247e-46	1.70666e-41
0	HEBP2	0.830299	0.999	0.936	2.01306e-258	4.27716e-254			0	ANXA2	0.330993	1	0.981	8.18196e-46	1.73842e-41
0	MYL12A	1.00982	0.999	0.971	3.14333e-258	6.67863e-254			0	COTL1	0.323582	0.97	0.804	9.04464e-46	1.92171e-41
0	ATP5F1C	0.878751	0.996	0.848	5.14287e-257	1.09271e-252			0	DNMT1	0.319706	0.991	0.865	1.16367e-45	2.47244e-41
0	GADD45GIP1	0.738497	1	0.974	1.03758e-256	2.20454e-252			0	C1QBP	0.282235	0.984	0.96	1.65225e-45	3.51054e-41
0	HNRNPA2B1	0.814662	1	0.988	1.23716e-256	2.62859e-252			0	NDUFAF4	0.297237	0.865	0.664	5.56456e-45	1.1823e-40
0	SSBP1	0.987066	0.994	0.869	1.25585e-256	2.6683e-252			0	SNRPB	0.292334	0.996	0.922	5.87906e-45	1.24912e-40
0	CLTA	1.09185	0.992	0.915	1.82907e-256	3.88622e-252			0	UQCRFS1	0.266715	1	0.976	7.19184e-45	1.52805e-40
0	PPIE	0.801447	0.931	0.306	1.8593e-255	3.95045e-251			0	SOD1	0.261298	0.999	0.992	8.8969e-45	1.89032e-40
0	CASP14	1.09136	0.856	0.085	2.62784e-255	5.58338e-251			0	OLA1	0.266903	0.965	0.852	1.05573e-44	2.24312e-40
0	MRPS6	0.878161	0.984	0.625	3.51343e-255	7.46499e-251			0	NDUFV2	0.325442	0.997	0.931	1.62074e-44	3.44358e-40
0	MT-CO3	0.649212	1	1	1.28706e-254	2.73462e-250			0	CLTA	0.315514	0.997	0.96	2.30904e-44	4.90602e-40
0	MRPL36	0.771189	0.998	0.902	3.25625e-251	6.91856e-247			0	COX6B1	0.233691	1	0.997	3.02834e-44	6.43432e-40
0	CRNDE	0.835355	0.996	0.833	3.27132e-251	6.95057e-247			0	CHCHD2	0.400071	1	1	6.73075e-44	1.43008e-39
0	SNRPD3	0.860824	0.985	0.699	5.46741e-251	1.16166e-246			0	PSMG4	0.274262	0.943	0.806	7.10998e-44	1.51066e-39
0	ABRACL	0.830993	0.99	0.762	2.62888e-250	5.58557e-246			0	SMS	0.271296	0.968	0.897	1.06632e-43	2.26561e-39
0	NDUFB4	0.798681	0.999	0.915	4.01564e-250	8.53202e-246			0	UNC5B-AS1	0.276014	0.462	0.216	1.46052e-43	3.10316e-39
0	RPL5	0.574281	1	0.999	1.10742e-249	2.35293e-245			0	ARHGAP29	0.303449	0.903	0.641	1.74125e-43	3.69963e-39
0	TMEM123	0.868666	0.977	0.637	2.13605e-249	4.53846e-245			0	CYCS	0.276165	0.997	0.971	2.07403e-43	4.4067e-39
0	UPF3A	0.824719	0.983	0.588	5.62802e-249	1.19578e-244			0	IMPA2	0.32418	0.99	0.702	2.30283e-43	4.89281e-39
0	PDCD5	0.738736	1	0.981	1.86856e-248	3.97012e-244			0	STX10	0.274905	0.93	0.788	3.71564e-43	7.89463e-39
0	CSTB	0.645089	1	0.999	2.46298e-248	5.23308e-244			0	ATP5MC3	0.272736	1	0.995	5.95928e-43	1.26617e-38
0	DBI	0.699677	1	0.992	1.96988e-246	4.18539e-242			0	PSMB8	0.257469	0.858	0.552	6.00221e-43	1.27529e-38
0	ACAT2	0.918214	0.927	0.344	1.10841e-245	2.35503e-241			0	PRELID1	0.216461	1	0.997	8.69874e-43	1.84822e-38
0	ATP5MG	0.543958	1	0.999	8.38969e-245	1.78256e-240			0	RPP40	0.251464	0.759	0.508	9.80901e-43	2.08412e-38
0	PSMB1	0.952947	0.997	0.883	9.63796e-245	2.04778e-240			0	RALBP1	0.258948	0.999	0.954	1.74374e-42	3.70492e-38
0	PSPH	0.788973	0.881	0.174	1.96884e-244	4.18319e-240			0	PHLDA2	0.286553	0.988	0.949	2.24326e-42	4.76625e-38
0	NAA10	0.778826	0.993	0.918	6.02641e-244	1.28043e-239			0	TBCB	0.263344	0.975	0.891	2.54285e-42	5.40279e-38
0	GCSH	0.769995	0.997	0.864	1.37612e-242	2.92384e-238			0	PPIE	0.271437	0.927	0.687	3.5681e-42	7.58115e-38
0	S100A2	1.28228	0.867	0.144	2.19108e-242	4.65539e-238			0	VDAC1	0.246232	0.984	0.943	3.46287e-41	7.35755e-37
0	DSTN	0.639096	1	0.999	4.16459e-242	8.8485e-238			0	DBI	0.235121	1	0.997	7.96035e-41	1.69134e-36
0	BAG1	0.818732	0.981	0.633	4.99221e-242	1.0607e-237			0	SFRP1	0.255041	0.83	0.553	8.22783e-41	1.74817e-36
0	HLA-A	0.975992	0.974	0.566	1.37673e-241	2.92514e-237			0	RPL18A	0.134206	1	1	1.24442e-40	2.64401e-36
0	ATP5PB	0.819685	0.989	0.849	3.55995e-241	7.56382e-237			0	MRPS6	0.271649	0.98	0.844	2.49858e-40	5.30872e-36
0	CLIC1	0.859635	0.998	0.911	1.52901e-240	3.24868e-236			0	MDK	0.288773	0.983	0.858	3.00053e-40	6.37523e-36
0	PSMB8	0.722782	0.857	0.083	3.11737e-238	6.62347e-234			0	MRPS26	0.252281	0.97	0.842	5.16638e-40	1.0977e-35
0	MAGEA6	0.690307	0.79	0.012	7.67283e-238	1.63025e-233			0	SLC1A6	0.277305	0.903	0.581	5.43913e-40	1.15565e-35
0	EPCAM	0.970502	0.991	0.709	9.11496e-238	1.93665e-233			0	MCUR1	0.256026	0.968	0.88	9.82323e-40	2.08714e-35
0	ATF4	0.883648	0.991	0.819	5.92838e-237	1.2596e-232			0	RAB5IF	0.244787	0.981	0.921	1.2647e-39	2.68711e-35
0	MGST1	0.852376	0.997	0.864	1.00043e-236	2.1256e-232			0	STRAP	0.24188	0.956	0.88	2.39772e-39	5.09444e-35
0	TCP1	0.826655	0.983	0.772	2.42266e-236	5.14743e-232			0	CDC37	0.269362	0.977	0.856	1.81568e-38	3.85778e-34
0	FHL2	1.00413	0.965	0.317	2.01161e-235	4.27407e-231			0	IRX3	0.26688	0.877	0.64	2.33189e-38	4.95456e-34
0	NUDCD2	0.743975	0.989	0.754	2.12067e-235	4.5058e-231			0	CUTA	0.236535	0.996	0.97	5.89222e-38	1.25192e-33
0	DCUN1D5	0.758521	0.958	0.502	1.51286e-234	3.21438e-230			0	CD24	0.282303	1	0.936	8.63373e-38	1.83441e-33
0	WNT6	0.752466	0.8	0.033	4.71779e-234	1.00239e-229			0	MRPL21	0.240612	0.991	0.916	9.13152e-38	1.94017e-33
0	MRPL21	0.743316	0.993	0.796	8.68779e-234	1.84589e-229			0	KRT19	0.297568	1	0.956	9.26681e-38	1.96892e-33
0	LSM2	0.738899	0.997	0.882	1.06129e-233	2.25493e-229			0	GMNN	0.311905	0.929	0.759	1.13101e-37	2.40305e-33
0	CCDC34	1.04742	0.947	0.574	3.144e-233	6.68005e-229			0	PRRG4	0.2457	0.759	0.52	1.50206e-37	3.19143e-33
0	SOD1	0.710927	0.999	0.98	5.2579e-233	1.11715e-228			0	GNG5	0.223635	1	0.993	2.19299e-37	4.65945e-33
0	CYCS	0.812109	0.999	0.926	6.32624e-233	1.34414e-228			0	CHMP4B	0.247979	0.887	0.743	2.52667e-37	5.36842e-33
0	DPY30	0.755836	0.995	0.848	2.43239e-232	5.16811e-228			0	HINT1	0.188833	1	1	5.57653e-37	1.18485e-32
0	PSMA3	0.901744	0.988	0.768	2.88349e-232	6.12655e-228			0	HSP90AB1	0.2891	0.991	0.966	5.59475e-37	1.18872e-32
0	DDT	0.698118	0.997	0.934	1.44874e-231	3.07813e-227			0	MAGEA12	0.257722	0.83	0.545	5.86837e-37	1.24685e-32
0	STOML2	0.944962	0.986	0.887	2.69861e-231	5.73373e-227			0	SAT1	0.342713	0.997	0.914	6.42852e-37	1.36587e-32
0	CD82	0.689739	0.833	0.077	4.4882e-230	9.53608e-226			0	PPA1	0.283029	0.999	0.942	7.30049e-37	1.55114e-32
0	S100A14	0.943846	1	0.74	6.02269e-230	1.27964e-225			0	RARRES1	0.299697	0.994	0.703	9.93033e-37	2.1099e-32
0	PTPN2	0.725936	0.919	0.36	7.1772e-230	1.52494e-225			0	NDUFC2	0.274781	1	0.982	1.15271e-36	2.44917e-32
0	FXYD5	0.928727	0.969	0.305	1.49528e-229	3.17703e-225			0	NOL7	0.272048	0.996	0.898	1.32893e-36	2.82358e-32
0	CCZ1	0.717716	0.933	0.419	5.44614e-229	1.15714e-224			0	SUB1	0.207184	1	0.998	1.39064e-36	2.95469e-32
0	MRPS17	0.719016	0.902	0.297	8.38446e-229	1.78145e-224			0	CCT6A	0.368859	1	0.924	1.58511e-36	3.36788e-32
0	COX7B	0.706902	0.999	0.968	1.24246e-228	2.63984e-224			0	NFIB	0.246045	0.739	0.537	1.77583e-36	3.77311e-32
0	MTCH2	0.72724	0.98	0.71	1.43693e-228	3.05304e-224			0	PDCD6	0.238603	0.996	0.947	3.09155e-36	6.56861e-32
0	ENO1	0.870874	0.998	0.96	2.29574e-228	4.87775e-224			0	TOMM22	0.232577	0.961	0.869	3.84595e-36	8.17149e-32
0	EXOSC3	0.852696	0.919	0.429	4.62448e-228	9.82563e-224			0	PTMA	0.216839	1	1	5.09586e-36	1.08272e-31
0	SLC25A4	0.764705	0.918	0.374	1.03621e-227	2.20163e-223			0	S100A9	0.336663	1	0.876	1.01553e-35	2.15769e-31
0	NDUFA6	0.742958	0.992	0.829	1.43177e-227	3.04209e-223			0	SSBP1	0.275714	0.996	0.944	1.59925e-35	3.39792e-31
0	VGLL1	0.716493	0.778	0.029	1.48632e-227	3.15799e-223			0	PDCD2	0.227934	0.974	0.909	2.30682e-35	4.90129e-31
0	TUBB	0.875476	0.998	0.96	5.51317e-227	1.17138e-222			0	S100A11	0.215948	1	0.999	2.55618e-35	5.43112e-31
0	TEX30	0.881722	0.948	0.454	8.75032e-227	1.85918e-222			0	ARGLU1	0.2562	0.929	0.808	3.24655e-35	6.89794e-31
0	HLA-C	0.843508	0.94	0.395	6.09086e-226	1.29412e-221			0	MRPS17	0.223472	0.901	0.664	4.83351e-35	1.02698e-30
0	GTF3C6	0.683793	0.999	0.962	6.19864e-225	1.31702e-220			0	PEBP1	0.215403	0.994	0.971	5.07367e-35	1.078e-30
0	MAGOH	0.756719	0.941	0.434	1.7072e-224	3.62729e-220			0	FXYD5	0.279305	0.967	0.709	5.09475e-35	1.08248e-30
0	ATP5PD	0.731542	0.997	0.913	2.06596e-224	4.38954e-220			0	CRNDE	0.246961	0.994	0.932	5.16967e-35	1.0984e-30
0	POLR2F	0.756597	0.979	0.702	3.62891e-224	7.71034e-220			0	MRPL34	0.244944	0.977	0.869	5.75937e-35	1.22369e-30
0	H2AFY	0.722754	0.988	0.781	1.49575e-223	3.17802e-219			0	SRI	0.274697	0.977	0.89	6.09931e-35	1.29592e-30
0	IER2	0.789287	0.977	0.669	1.78829e-223	3.79958e-219			0	ACP1	0.208694	0.991	0.97	7.70589e-35	1.63727e-30
0	PDHX	0.691857	0.874	0.24	5.72924e-223	1.21729e-218			0	ANXA3	0.290891	0.79	0.57	9.17596e-35	1.94962e-30
0	CFAP298	0.747127	0.908	0.334	6.79143e-223	1.44298e-218			0	HNRNPA2B1	0.236375	1	0.995	9.57911e-35	2.03527e-30
0	AK2	0.758282	0.96	0.572	1.35981e-222	2.88918e-218			0	AL355338.1	0.215902	0.79	0.573	9.61708e-35	2.04334e-30
0	FH	0.768497	0.864	0.205	2.7989e-222	5.94682e-218			0	CCT5	0.284143	0.99	0.892	1.08016e-34	2.29501e-30
0	SKP1	0.783993	0.998	0.938	2.80185e-222	5.95308e-218			0	MPC1	0.249251	0.955	0.793	1.40359e-34	2.98222e-30
0	APIP	0.71692	0.88	0.24	1.10747e-221	2.35303e-217			0	PRDX4	0.269116	0.996	0.876	1.68696e-34	3.58428e-30
0	UBE2L3	0.717806	0.993	0.903	1.33689e-221	2.84048e-217			0	TMEM14B	0.216787	1	0.973	1.6932e-34	3.59754e-30
0	NDUFB7	0.601608	1	0.979	2.90225e-221	6.1664e-217			0	EIF1AX	0.20988	0.994	0.969	1.6954e-34	3.60222e-30
0	MAPK13	0.638797	0.837	0.14	5.85959e-221	1.24499e-216			0	EBPL	0.23682	0.925	0.831	4.23503e-34	8.99818e-30
0	PGLS	0.719556	0.99	0.82	1.48842e-220	3.16244e-216			0	RWDD4	0.242635	0.88	0.719	4.27486e-34	9.08279e-30
0	MDK	0.968572	0.983	0.664	4.10884e-220	8.73006e-216			0	PPIA	0.240344	1	0.999	4.39813e-34	9.3447e-30
0	METTL5	0.677613	0.987	0.781	6.99941e-220	1.48716e-215			0	DUSP23	0.240322	0.936	0.827	4.43262e-34	9.41798e-30
0	TSTD1	0.805379	0.997	0.727	7.09695e-218	1.50789e-213			0	HDAC2	0.250443	0.983	0.852	4.54417e-34	9.65499e-30
0	GMNN	0.887187	0.936	0.479	2.51738e-217	5.34868e-213			0	AKR1B1	0.280575	0.914	0.661	5.95164e-34	1.26454e-29
0	MRPL18	0.756874	0.99	0.795	5.24907e-216	1.11527e-211			0	HSPE1	0.210798	1	0.997	6.21388e-34	1.32026e-29
0	TSPO	0.95482	0.998	0.669	1.41541e-215	3.00731e-211			0	NPM1	0.264871	1	0.996	7.05892e-34	1.49981e-29
0	HNRNPDL	0.756999	0.989	0.862	1.49111e-215	3.16816e-211			0	EXOSC3	0.243219	0.92	0.726	7.99783e-34	1.6993e-29
0	RBX1	0.701052	0.999	0.928	2.58273e-215	5.48753e-211			0	KRT81	0.339965	0.985	0.816	2.52589e-33	5.36675e-29
0	TYMS	0.967241	0.947	0.575	3.04873e-215	6.47764e-211			0	GTF3C6	0.201648	0.999	0.985	2.64357e-33	5.61678e-29
0	UFD1	0.709396	0.982	0.697	3.38765e-215	7.19773e-211			0	PSMA7	0.178679	1	0.998	2.8874e-33	6.13486e-29
0	PHGDH	0.769601	0.819	0.127	5.78776e-215	1.22972e-210			0	PSMB2	0.277094	0.99	0.893	3.57355e-33	7.59273e-29
0	NPM1	0.765957	1	0.991	9.57415e-215	2.03422e-210			0	MRPL14	0.196414	0.997	0.987	4.29479e-33	9.12514e-29
0	MRPL22	0.76601	0.97	0.672	2.48295e-213	5.27553e-209			0	TAGLN2	0.240685	0.994	0.924	4.3946e-33	9.33721e-29
0	ODF2L	0.675986	0.88	0.217	2.03588e-212	4.32563e-208			0	MRPL37	0.235438	0.977	0.806	6.82718e-33	1.45057e-28
0	OLA1	0.69862	0.97	0.665	2.64876e-212	5.62783e-208			0	MYL12B	0.272701	1	0.99	1.00107e-32	2.12698e-28
0	MT1X	0.967474	0.951	0.566	7.49374e-212	1.59219e-207			0	PSMG1	0.244153	0.968	0.787	1.10704e-32	2.35213e-28
0	NDUFA4	0.595077	1	1	1.47906e-211	3.14256e-207			0	HOTAIRM1	0.231931	0.716	0.508	1.21862e-32	2.58921e-28
0	IRX3	0.726962	0.881	0.264	5.97615e-211	1.26975e-206			0	CLIC1	0.256184	0.997	0.965	1.41571e-32	3.00797e-28
0	FAU	0.433302	1	1	1.05622e-210	2.24416e-206			0	SSSCA1	0.225796	0.938	0.818	1.94806e-32	4.13904e-28
0	ARHGAP29	0.773128	0.907	0.225	2.20644e-210	4.68802e-206			0	TOMM40	0.24821	0.949	0.855	3.15654e-32	6.7067e-28
0	TIMM8B	0.659222	0.991	0.845	8.84039e-210	1.87832e-205			0	SRPK1	0.215436	0.904	0.709	3.36643e-32	7.15266e-28
0	REEP5	0.753965	0.995	0.837	3.93075e-209	8.35167e-205			0	S100A16	0.226314	1	0.982	3.42426e-32	7.27553e-28
0	EIF2S2	0.649728	0.998	0.947	3.28457e-208	6.97874e-204			0	MGST1	0.248203	0.996	0.945	3.92423e-32	8.3378e-28
0	PDZK1IP1	0.761635	0.754	0.048	1.58275e-207	3.36286e-203			0	UPF3A	0.232774	0.984	0.828	3.95533e-32	8.40389e-28
0	GNL2	0.630931	0.837	0.164	1.7035e-207	3.61944e-203			0	RNF145	0.208692	0.81	0.617	3.97352e-32	8.44254e-28
0	SLC25A5	0.743139	0.999	0.967	7.35433e-207	1.56257e-202			0	S100A3	0.232197	0.737	0.481	3.99667e-32	8.49173e-28
0	TFG	0.682165	0.955	0.63	1.1081e-206	2.35439e-202			0	REEP5	0.230385	0.994	0.933	9.51085e-32	2.02077e-27
0	ATP5F1B	0.747368	0.985	0.816	2.67653e-206	5.68683e-202			0	CCNC	0.214991	0.907	0.776	1.29819e-31	2.75827e-27
0	VDAC2	0.685249	0.994	0.87	1.14592e-205	2.43473e-201			0	SLPI	0.238361	0.994	0.69	1.87319e-31	3.97996e-27
0	CNN3	0.772278	0.939	0.277	1.24879e-205	2.65331e-201			0	PGLS	0.219327	0.994	0.922	1.88865e-31	4.01282e-27
0	NDUFS8	0.606568	0.996	0.923	1.95496e-204	4.1537e-200			0	CNBP	0.206044	0.988	0.957	2.18242e-31	4.63698e-27
0	TAGLN2	0.75347	0.992	0.821	2.49006e-204	5.29064e-200			0	POLR2I	0.204551	0.987	0.955	2.66918e-31	5.6712e-27
0	TMEM14C	0.64739	0.992	0.873	9.79428e-204	2.08099e-199			0	CBR1	0.218411	0.898	0.743	3.78141e-31	8.03436e-27
0	TACSTD2	0.860539	0.975	0.64	1.71683e-203	3.64776e-199			0	RWDD1	0.190944	1	0.986	4.84578e-31	1.02958e-26
0	GGCT	0.694712	0.996	0.842	1.90051e-203	4.03802e-199			0	PRDX2	0.25443	0.987	0.857	7.4277e-31	1.57816e-26
0	CCT8	0.780145	0.961	0.677	2.70698e-203	5.75152e-199			0	CASP14	0.180707	0.845	0.557	8.93847e-31	1.89916e-26
0	TALDO1	0.688948	0.969	0.654	2.26343e-202	4.80912e-198			0	FDX2	0.214964	0.872	0.697	1.28891e-30	2.73855e-26
0	CISD1	0.698921	0.969	0.693	5.39327e-202	1.14591e-197			0	NDUFA6	0.22076	0.988	0.93	1.56911e-30	3.33389e-26
0	MEAF6	0.654975	0.974	0.613	5.8018e-202	1.23271e-197			0	LAMTOR5	0.195054	1	0.986	1.75289e-30	3.72436e-26
0	SRP9	0.675669	0.993	0.915	1.72195e-201	3.65863e-197			0	LMO4	0.218053	0.911	0.709	2.06307e-30	4.3834e-26
0	S100A10	0.704061	1	1	1.7822e-201	3.78665e-197			0	HLA-C	0.234009	0.92	0.732	2.29295e-30	4.87183e-26
0	TRMT6	0.650465	0.858	0.275	5.54063e-200	1.17722e-195			0	SKP1	0.240017	1	0.974	2.57038e-30	5.4613e-26
0	EBP	0.718952	0.939	0.531	1.3859e-199	2.94463e-195			0	METTL5	0.208543	0.985	0.907	2.89845e-30	6.15834e-26
0	MALSU1	0.667573	0.954	0.563	1.58351e-198	3.36447e-194			0	ILF3	0.22952	0.935	0.848	3.54429e-30	7.53056e-26
0	AKR1B1	1.01864	0.906	0.291	1.86763e-198	3.96815e-194			0	CFL1	0.204633	1	0.999	5.39408e-30	1.14608e-25
0	UBE2J2	0.652207	0.941	0.509	6.23039e-198	1.32377e-193			0	RACK1	0.148499	1	1	6.08333e-30	1.29253e-25
0	COX7A2	0.455366	1	0.999	6.49578e-198	1.38016e-193			0	SRRM1	0.222373	0.972	0.906	6.2904e-30	1.33652e-25
0	SELENOP	0.766697	0.789	0.139	1.06582e-197	2.26454e-193			0	FBXO9	0.196477	0.846	0.674	1.00244e-29	2.12989e-25
0	PLPP2	0.648686	0.886	0.338	1.47941e-197	3.14331e-193			0	TMEM14C	0.198907	0.99	0.946	1.02924e-29	2.18682e-25
0	S100A11	0.614983	1	0.999	2.45435e-197	5.21477e-193			0	ENO1	0.22255	0.997	0.983	1.1667e-29	2.47889e-25
0	MMADHC	0.646047	0.976	0.774	8.25463e-197	1.75386e-192			0	PSMB1	0.257693	0.993	0.954	1.20229e-29	2.55451e-25
0	YBX3	0.638768	0.987	0.878	8.40759e-197	1.78636e-192			0	PLSCR1	0.21258	0.752	0.561	1.24993e-29	2.65572e-25
0	MRPL34	0.639152	0.983	0.687	2.3256e-196	4.9412e-192			0	NENF	0.213122	0.994	0.948	1.31558e-29	2.79521e-25
0	COMT	0.709175	0.971	0.713	6.44996e-196	1.37042e-191			0	TRMT6	0.213549	0.827	0.64	1.8771e-29	3.98828e-25
0	PDCD6	0.612966	0.996	0.872	9.2349e-196	1.96214e-191			0	CCNQ	0.219717	0.916	0.758	1.93184e-29	4.10457e-25
0	SUB1	0.567645	1	0.995	9.84728e-196	2.09225e-191			0	ATP5PO	0.233674	1	0.966	2.42464e-29	5.15163e-25
0	TAX1BP1	0.649273	0.959	0.591	1.49966e-194	3.18633e-190			0	NCL	0.228593	0.968	0.886	3.05446e-29	6.48981e-25
0	DYNLT1	0.641542	0.999	0.944	1.93285e-194	4.10673e-190			0	PDZK1IP1	0.23097	0.726	0.486	3.7739e-29	8.01839e-25
0	GTF2A2	0.654141	0.995	0.833	8.55026e-194	1.81667e-189			0	TMEM126A	0.225866	0.913	0.788	5.54949e-29	1.1791e-24
0	TOMM5	0.727996	0.926	0.539	1.74014e-193	3.69728e-189			0	ARPC3	0.194034	0.999	0.98	5.86337e-29	1.24579e-24
0	PRDX5	0.600288	0.999	0.948	3.78447e-193	8.04087e-189			0	SQOR	0.187387	0.713	0.505	6.42788e-29	1.36573e-24
0	LMO4	0.682484	0.926	0.362	4.12096e-193	8.7558e-189			0	EIF3M	0.266477	0.999	0.926	8.16555e-29	1.73493e-24
0	EI24	0.653514	0.979	0.754	6.87557e-193	1.46085e-188			0	STEAP4	0.182631	0.499	0.288	1.05257e-28	2.23639e-24
0	BID	0.670027	0.971	0.685	7.05977e-193	1.49999e-188			0	CD320	0.190697	0.679	0.504	1.13688e-28	2.41553e-24
0	SMYD2	0.614548	0.857	0.253	5.05536e-192	1.07411e-187			0	BABAM1	0.199126	0.916	0.778	1.2472e-28	2.64993e-24
0	UTP11	0.693304	0.875	0.374	5.27786e-192	1.12139e-187			0	MRPL11	0.204999	0.99	0.928	1.25782e-28	2.6725e-24
0	RCAN1	0.723684	0.832	0.166	1.84452e-191	3.91906e-187			0	CISD1	0.214494	0.958	0.864	1.81376e-28	3.85369e-24
0	ALDH3B2	0.615691	0.797	0.162	1.95152e-191	4.14639e-187			0	TFG	0.205111	0.94	0.833	1.83545e-28	3.89979e-24
0	NMI	0.5781	0.802	0.172	2.01861e-191	4.28895e-187			0	SNX3	0.18773	1	0.993	1.84617e-28	3.92255e-24
0	SFT2D1	0.628765	0.949	0.628	3.34302e-191	7.10292e-187			0	SRSF7	0.231289	0.975	0.93	2.87615e-28	6.11095e-24
0	SNHG15	0.727409	0.928	0.483	2.97616e-190	6.32345e-186			0	H2AFY	0.211433	0.985	0.908	3.0135e-28	6.40278e-24
0	PCMT1	0.690529	0.949	0.616	4.37062e-190	9.28626e-186			0	COX7B	0.205643	0.999	0.988	3.34816e-28	7.11383e-24
0	SNRPG	0.534199	0.999	0.996	1.31026e-189	2.7839e-185			0	POMP	0.179246	1	0.996	4.85795e-28	1.03217e-23
0	KRT17	1.39927	0.774	0.132	3.09463e-189	6.57517e-185			0	CRABP2	0.273657	0.968	0.906	5.80141e-28	1.23263e-23
0	KTN1	0.661231	0.999	0.925	5.82469e-189	1.23757e-184			0	MAGEA6	0.211581	0.74	0.502	6.38397e-28	1.3564e-23
0	RHEB	0.675963	0.996	0.891	6.39798e-189	1.35938e-184			0	LSM2	0.197724	0.997	0.952	1.0055e-27	2.13638e-23
0	SRPK1	0.629999	0.9	0.417	3.4422e-188	7.31365e-184			0	CD59	0.18257	0.98	0.895	1.06167e-27	2.25573e-23
0	S100A16	0.689375	0.999	0.955	5.7355e-188	1.21862e-183			0	NDUFS8	0.181307	0.996	0.967	1.45479e-27	3.091e-23
0	KRT81	0.945443	0.988	0.548	8.39143e-188	1.78293e-183			0	SRP9	0.1957	0.985	0.965	1.626e-27	3.45475e-23
0	TPRKB	0.644694	0.974	0.759	1.48673e-187	3.15885e-183			0	PTPN2	0.198702	0.907	0.704	2.1345e-27	4.53518e-23
0	LINC01133	0.622361	0.731	0.048	3.00692e-187	6.38879e-183			0	TPD52L1	0.213002	0.997	0.897	2.47933e-27	5.26784e-23
0	FBLN1	0.607858	0.821	0.151	5.20678e-187	1.10628e-182			0	AAMDC	0.214439	0.807	0.683	2.51932e-27	5.35279e-23
0	SYNGR1	0.63626	0.848	0.297	1.05674e-186	2.24526e-182			0	UBA2	0.201115	0.885	0.778	2.74917e-27	5.84116e-23
0	IER3	0.80414	0.961	0.609	1.84659e-186	3.92345e-182			0	AC022784.1	0.183478	0.611	0.396	2.818e-27	5.98741e-23
0	PRRG4	0.567919	0.766	0.132	1.06352e-184	2.25966e-180			0	ACOT13	0.217912	0.961	0.804	2.89776e-27	6.15687e-23
0	MRPL19	0.641276	0.914	0.485	2.48252e-184	5.27461e-180			0	DLL3	0.134573	0.331	0.154	3.1893e-27	6.77631e-23
0	SRI	0.718938	0.976	0.758	2.54986e-184	5.41768e-180			0	IFRD1	0.188009	0.821	0.637	3.79013e-27	8.05288e-23
0	MGST3	0.742311	0.98	0.619	2.94227e-184	6.25144e-180			0	NDUFB4	0.20865	0.999	0.966	4.05264e-27	8.61064e-23
0	ATP6V0B	0.647823	0.994	0.886	3.84437e-183	8.16812e-179			0	RGCC	0.126998	0.267	0.103	5.47627e-27	1.16354e-22
0	SNX3	0.56192	1	0.981	5.57779e-183	1.18511e-178			0	PDCL3	0.196148	0.82	0.649	6.74225e-27	1.43252e-22
0	NDUFV1	0.612032	0.9	0.417	6.36911e-183	1.35325e-178			0	SNRPC	0.21697	0.959	0.884	6.82367e-27	1.44982e-22
0	FAM50A	0.641468	0.921	0.506	8.21509e-183	1.74546e-178			0	ZC3H15	0.200077	0.978	0.907	7.33947e-27	1.55942e-22
0	TMEM147	0.570634	0.998	0.936	8.26389e-183	1.75583e-178			0	EIF3K	0.21107	0.999	0.98	7.65306e-27	1.62605e-22
0	HSD17B10	0.665873	0.957	0.604	4.10171e-182	8.71489e-178			0	ZNF544	0.175901	0.626	0.435	1.12912e-26	2.39904e-22
0	PSMC3	0.655137	0.931	0.521	6.56786e-182	1.39547e-177			0	FDX1	0.18748	0.956	0.845	1.32568e-26	2.81668e-22
0	MESP1	0.689694	0.807	0.207	1.37424e-180	2.91985e-176			0	CASP8AP2	0.175186	0.566	0.37	1.3362e-26	2.83903e-22
0	PDCD2	0.588017	0.981	0.792	1.56464e-180	3.32439e-176			0	UFD1	0.206913	0.97	0.874	1.33722e-26	2.84118e-22
0	LAMTOR5	0.547052	1	0.964	2.73966e-180	5.82095e-176			0	TECR	0.208475	0.968	0.782	1.56806e-26	3.33166e-22
0	PRDX1	0.750937	0.993	0.93	1.6011e-179	3.40185e-175			0	MAP1LC3B	0.203258	0.956	0.92	2.30469e-26	4.89678e-22
0	CUTA	0.585234	0.996	0.928	2.52869e-179	5.3727e-175			0	CFAP298	0.197094	0.907	0.683	2.3288e-26	4.948e-22
0	MDH1	0.715243	0.926	0.559	2.56796e-179	5.45614e-175			0	CLSPN	0.307875	0.766	0.645	2.50459e-26	5.3215e-22
0	MRPS26	0.623598	0.963	0.66	4.49533e-179	9.55124e-175			0	CDCA7L	0.159946	0.488	0.295	2.69585e-26	5.72787e-22
0	PCNA	0.92504	0.925	0.572	1.49577e-178	3.17805e-174			0	SMYD2	0.188679	0.83	0.629	3.03163e-26	6.4413e-22
0	STX10	0.606812	0.936	0.554	3.06446e-178	6.51105e-174			0	SNRPD3	0.214872	0.985	0.873	4.88973e-26	1.03892e-21
0	CNIH4	0.668443	0.972	0.783	4.01768e-178	8.53637e-174			0	ARHGDIB	0.1818	0.861	0.585	5.06355e-26	1.07585e-21
0	PGK1	0.958464	0.962	0.772	1.80704e-177	3.83941e-173			0	EPCAM	0.238207	0.987	0.882	7.30231e-26	1.55152e-21
0	HNRNPH3	0.627346	0.973	0.718	2.87273e-177	6.1037e-173			0	SNRPD2	0.167438	0.993	0.983	8.77926e-26	1.86533e-21
0	CBX3	0.567276	0.997	0.89	5.69176e-177	1.20933e-172			0	PPP1R14B	0.188415	0.988	0.953	9.75932e-26	2.07356e-21
0	HSP90AA1	0.669745	1	0.988	6.58222e-177	1.39852e-172			0	HNRNPH3	0.195516	0.959	0.878	1.07776e-25	2.28991e-21
0	NDUFS7	0.600329	0.952	0.596	1.53122e-176	3.25339e-172			0	ST13	0.191629	0.978	0.914	1.21879e-25	2.58957e-21
0	ELF3	0.791231	0.957	0.572	1.58895e-176	3.37603e-172			0	SEH1L	0.184377	0.755	0.595	1.22263e-25	2.59771e-21
0	COX4I1	0.452182	1	0.997	3.39969e-176	7.22333e-172			0	KLHL23	0.15451	0.392	0.209	1.22374e-25	2.60007e-21
0	NDUFAF4	0.633983	0.866	0.35	4.93038e-176	1.04756e-171			0	PSME2	0.213325	0.938	0.844	1.31144e-25	2.78642e-21
0	KYNU	0.610928	0.818	0.226	1.07141e-175	2.27644e-171			0	ATP5PD	0.196996	0.997	0.964	1.72886e-25	3.67331e-21
0	SRRM1	0.65889	0.974	0.799	1.31771e-175	2.79974e-171			0	UBE2L3	0.199279	0.985	0.96	1.94166e-25	4.12545e-21
0	RPS19BP1	0.583292	0.994	0.906	1.73128e-175	3.67844e-171			0	CD82	0.190553	0.792	0.55	2.29184e-25	4.86947e-21
0	REXO2	0.669717	0.974	0.551	2.91741e-175	6.19861e-171			0	RIPOR2	0.104186	0.183	0.054	2.43063e-25	5.16435e-21
0	CCNC	0.594749	0.927	0.523	1.07993e-174	2.29453e-170			0	SSRP1	0.1985	0.9	0.783	2.61352e-25	5.55294e-21
0	MCUR1	0.605222	0.975	0.727	1.14764e-174	2.43839e-170			0	UBE2J2	0.188702	0.922	0.778	2.61824e-25	5.56298e-21
0	CCDC124	0.588031	0.924	0.486	1.58362e-174	3.36472e-170			0	CYP1B1	0.216199	0.82	0.67	2.64886e-25	5.62803e-21
0	CENPU	0.72171	0.837	0.33	5.62197e-174	1.1945e-169			0	CCZ1	0.191869	0.919	0.736	2.76924e-25	5.88381e-21
0	PPAN	0.596093	0.818	0.273	4.53727e-173	9.64035e-169			0	RCAN1	0.181567	0.816	0.576	4.82503e-25	1.02517e-20
0	AKR1B10	0.619963	0.666	0.032	1.07047e-172	2.27442e-168			0	GPATCH4	0.196545	0.816	0.682	6.07108e-25	1.28992e-20
0	SFRP1	0.562579	0.825	0.136	1.36093e-172	2.89158e-168			0	GLRX3	0.195067	0.923	0.824	6.19426e-25	1.31609e-20
0	C1QBP	0.628378	0.99	0.91	2.88888e-172	6.13801e-168			0	PFN1	0.148617	1	1	6.93367e-25	1.4732e-20
0	IFNGR1	0.556513	0.729	0.114	1.52005e-171	3.22966e-167			0	LSM4	0.180659	1	0.985	7.32856e-25	1.5571e-20
0	ANXA3	0.74549	0.791	0.226	5.49517e-171	1.16756e-166			0	TIMM50	0.190989	0.878	0.745	7.60939e-25	1.61677e-20
0	AP2S1	0.526125	0.999	0.98	1.95314e-170	4.14984e-166			0	PSMA5	0.23542	0.977	0.896	1.19794e-24	2.54526e-20
0	TPD52L1	0.65036	0.998	0.742	1.53838e-169	3.26859e-165			0	PPP1CA	0.192999	0.997	0.948	1.28738e-24	2.7353e-20
0	SSRP1	0.578983	0.929	0.53	1.60314e-169	3.40619e-165			0	NOP16	0.206981	0.797	0.69	1.35238e-24	2.8734e-20
0	BACE2	0.547939	0.792	0.176	4.72926e-169	1.00483e-164			0	TXN	0.163512	1	1	1.4366e-24	3.05234e-20
0	PSMB3	0.680804	0.95	0.623	8.1259e-169	1.72651e-164			0	NDUFA4	0.16843	1	1	1.60582e-24	3.41189e-20
0	HSPE1	0.572469	1	0.992	2.8848e-168	6.12934e-164			0	PLP2	0.20738	0.965	0.881	1.93223e-24	4.10541e-20
0	HINT2	0.678155	0.949	0.701	4.57921e-168	9.72945e-164			0	FAM89A	0.138863	0.363	0.19	1.9634e-24	4.17163e-20
0	TRAPPC3	0.590429	0.947	0.625	4.83221e-168	1.0267e-163			0	CAST	0.197777	0.951	0.869	2.35713e-24	5.00819e-20
0	PFDN2	0.593352	0.988	0.833	1.01262e-167	2.15152e-163			0	NTPCR	0.17821	0.807	0.642	2.78696e-24	5.92145e-20
0	MRPL16	0.572217	0.874	0.37	1.49515e-167	3.17675e-163			0	MTCH2	0.190459	0.97	0.877	2.79751e-24	5.94388e-20
0	HSP90AB1	0.685311	0.994	0.922	4.61245e-167	9.80007e-163			0	RCN1	0.165566	0.742	0.517	3.22327e-24	6.84848e-20
0	LY6D	0.721042	0.668	0.05	4.69808e-167	9.98202e-163			0	SAP30L	0.177236	0.772	0.625	4.37586e-24	9.29738e-20
0	MRPS18C	0.599206	0.963	0.702	6.53018e-167	1.38747e-162			0	ALDH3B2	0.198711	0.752	0.564	4.40292e-24	9.35488e-20
0	HMGB3	0.704382	0.954	0.675	8.45813e-167	1.7971e-162			0	PTS	0.199136	0.991	0.877	5.17632e-24	1.09981e-19
0	FDPS	0.642736	0.95	0.641	1.63157e-166	3.4666e-162			0	GTF2A2	0.192126	0.996	0.931	5.21469e-24	1.10796e-19
0	RWDD1	0.519001	0.998	0.971	2.62465e-166	5.5766e-162			0	NUDCD2	0.183434	0.983	0.899	6.92222e-24	1.47076e-19
0	SPCS2	0.647564	0.964	0.78	3.102e-166	6.59083e-162			0	UCHL3	0.198391	0.842	0.694	7.02378e-24	1.49234e-19
0	GNG5	0.568914	1	0.981	4.76854e-166	1.01317e-161			0	TIMM13	0.182416	0.91	0.842	1.19366e-23	2.53617e-19
0	PRDX6	0.571788	0.992	0.931	5.28691e-166	1.12331e-161			0	YWHAQ	0.168167	0.988	0.973	1.45781e-23	3.09742e-19
0	SNX7	0.561912	0.878	0.38	5.82017e-166	1.23661e-161			0	CCDC107	0.18711	0.832	0.672	1.65218e-23	3.51038e-19
0	CD44	0.750831	0.995	0.559	1.5675e-165	3.33047e-161			0	DEK	0.211918	1	0.971	1.91395e-23	4.06657e-19
0	H2AFV	0.555354	0.999	0.975	1.75629e-165	3.73159e-161			0	NR2F6	0.186533	0.758	0.618	1.92713e-23	4.09458e-19
0	GADD45A	0.657849	0.832	0.287	5.39814e-165	1.14694e-160			0	PSMB6	0.208764	0.97	0.913	2.7615e-23	5.86736e-19
0	GLRX2	0.591167	0.935	0.624	4.3404e-164	9.22205e-160			0	PTRHD1	0.189742	0.948	0.906	3.00483e-23	6.38437e-19
0	SF3A3	0.563115	0.838	0.331	8.75181e-164	1.8595e-159			0	AK2	0.196315	0.948	0.811	3.03254e-23	6.44324e-19
0	MPHOSPH6	0.571848	0.871	0.411	1.00929e-163	2.14444e-159			0	MIF	0.165665	0.993	0.973	4.27065e-23	9.07385e-19
0	TIPRL	0.571272	0.895	0.448	1.34822e-163	2.86456e-159			0	AZGP1	0.170384	0.929	0.602	4.41434e-23	9.37916e-19
0	PLP2	0.63817	0.966	0.75	1.86644e-163	3.96563e-159			0	TFAM	0.180883	0.848	0.681	7.93086e-23	1.68507e-18
0	SSB	0.619656	0.956	0.715	2.85612e-163	6.0684e-159			0	SYNGR1	0.203189	0.808	0.645	8.46346e-23	1.79823e-18
0	HES4	0.728258	0.991	0.824	4.63806e-163	9.85449e-159			0	PPM1G	0.179656	0.93	0.86	8.71068e-23	1.85076e-18
0	DCTN3	0.687638	0.926	0.642	6.44609e-163	1.3696e-158			0	GTF2H5	0.186021	0.943	0.852	1.03694e-22	2.20319e-18
0	AC022784.1	0.456018	0.632	0.015	9.58634e-163	2.03681e-158			0	ADI1	0.176462	0.958	0.881	1.12757e-22	2.39575e-18
0	AK4	0.510734	0.772	0.209	1.10306e-162	2.34367e-158			0	RNF144B	0.170685	0.604	0.419	1.26196e-22	2.68129e-18
0	RPP40	0.523726	0.745	0.155	1.31036e-162	2.78411e-158			0	AK4	0.175206	0.742	0.562	1.4147e-22	3.00581e-18
0	PSMA5	0.658841	0.977	0.772	1.7873e-161	3.79747e-157			0	MRPS34	0.177604	0.958	0.921	1.60801e-22	3.41654e-18
0	DDAH2	0.568106	0.923	0.555	5.19932e-161	1.1047e-156			0	REXO2	0.209721	0.959	0.812	2.09472e-22	4.45066e-18
0	RAB5IF	0.559399	0.983	0.825	5.66678e-161	1.20402e-156			0	TM4SF1	0.212653	0.955	0.679	2.33332e-22	4.9576e-18
0	PSMA2	0.590933	0.961	0.715	1.0963e-160	2.3293e-156			0	PHF14	0.186884	0.888	0.786	2.64762e-22	5.6254e-18
0	GRHPR	0.638539	0.896	0.543	1.18005e-160	2.50724e-156			0	KCNN4	0.152567	0.582	0.384	3.01658e-22	6.40933e-18
0	PEBP1	0.52785	0.996	0.93	1.9684e-160	4.18226e-156			0	COX7A2	0.131668	1	0.999	4.04698e-22	8.59862e-18
0	PAK1IP1	0.564649	0.772	0.213	2.78997e-160	5.92784e-156			0	MCAT	0.138443	0.496	0.322	4.14365e-22	8.80401e-18
0	PNISR	0.558288	0.964	0.748	1.09253e-159	2.32129e-155			0	TXNL1	0.18595	0.913	0.778	4.30139e-22	9.13916e-18
0	HLA-B	0.674049	0.875	0.442	1.26264e-159	2.68273e-155			0	NXT1	0.175787	0.768	0.636	4.76364e-22	1.01213e-17
0	S100A3	0.551683	0.732	0.098	2.5258e-159	5.36657e-155			0	NDUFA2	0.154839	0.996	0.983	4.89703e-22	1.04047e-17
0	OCIAD2	0.580126	0.991	0.799	7.46812e-159	1.58675e-154			0	MRPL33	0.164941	0.993	0.979	6.23355e-22	1.32444e-17
0	COX5A	0.515892	1	0.976	9.72674e-159	2.06664e-154			0	RPS26	0.136469	1	0.999	6.37605e-22	1.35472e-17
0	TOMM40	0.608507	0.955	0.694	5.048e-158	1.07255e-153			0	RNMT	0.19941	0.785	0.644	6.47842e-22	1.37647e-17
0	HMGN1	0.461145	1	0.999	1.21454e-157	2.58054e-153			0	AP2S1	0.163071	0.999	0.992	6.8221e-22	1.44949e-17
0	NDUFS3	0.573149	0.937	0.584	1.25154e-157	2.65916e-153			0	BCAP31	0.199488	0.956	0.885	7.13291e-22	1.51553e-17
0	SMS	0.56111	0.975	0.771	3.04763e-157	6.47529e-153			0	AIMP1	0.183432	0.894	0.792	7.15446e-22	1.52011e-17
0	TSEN34	0.556565	0.917	0.547	9.00646e-157	1.9136e-152			0	NDUFB2	0.141431	1	0.996	7.2554e-22	1.54155e-17
0	EIF5A	0.659024	0.997	0.797	1.14788e-156	2.43889e-152			0	BAD	0.168504	0.91	0.827	7.45813e-22	1.58463e-17
0	TBCB	0.557523	0.976	0.759	1.16101e-156	2.46681e-152			0	ECHDC1	0.170771	0.808	0.664	7.98031e-22	1.69558e-17
0	SQOR	0.480897	0.727	0.15	1.28441e-156	2.72899e-152			0	CALML5	0.212957	0.882	0.752	8.86173e-22	1.88285e-17
0	SMAP1	0.551195	0.945	0.628	1.50698e-156	3.20189e-152			0	MRPL19	0.188919	0.875	0.759	9.26171e-22	1.96784e-17
0	TMEM14B	0.522	0.998	0.935	1.72795e-156	3.67137e-152			0	C5orf38	0.17876	0.958	0.864	9.38353e-22	1.99372e-17
0	YWHAB	0.516671	0.995	0.97	1.8283e-156	3.8846e-152			0	HNRNPDL	0.1786	0.985	0.941	9.99412e-22	2.12345e-17
0	MRPS5	0.532859	0.913	0.544	2.58341e-156	5.48896e-152			0	PAFAH1B3	0.181529	0.99	0.891	1.35923e-21	2.88796e-17
0	CFL1	0.513467	1	0.999	7.35967e-156	1.56371e-151			0	DAP3	0.175837	0.898	0.806	1.50319e-21	3.19382e-17
0	PERP	0.602028	0.989	0.841	8.75679e-156	1.86056e-151			0	POLD2	0.176058	0.929	0.857	1.69792e-21	3.60757e-17
0	ECH1	0.64363	0.93	0.532	1.37728e-155	2.92631e-151			0	RANBP1	0.212219	0.999	0.961	1.7372e-21	3.69104e-17
0	ARPC3	0.519	0.998	0.954	1.99951e-155	4.24836e-151			0	SSB	0.200616	0.949	0.864	2.03836e-21	4.3309e-17
0	RPF2	0.53573	0.819	0.311	2.51221e-155	5.33768e-151			0	FAM50A	0.188049	0.885	0.771	2.09383e-21	4.44876e-17
0	CXADR	0.444353	0.618	0.023	4.04917e-155	8.60327e-151			0	MRPL3	0.179394	0.913	0.829	2.31247e-21	4.9133e-17
0	PSME2	0.605247	0.953	0.662	4.7156e-155	1.00192e-150			0	SELENOW	0.178651	0.968	0.929	2.43633e-21	5.17648e-17
0	MIF	0.505584	0.996	0.935	9.02127e-155	1.91675e-150			0	NEURL3	0.0872845	0.174	0.057	2.51563e-21	5.34496e-17
0	ACP1	0.499933	0.995	0.928	1.19228e-154	2.53324e-150			0	MBOAT2	0.165419	0.734	0.552	2.64018e-21	5.60958e-17
0	PFDN6	0.534264	0.842	0.347	1.30078e-154	2.76376e-150			0	HLA-B	0.203363	0.853	0.712	2.72554e-21	5.79095e-17
0	TMEM126A	0.55425	0.919	0.581	1.63723e-154	3.47863e-150			0	XAGE2	0.304573	0.521	0.322	2.72877e-21	5.79783e-17
0	SERPINB1	0.547261	0.827	0.318	8.23265e-154	1.74919e-149			0	ELOA	0.165801	0.698	0.551	3.2293e-21	6.86128e-17
0	MRPL39	0.499005	0.69	0.115	1.37201e-153	2.91512e-149			0	BZW2	0.176967	0.806	0.683	3.33407e-21	7.08391e-17
0	ADK	0.55082	0.888	0.458	2.36775e-153	5.03075e-149			0	BACE2	0.167701	0.762	0.561	3.90747e-21	8.30221e-17
0	XRCC6	0.593858	0.923	0.613	2.60544e-153	5.53579e-149			0	PFDN6	0.175715	0.814	0.657	4.69047e-21	9.96584e-17
0	TXNL1	0.557199	0.916	0.562	3.2776e-153	6.96391e-149			0	EIF4EBP1	0.169346	0.961	0.898	5.67895e-21	1.20661e-16
0	PSMD7	0.599932	0.968	0.78	9.41694e-153	2.00082e-148			0	LINC01315	0.1373	0.403	0.239	6.20789e-21	1.31899e-16
0	NENF	0.548958	0.993	0.881	1.11905e-152	2.37764e-148			0	NDUFC1	0.164058	0.981	0.96	6.38844e-21	1.35735e-16
0	CHMP4B	0.523838	0.898	0.494	2.19517e-152	4.66407e-148			0	EIF6	0.179812	0.848	0.699	6.46042e-21	1.37264e-16
0	SUMO2	0.39995	1	0.999	2.34017e-152	4.97217e-148			0	GLRX2	0.172771	0.922	0.817	6.83762e-21	1.45279e-16
0	SLC1A3	0.446574	0.619	0.03	5.78605e-152	1.22936e-147			0	MYEOV	0.165289	0.698	0.486	7.46802e-21	1.58673e-16
0	SPINT2	0.612546	0.997	0.779	6.18227e-152	1.31355e-147			0	CENPV	0.170214	0.56	0.388	8.17182e-21	1.73627e-16
0	TIMM50	0.531762	0.894	0.502	8.32889e-152	1.76964e-147			0	KARS	0.169891	0.891	0.789	8.20854e-21	1.74407e-16
0	TXNDC17	0.52324	0.995	0.935	1.43098e-151	3.0404e-147			0	SLC1A3	0.139248	0.592	0.397	9.87511e-21	2.09816e-16
0	LSM4	0.491298	0.999	0.964	1.50436e-151	3.19632e-147			0	DDAH2	0.168376	0.9	0.786	1.23046e-20	2.61435e-16
0	PDXK	0.560936	0.955	0.717	6.47631e-151	1.37602e-146			0	FKBP1A	0.138259	0.983	0.912	1.35837e-20	2.88613e-16
0	HPF1	0.51807	0.79	0.248	1.91319e-150	4.06495e-146			0	GRHPR	0.181564	0.896	0.758	1.42017e-20	3.01743e-16
0	GTF2H5	0.541427	0.955	0.681	2.98169e-150	6.3352e-146			0	C1orf122	0.168522	0.974	0.929	1.43002e-20	3.03835e-16
0	USP1	0.600386	0.936	0.589	5.91802e-150	1.2574e-145			0	ACAT2	0.200561	0.896	0.709	1.47662e-20	3.13738e-16
0	NUDT21	0.530467	0.937	0.613	1.59182e-149	3.38215e-145			0	CFAP97	0.160105	0.642	0.47	1.5745e-20	3.34535e-16
0	RARRES3	0.518934	0.617	0.042	3.14159e-149	6.67494e-145			0	PSPH	0.159492	0.839	0.618	2.05424e-20	4.36465e-16
0	RWDD4	0.530611	0.887	0.454	4.65464e-149	9.88972e-145			0	ZNF667-AS1	0.141553	0.565	0.383	2.11914e-20	4.50254e-16
0	PGM1	0.461252	0.702	0.113	1.00825e-148	2.14223e-144			0	PCNA	0.182456	0.904	0.794	2.17452e-20	4.62021e-16
0	ZC3H15	0.523226	0.98	0.792	2.2866e-148	4.85834e-144			0	RAC1	0.149028	0.999	0.996	2.42188e-20	5.14577e-16
0	EXOSC5	0.518953	0.798	0.274	1.31193e-147	2.78745e-143			0	RPS8	0.0766756	1	1	2.8537e-20	6.06325e-16
0	MYEOV	0.499562	0.711	0.128	3.02238e-147	6.42166e-143			0	SNRPB2	0.180602	0.94	0.868	2.88269e-20	6.12486e-16
0	COPE	0.56768	0.973	0.791	3.06139e-147	6.50453e-143			0	MRPL18	0.154876	0.987	0.915	3.446e-20	7.32172e-16
0	NDUFB11	0.520945	0.992	0.902	6.96546e-147	1.47995e-142			0	WDR83OS	0.161487	0.98	0.959	3.7802e-20	8.03178e-16
0	IDH2	0.562107	0.974	0.768	7.94751e-147	1.68861e-142			0	DDX1	0.179449	0.816	0.691	4.413e-20	9.37631e-16
0	COPS5	0.531015	0.895	0.481	3.8036e-146	8.0815e-142			0	DPY30	0.175134	0.997	0.936	6.01863e-20	1.27878e-15
0	EIF5	0.519249	0.994	0.938	7.56179e-146	1.60665e-141			0	QPRT	0.180375	0.761	0.625	6.2349e-20	1.32473e-15
0	NSFL1C	0.518378	0.854	0.393	2.75365e-145	5.85068e-141			0	PGM1	0.149631	0.679	0.478	6.59053e-20	1.40029e-15
0	UCHL3	0.5278	0.858	0.425	4.37947e-145	9.30506e-141			0	FBL	0.16992	0.98	0.929	6.79015e-20	1.4427e-15
0	MRPL3	0.538743	0.934	0.648	4.48533e-145	9.52997e-141			0	PRDX6	0.162185	0.99	0.969	7.58094e-20	1.61072e-15
0	MB	0.537873	0.77	0.245	5.48385e-145	1.16515e-140			0	IER2	0.160871	0.977	0.856	7.96676e-20	1.6927e-15
0	NUPR2	0.450418	0.587	0.02	1.13114e-144	2.40333e-140			0	MEAF6	0.163921	0.959	0.837	8.02918e-20	1.70596e-15
0	NAA20	0.534503	0.956	0.709	4.27928e-144	9.09219e-140			0	HLA-A	0.176295	0.964	0.817	8.04578e-20	1.70949e-15
0	ACTB	0.551288	0.999	0.999	5.27396e-144	1.12056e-139			0	NDUFA11	0.147528	0.974	0.954	8.23905e-20	1.75055e-15
0	BCAP31	0.563955	0.964	0.756	8.068e-144	1.71421e-139			0	CHCHD3	0.157547	0.901	0.77	9.039e-20	1.92052e-15
0	RALA	0.519504	0.966	0.706	3.19592e-143	6.79037e-139			0	CCT2	0.167536	0.927	0.847	9.29092e-20	1.97404e-15
0	BABAM1	0.49917	0.921	0.552	3.57472e-143	7.59521e-139			0	PSMB3	0.18506	0.94	0.824	1.05104e-19	2.23314e-15
0	GLRX3	0.514906	0.94	0.632	6.07569e-143	1.2909e-138			0	SFT2D1	0.15812	0.933	0.828	1.05745e-19	2.24676e-15
0	RAD23A	0.516221	0.987	0.861	9.28829e-143	1.97348e-138			0	YIF1A	0.168458	0.955	0.878	1.06556e-19	2.26399e-15
0	ARGLU1	0.571586	0.93	0.617	1.20189e-142	2.55365e-138			0	RNASEH1-AS1	0.151973	0.547	0.393	1.28003e-19	2.71969e-15
0	FBXO9	0.490608	0.856	0.384	1.26699e-142	2.69197e-138			0	ING2	0.165929	0.772	0.634	1.41873e-19	3.01438e-15
0	ST13	0.49369	0.98	0.811	3.22174e-142	6.84523e-138			0	TAX1BP1	0.157661	0.94	0.821	1.42952e-19	3.03729e-15
0	CBR1	0.533925	0.902	0.494	3.49081e-142	7.41692e-138			0	PABPC4	0.176402	0.88	0.789	1.45548e-19	3.09246e-15
0	CCNQ	0.536	0.905	0.54	8.76898e-142	1.86315e-137			0	KLK6	0.179568	0.447	0.282	1.47048e-19	3.12432e-15
0	AIMP1	0.526587	0.914	0.584	1.3248e-141	2.81481e-137			0	PSMA3	0.191723	0.981	0.904	1.74412e-19	3.70574e-15
0	ANXA1	0.714099	0.915	0.408	1.93809e-141	4.11787e-137			0	EPHB6	0.12093	0.369	0.209	1.86467e-19	3.96186e-15
0	LINC00665	0.410628	0.618	0.048	5.55246e-141	1.17973e-136			0	ATP1A1	0.179873	0.84	0.71	1.88333e-19	4.00151e-15
0	SRSF11	0.525228	0.948	0.697	6.83491e-141	1.45221e-136			0	NMI	0.148508	0.756	0.57	1.96724e-19	4.17979e-15
0	TOMM22	0.494165	0.956	0.738	1.35867e-140	2.88676e-136			0	ILF3-DT	0.215076	0.774	0.672	2.01909e-19	4.28997e-15
0	NFIA	0.402747	0.595	0.028	1.69216e-140	3.59534e-136			0	TLN1	0.157064	0.833	0.641	2.21407e-19	4.70423e-15
0	TNFSF10	0.491673	0.614	0.054	6.7292e-140	1.42975e-135			0	KIF9	0.166142	0.66	0.539	2.3165e-19	4.92186e-15
0	SAC3D1	0.53765	0.929	0.601	8.99622e-140	1.91143e-135			0	SPINT2	0.175562	0.996	0.911	2.57536e-19	5.47187e-15
0	TMEM59	0.559098	0.948	0.702	1.77763e-139	3.77693e-135			0	CFDP1	0.163158	0.901	0.811	2.65796e-19	5.64738e-15
0	FDX2	0.505325	0.863	0.45	2.30488e-139	4.89718e-135			0	ATP5PB	0.171525	0.983	0.936	3.97135e-19	8.43792e-15
0	FXYD3	0.613777	0.999	0.816	3.95135e-139	8.39544e-135			0	FAM210A	0.143548	0.614	0.456	4.25862e-19	9.04829e-15
0	CRABP2	0.685307	0.973	0.797	1.04806e-138	2.22681e-134			0	AIMP2	0.181595	0.729	0.59	4.62658e-19	9.83009e-15
0	CHCHD3	0.518201	0.906	0.556	2.48388e-138	5.27751e-134			0	LUZP1	0.160057	0.701	0.575	4.90499e-19	1.04216e-14
0	SNRPC	0.540235	0.957	0.772	5.67459e-138	1.20568e-133			0	S100A4	0.141749	0.999	0.873	5.42301e-19	1.15223e-14
0	VDAC1	0.490019	0.98	0.891	1.0168e-137	2.1604e-133			0	DDT	0.161351	0.994	0.973	5.44707e-19	1.15734e-14
0	TXNL4A	0.504946	0.99	0.899	1.54395e-136	3.28043e-132			0	HSD17B10	0.182114	0.938	0.825	5.54671e-19	1.17851e-14
0	DNAJA2	0.472375	0.83	0.364	1.76263e-136	3.74505e-132			0	ATP5F1B	0.176679	0.983	0.919	5.8331e-19	1.23936e-14
0	CENPW	0.637812	0.946	0.725	3.80302e-136	8.08027e-132			0	CBX3	0.160643	0.993	0.956	7.49047e-19	1.5915e-14
0	NUDT5	0.51953	0.912	0.574	7.537e-136	1.60139e-131			0	SF3A3	0.156456	0.808	0.649	8.03222e-19	1.70661e-14
0	RHBDL2	0.392013	0.571	0.023	1.81353e-135	3.85321e-131			0	ZNF90	0.145924	0.987	0.969	8.63361e-19	1.83438e-14
0	FBL	0.494832	0.983	0.844	9.98213e-135	2.1209e-130			0	USP16	0.163307	0.923	0.788	9.27029e-19	1.96966e-14
0	AL355338.1	0.46233	0.771	0.285	1.49627e-134	3.17912e-130			0	UFC1	0.156587	0.943	0.895	9.79223e-19	2.08055e-14
0	CCT2	0.529552	0.939	0.697	3.63589e-134	7.72518e-130			0	USF2	0.171469	0.833	0.744	1.00217e-18	2.12931e-14
0	KCNN4	0.388899	0.593	0.053	1.83442e-133	3.8976e-129			0	EIF5B	0.161795	0.956	0.904	1.34592e-18	2.85967e-14
0	PDCL3	0.487181	0.826	0.37	2.502e-133	5.31599e-129			0	ITPA	0.164516	0.808	0.7	1.36634e-18	2.90306e-14
0	NDUFA12	0.501652	0.983	0.845	4.8696e-133	1.03464e-128			0	IK	0.166655	0.745	0.618	1.49468e-18	3.17575e-14
0	TFAP2A	0.430854	0.706	0.187	5.1685e-133	1.09815e-128			0	LAD1	0.148988	0.611	0.469	1.94123e-18	4.12453e-14
0	ILF3	0.490748	0.944	0.693	1.13808e-132	2.41807e-128			0	COPS5	0.174234	0.865	0.743	1.96943e-18	4.18445e-14
0	RAC1	0.417089	0.999	0.989	2.17172e-132	4.61424e-128			0	B2M	0.142233	1	0.992	2.02528e-18	4.3031e-14
0	ASF1A	0.507338	0.832	0.433	3.18029e-132	6.75715e-128			0	MORN2	0.159686	0.788	0.682	2.04155e-18	4.33768e-14
0	PI3	0.539114	0.579	0.046	3.43106e-132	7.28998e-128			0	CD44	0.189068	0.996	0.823	2.22077e-18	4.71848e-14
0	SNRPB2	0.52572	0.946	0.743	4.85352e-132	1.03123e-127			0	USP1	0.168574	0.919	0.806	2.29281e-18	4.87154e-14
0	FDX1	0.484762	0.954	0.679	6.59041e-132	1.40026e-127			0	SMCO4	0.136886	0.48	0.322	2.62347e-18	5.57409e-14
0	GHITM	0.481855	0.97	0.809	1.23862e-131	2.63169e-127			0	DRAP1	0.161148	0.897	0.83	2.66092e-18	5.65366e-14
0	TFAM	0.476255	0.85	0.419	2.24933e-131	4.77916e-127			0	COX5A	0.139183	1	0.991	2.71755e-18	5.77397e-14
0	ADI1	0.516405	0.958	0.76	2.59219e-131	5.50762e-127			0	RNASEH1	0.171466	0.875	0.791	2.72124e-18	5.78182e-14
0	APOO	0.415208	0.697	0.162	1.02553e-130	2.17895e-126			0	ATP6V0B	0.156449	0.991	0.952	3.07285e-18	6.52888e-14
0	GCLM	0.482888	0.803	0.29	1.35515e-130	2.8793e-126			0	ANXA1	0.171973	0.916	0.716	3.21697e-18	6.83509e-14
0	CDC20	0.891399	0.741	0.279	1.53712e-130	3.26592e-126			0	MRPS12	0.157867	0.961	0.902	3.78562e-18	8.04331e-14
0	ATP5F1A	0.523761	0.963	0.791	2.19725e-130	4.66849e-126			0	MCF2L-AS1	0.126537	0.409	0.254	4.43294e-18	9.41867e-14
0	USP16	0.486824	0.923	0.58	3.76279e-130	7.99481e-126			0	GNL3	0.160149	0.675	0.539	5.04656e-18	1.07224e-13
0	VTCN1	0.363829	0.544	0.012	4.11873e-130	8.75107e-126			0	HMGA1	0.144479	0.985	0.96	5.41423e-18	1.15036e-13
0	BTG3	0.47102	0.765	0.189	4.6057e-130	9.78573e-126			0	VGLL1	0.145666	0.731	0.501	5.84935e-18	1.24281e-13
0	ATP1B3	0.499048	0.909	0.6	6.85526e-130	1.45654e-125			0	SDHB	0.173562	0.882	0.795	5.95856e-18	1.26602e-13
0	ACAT1	0.457039	0.723	0.203	8.38221e-130	1.78097e-125			0	MESP1	0.151115	0.772	0.584	6.73288e-18	1.43054e-13
0	DUSP23	0.498043	0.94	0.649	2.93872e-129	6.24389e-125			0	SLC25A33	0.139622	0.671	0.542	7.29537e-18	1.55005e-13
0	RNF144B	0.411296	0.618	0.098	2.98623e-129	6.34483e-125			0	SLC25A4	0.147004	0.904	0.709	7.80964e-18	1.65931e-13
0	GCAT	0.391094	0.638	0.105	4.7897e-129	1.01767e-124			0	PIN1	0.173899	0.985	0.857	8.34847e-18	1.7738e-13
0	PLSCR1	0.465342	0.752	0.265	1.25677e-128	2.67027e-124			0	MALSU1	0.155779	0.938	0.806	9.81728e-18	2.08588e-13
0	PDHA1	0.497552	0.805	0.36	2.96831e-128	6.30676e-124			0	PPAN	0.141997	0.791	0.613	1.11756e-17	2.37449e-13
0	LCN2	0.379416	0.533	0.013	3.89547e-128	8.2767e-124			0	GM2A	0.117997	0.448	0.293	1.12639e-17	2.39325e-13
0	ECHDC1	0.477533	0.826	0.399	5.84189e-128	1.24123e-123			0	NDUFS7	0.153342	0.933	0.819	1.36545e-17	2.90118e-13
0	UBB	0.53102	0.996	0.966	1.867e-127	3.96681e-123			0	SLC25A37	0.137342	0.668	0.514	1.41887e-17	3.01467e-13
0	SDHD	0.482112	0.821	0.367	1.92606e-127	4.0923e-123			0	NCOA7	0.151046	0.594	0.446	1.50097e-17	3.1891e-13
0	IFRD1	0.459517	0.82	0.356	2.18095e-127	4.63386e-123			0	COMMD9	0.141974	0.633	0.472	1.66921e-17	3.54657e-13
0	DDX39A	0.539085	0.782	0.339	3.86106e-127	8.2036e-123			0	TINAGL1	0.127133	0.489	0.321	1.84075e-17	3.91105e-13
0	DDX46	0.501342	0.984	0.866	4.3233e-127	9.18571e-123			0	MGST3	0.174095	0.968	0.842	1.88921e-17	4.01401e-13
0	APEX1	0.521793	0.949	0.707	4.36567e-127	9.27573e-123			0	MMADHC	0.156604	0.964	0.901	1.89052e-17	4.01679e-13
0	MED10	0.503309	0.916	0.575	1.03623e-126	2.20168e-122			0	RAP1A	0.153534	0.888	0.821	1.93049e-17	4.10172e-13
0	CWC15	0.466388	0.902	0.523	1.74561e-126	3.7089e-122			0	UQCRHL	0.150773	0.856	0.753	1.98404e-17	4.21549e-13
0	YWHAQ	0.456934	0.991	0.942	2.86354e-126	6.08416e-122			0	NETO2	0.145473	0.521	0.383	2.17916e-17	4.63007e-13
0	UBA2	0.476923	0.906	0.562	3.0009e-126	6.37602e-122			0	DCTN3	0.154573	0.933	0.811	2.20519e-17	4.68537e-13
0	PPIH	0.459594	0.749	0.279	3.68621e-126	7.83209e-122			0	GGCT	0.164182	0.997	0.935	2.53058e-17	5.37672e-13
0	DAP3	0.478414	0.913	0.626	3.8963e-126	8.27847e-122			0	MAGOH	0.158343	0.909	0.753	2.9343e-17	6.23451e-13
0	ITGB3BP	0.49538	0.772	0.317	5.21021e-126	1.10701e-121			0	UPF3B	0.154742	0.929	0.717	2.93699e-17	6.24023e-13
0	CD163L1	0.378645	0.612	0.083	8.45998e-126	1.79749e-121			0	PAK1IP1	0.159478	0.737	0.565	3.04547e-17	6.4707e-13
0	RPA3	0.507289	0.984	0.823	1.13518e-125	2.41191e-121			0	APIP	0.15133	0.839	0.643	3.31299e-17	7.0391e-13
0	DDRGK1	0.451224	0.815	0.372	1.98408e-125	4.21558e-121			0	PRMT1	0.17981	0.769	0.669	3.52755e-17	7.49498e-13
0	PSMC2	0.536096	0.882	0.523	4.34772e-125	9.2376e-121			0	ELOF1	0.144891	0.827	0.742	3.76926e-17	8.00855e-13
0	UBXN1	0.468166	0.957	0.739	1.40525e-124	2.98574e-120			0	DKC1	0.170869	0.803	0.709	4.49939e-17	9.55986e-13
0	LIMCH1	0.384977	0.58	0.054	1.7606e-124	3.74074e-120			0	RPL26L1	0.141373	0.97	0.959	5.32e-17	1.13034e-12
0	TM2D1	0.458223	0.807	0.371	1.97117e-124	4.18815e-120			0	PDHX	0.126309	0.852	0.633	5.4488e-17	1.15771e-12
0	KRT15	0.488035	0.634	0.122	2.25654e-124	4.79448e-120			0	VSNL1	0.116134	0.332	0.191	5.56095e-17	1.18154e-12
0	GRTP1	0.413964	0.682	0.188	2.6221e-124	5.57118e-120			0	EIF3I	0.166583	0.92	0.852	6.10919e-17	1.29802e-12
0	EFHD1	0.409842	0.634	0.115	2.6609e-124	5.65361e-120			0	MRPS5	0.144707	0.888	0.777	6.37268e-17	1.354e-12
0	ASRGL1	0.425891	0.648	0.155	3.87604e-124	8.23543e-120			0	PRDX1	0.181986	0.991	0.969	6.90417e-17	1.46693e-12
0	HSPD1	0.528394	0.977	0.878	5.09518e-124	1.08257e-119			0	C16orf74	0.168184	0.823	0.705	7.48702e-17	1.59077e-12
0	ATG3	0.452931	0.915	0.608	8.50416e-124	1.80688e-119			0	SELENOH	0.143199	0.988	0.957	7.76116e-17	1.64901e-12
0	RTCA	0.440776	0.776	0.29	8.9648e-124	1.90475e-119			0	PRDX5	0.137205	1	0.979	8.09781e-17	1.72054e-12
0	PSMG4	0.486524	0.925	0.638	1.39073e-123	2.95489e-119			0	SNRPE	0.133543	1	0.994	1.03198e-16	2.19265e-12
0	EHF	0.351463	0.516	0.009	1.43567e-122	3.05038e-118			0	TIPRL	0.155209	0.881	0.724	1.33465e-16	2.83574e-12
0	SMARCB1	0.456972	0.86	0.473	1.67319e-122	3.55502e-118			0	MT-ND1	0.115648	1	1	1.47427e-16	3.13239e-12
0	SSSCA1	0.479075	0.936	0.636	2.996e-122	6.36559e-118			0	PSENEN	0.15208	0.9	0.802	1.54069e-16	3.27351e-12
0	RNMT	0.4637	0.811	0.363	3.09797e-122	6.58225e-118			0	AARD	0.176892	0.427	0.286	1.63954e-16	3.48354e-12
0	TXN	0.395497	1	1	4.69074e-122	9.96642e-118			0	FXYD3	0.171604	0.999	0.928	1.86945e-16	3.97203e-12
0	QPRT	0.468349	0.795	0.331	4.71221e-122	1.0012e-117			0	HINT2	0.148761	0.948	0.852	1.95728e-16	4.15862e-12
0	EIF6	0.486819	0.848	0.469	1.47861e-121	3.1416e-117			0	VAPA	0.17001	0.996	0.906	2.04888e-16	4.35325e-12
0	NCOA7	0.397986	0.632	0.125	1.88344e-121	4.00174e-117			0	COMT	0.154096	0.968	0.87	2.06335e-16	4.38399e-12
0	UQCRC1	0.438643	0.791	0.323	3.56956e-121	7.58424e-117			0	KRT15	0.158156	0.605	0.443	2.07533e-16	4.40945e-12
0	UBE2D2	0.430714	0.992	0.921	4.33499e-121	9.21055e-117			0	DTNBP1	0.126017	0.669	0.515	2.39634e-16	5.09149e-12
0	ILF2	0.570884	0.935	0.738	6.66353e-121	1.4158e-116			0	SEC11C	0.154318	0.836	0.722	2.41852e-16	5.13863e-12
0	NTPCR	0.433992	0.816	0.364	2.22806e-120	4.73395e-116			0	CYTOR	0.137863	0.853	0.758	2.42575e-16	5.154e-12
0	YWHAH	0.454935	0.967	0.689	3.2232e-120	6.84833e-116			0	TMEM126B	0.162462	0.874	0.81	2.59974e-16	5.52366e-12
0	VPS35	0.447741	0.903	0.558	4.03375e-120	8.5705e-116			0	LINC01133	0.154463	0.671	0.484	2.74349e-16	5.8291e-12
0	BLVRA	0.456665	0.81	0.363	6.13103e-120	1.30266e-115			0	RHBDL2	0.123868	0.533	0.369	2.86165e-16	6.08015e-12
0	GMDS	0.439018	0.702	0.224	6.72357e-120	1.42856e-115			0	BTF3	0.0976177	1	1	2.90338e-16	6.16882e-12
0	DPM1	0.484455	0.923	0.636	1.08194e-119	2.2988e-115			0	MAPK13	0.119308	0.803	0.576	3.06639e-16	6.51517e-12
0	OSGEP	0.4409	0.752	0.291	1.25746e-119	2.67171e-115			0	ACTB	0.145167	0.997	0.999	3.2172e-16	6.83558e-12
0	PTTG1	1.083	0.895	0.657	1.99261e-119	4.23369e-115			0	SSBP4	0.145037	0.817	0.709	3.34236e-16	7.10152e-12
0	CHORDC1	0.423456	0.716	0.224	5.88045e-119	1.24942e-114			0	NDUFAB1	0.148928	0.988	0.967	3.53945e-16	7.52028e-12
0	DRAM2	0.437328	0.792	0.368	1.27937e-118	2.71828e-114			0	PUSL1	0.148551	0.678	0.539	3.94264e-16	8.37693e-12
0	NDUFAB1	0.444321	0.994	0.921	1.45682e-118	3.09531e-114			0	PSMF1	0.150018	0.752	0.65	4.22477e-16	8.97636e-12
0	CLDN7	0.506107	0.849	0.469	2.51156e-118	5.33632e-114			0	LCN2	0.128542	0.501	0.341	4.70056e-16	9.98728e-12
0	SH3GLB1	0.429095	0.912	0.548	3.08078e-118	6.54573e-114			0	NFIA	0.13224	0.549	0.389	5.13223e-16	1.09044e-11
0	SEH1L	0.426545	0.766	0.322	6.22079e-118	1.32173e-113			0	LINC02015	0.128782	0.331	0.199	5.15883e-16	1.0961e-11
0	2021-09-07	0.485909	0.948	0.779	1.7808e-117	3.78367e-113			0	EBP	0.150841	0.919	0.785	5.2317e-16	1.11158e-11
0	HSPA8	0.574896	0.99	0.968	2.64255e-117	5.61463e-113			0	ORMDL1	0.154167	0.913	0.841	5.47998e-16	1.16433e-11
0	SAP18	0.42894	0.997	0.944	4.13179e-117	8.77882e-113			0	C2orf74	0.152934	0.785	0.685	5.61606e-16	1.19324e-11
0	MRPL47	0.450102	0.872	0.521	6.5134e-117	1.3839e-112			0	DUSP12	0.127976	0.652	0.51	5.80555e-16	1.2335e-11
0	PSIP1	0.449365	0.806	0.359	6.61778e-117	1.40608e-112			0	NOP56	0.151634	0.858	0.778	6.15916e-16	1.30864e-11
0	CAT	0.397379	0.655	0.152	7.46847e-117	1.58682e-112			0	PSMA2	0.150776	0.955	0.866	6.28463e-16	1.33529e-11
0	HOTAIRM1	0.431439	0.708	0.208	8.01002e-117	1.70189e-112			0	UQCRC1	0.143363	0.755	0.62	6.56871e-16	1.39565e-11
0	SNRPD1	0.435123	0.993	0.932	9.41805e-117	2.00105e-112			0	FBLN1	0.138872	0.775	0.574	6.98094e-16	1.48324e-11
0	COTL1	0.540354	0.964	0.562	1.05484e-116	2.24123e-112			0	IMMP1L	0.146205	0.954	0.784	6.99429e-16	1.48608e-11
0	SLC44A2	0.439313	0.81	0.393	2.49994e-116	5.31162e-112			0	AFG3L2	0.136956	0.72	0.602	7.10635e-16	1.50989e-11
0	ACADM	0.396446	0.673	0.166	4.37994e-116	9.30607e-112			0	DNAJA2	0.148893	0.792	0.66	7.28211e-16	1.54723e-11
0	CCT3	0.509663	0.961	0.801	5.54707e-116	1.17859e-111			0	MGP	0.11191	0.961	0.758	7.9576e-16	1.69075e-11
0	SDHB	0.479859	0.897	0.624	6.15729e-116	1.30824e-111			0	DNAJC2	0.161634	0.84	0.739	7.98382e-16	1.69632e-11
0	TINAGL1	0.336302	0.507	0.017	7.80467e-116	1.65826e-111			0	NDUFV1	0.149789	0.862	0.723	9.13878e-16	1.94172e-11
0	PDCD10	0.454187	0.867	0.534	8.6192e-116	1.83132e-111			0	CDC6	0.141005	0.411	0.276	9.16161e-16	1.94657e-11
0	BRIX1	0.479464	0.802	0.399	4.17653e-115	8.87387e-111			0	FH	0.143078	0.827	0.618	9.49815e-16	2.01807e-11
0	EIF1AX	0.424205	0.99	0.94	6.82773e-115	1.45069e-110			0	ACYP2	0.151719	0.778	0.665	1.0694e-15	2.27216e-11
0	AIP	0.434496	0.827	0.424	7.32229e-115	1.55577e-110			0	CCDC33	0.0816504	0.194	0.085	1.07838e-15	2.29123e-11
0	EMC8	0.439295	0.907	0.621	1.50746e-114	3.2029e-110			0	CEBPZ	0.144465	0.7	0.585	1.08183e-15	2.29857e-11
0	C5orf38	0.478439	0.958	0.718	1.83852e-114	3.9063e-110			0	UBE2L6	0.124017	0.572	0.403	1.11887e-15	2.37726e-11
0	NDC80	0.624862	0.613	0.143	1.02345e-113	2.17452e-109			0	SERPINB1	0.143181	0.784	0.643	1.12357e-15	2.38726e-11
0	ANKRD12	0.469717	0.866	0.511	4.35786e-113	9.25915e-109			0	CACYBP	0.150742	0.984	0.898	1.19977e-15	2.54915e-11
0	MRPL48	0.430457	0.824	0.428	6.58743e-113	1.39963e-108			0	YWHAB	0.13326	0.996	0.985	1.2474e-15	2.65034e-11
0	CDC123	0.452313	0.831	0.434	7.56061e-113	1.6064e-108			0	LSM7	0.142506	0.984	0.968	1.40965e-15	2.99508e-11
0	DRG1	0.405635	0.729	0.27	1.22765e-112	2.60839e-108			0	CMSS1	0.143954	0.814	0.676	1.4586e-15	3.09909e-11
0	AIMP2	0.447377	0.749	0.326	1.3355e-112	2.83753e-108			0	PM20D2	0.101685	0.324	0.193	1.51655e-15	3.22221e-11
0	PSMD14	0.4881	0.92	0.727	1.67461e-112	3.55804e-108			0	ZNF487	0.0980941	0.311	0.181	1.74829e-15	3.71459e-11
0	MRPL14	0.400031	0.998	0.97	2.17713e-112	4.62575e-108			0	MYL12A	0.153432	0.999	0.989	2.05543e-15	4.36718e-11
0	UBE2L6	0.346797	0.595	0.083	2.28333e-112	4.85138e-108			0	NASP	0.153933	0.759	0.659	2.10957e-15	4.48221e-11
0	SPAG16	0.326163	0.577	0.062	3.06625e-112	6.51486e-108			0	GADD45A	0.167491	0.791	0.633	3.10211e-15	6.59105e-11
0	KARS	0.430631	0.903	0.601	4.45631e-112	9.46833e-108			0	MRPL40	0.140771	0.875	0.765	3.22865e-15	6.85991e-11
0	CMTM8	0.384879	0.669	0.204	7.13166e-112	1.51526e-107			0	TRAPPC3	0.143162	0.932	0.826	3.69998e-15	7.86134e-11
0	POLR2I	0.420461	0.99	0.898	8.0225e-112	1.70454e-107			0	UBE2D2	0.136867	0.99	0.965	4.04199e-15	8.58802e-11
0	XAGE2	0.878878	0.51	0.042	1.53116e-111	3.25325e-107			0	ARID5B	0.132302	0.656	0.506	4.18174e-15	8.88495e-11
0	RIOK1	0.380338	0.669	0.185	2.49356e-111	5.29806e-107			0	SELENOP	0.139598	0.747	0.548	4.93153e-15	1.0478e-10
0	ATP1A1	0.449774	0.852	0.482	6.67939e-111	1.41917e-106			0	EMC8	0.138916	0.9	0.797	4.93786e-15	1.04915e-10
0	ALDH2	0.34951	0.533	0.045	6.89816e-111	1.46565e-106			0	H3F3A	0.156426	1	0.999	5.12091e-15	1.08804e-10
0	UBE2A	0.457059	0.934	0.738	6.96566e-111	1.47999e-106			0	NDUFAF2	0.136903	0.864	0.795	5.59784e-15	1.18937e-10
0	THOC1	0.345804	0.591	0.103	1.11116e-110	2.36088e-106			0	TCP1	0.147652	0.97	0.905	5.88145e-15	1.24963e-10
0	CARS2	0.369359	0.693	0.183	2.52478e-110	5.36439e-106			0	ZNF326	0.13418	0.61	0.47	6.27318e-15	1.33286e-10
0	TMEM258	0.377841	0.998	0.987	3.71352e-110	7.89012e-106			0	TPM3	0.141781	0.955	0.916	6.32288e-15	1.34342e-10
0	MRPL40	0.433295	0.886	0.568	4.1472e-110	8.81156e-106			0	CCT7	0.153	0.894	0.822	6.76926e-15	1.43826e-10
0	NUDC	0.446734	0.88	0.568	4.58884e-110	9.74991e-106			0	CAPN2	0.137486	0.785	0.66	6.77e-15	1.43842e-10
0	UBA52	0.270193	1	1	5.82004e-110	1.23658e-105			0	LINC00667	0.127951	0.608	0.459	7.21752e-15	1.53351e-10
0	PDIA6	0.4621	0.973	0.873	8.09497e-110	1.71994e-105			0	GNL2	0.133006	0.781	0.592	7.43243e-15	1.57917e-10
0	ATXN10	0.422807	0.775	0.336	1.06923e-109	2.2718e-105			0	FAM104B	0.123855	0.769	0.671	8.06152e-15	1.71283e-10
0	CHCHD10	0.438524	0.985	0.882	1.25403e-109	2.66444e-105			0	SH3GLB1	0.136622	0.881	0.78	8.34699e-15	1.77349e-10
0	COX5B	0.361339	0.999	0.992	1.75694e-109	3.73296e-105			0	MTCH1	0.135197	0.948	0.885	8.82629e-15	1.87532e-10
0	IDH3B	0.397186	0.686	0.236	2.50568e-109	5.32382e-105			0	SDHD	0.134139	0.798	0.651	9.20435e-15	1.95565e-10
0	MEA1	0.428118	0.971	0.804	2.70288e-109	5.74281e-105			0	SMIM20	0.137926	0.819	0.721	9.58038e-15	2.03554e-10
0	EIF4EBP1	0.437956	0.969	0.781	6.0579e-109	1.28712e-104			0	PERP	0.138084	0.984	0.932	9.97579e-15	2.11956e-10
0	CCT4	0.462017	0.951	0.789	6.52209e-109	1.38575e-104			0	HIGD2A	0.129082	0.999	0.985	1.03492e-14	2.19889e-10
0	ETHE1	0.441769	0.9	0.583	1.02158e-108	2.17056e-104			0	C6orf132	0.12183	0.491	0.357	1.07756e-14	2.2895e-10
0	TRAPPC2B	0.385418	0.656	0.176	1.13184e-108	2.40481e-104			0	ALKBH2	0.129436	0.515	0.392	1.09927e-14	2.33562e-10
0	HIKESHI	0.431586	0.962	0.792	1.33326e-108	2.83278e-104			0	SMAP1	0.127979	0.923	0.828	1.22165e-14	2.59565e-10
0	MRPS22	0.39419	0.716	0.265	4.04261e-108	8.58934e-104			0	GART	0.127773	0.554	0.431	1.23878e-14	2.63204e-10
0	UQCC3	0.446438	0.986	0.873	5.50224e-108	1.16906e-103			0	JTB	0.128571	1	0.995	1.2581e-14	2.67309e-10
0	TEX9	0.344099	0.532	0.06	1.07755e-107	2.28947e-103			0	PLEKHA3	0.141889	0.669	0.571	1.31273e-14	2.78916e-10
0	MT2A	0.582084	0.997	0.96	1.34924e-107	2.86673e-103			0	PSMC1	0.143353	0.885	0.826	1.37111e-14	2.91321e-10
0	DTNBP1	0.370172	0.691	0.224	1.49778e-107	3.18233e-103			0	MRS2	0.131348	0.601	0.491	1.39625e-14	2.96661e-10
0	SLC44A3	0.311606	0.481	0.016	1.83965e-107	3.90871e-103			0	RPL19	0.0555135	1	1	1.5085e-14	3.20511e-10
0	MED19	0.396834	0.755	0.307	3.70081e-107	7.8631e-103			0	CMTM8	0.138732	0.627	0.502	1.56754e-14	3.33056e-10
0	UFC1	0.41925	0.959	0.783	8.63691e-107	1.83508e-102			0	GCAT	0.113708	0.594	0.444	1.58291e-14	3.36321e-10
0	SRSF3	0.459884	0.99	0.959	1.00957e-106	2.14504e-102			0	FAM213A	0.151583	0.804	0.723	1.61173e-14	3.42443e-10
0	POLR2G	0.455057	0.887	0.577	2.95539e-106	6.27933e-102			0	PPP1R14C	0.112127	0.424	0.283	1.6519e-14	3.5098e-10
0	BZW2	0.422597	0.824	0.448	4.84084e-106	1.02853e-101			0	COX5B	0.114675	1	0.996	1.66425e-14	3.53603e-10
0	CT83	0.316138	0.494	0.033	5.47153e-106	1.16254e-101			0	ATF4	0.163061	0.99	0.923	1.80622e-14	3.83767e-10
0	CCDC107	0.45736	0.829	0.433	3.57935e-105	7.60504e-101			0	MRPS18C	0.137121	0.955	0.864	1.87537e-14	3.9846e-10
0	H2AFZ	0.447359	1	0.995	4.14729e-105	8.81174e-101			0	ICE1	0.137418	0.646	0.517	1.94401e-14	4.13044e-10
0	GGH	0.443491	0.755	0.318	4.9388e-105	1.04935e-100			0	FHL2	0.143845	0.951	0.715	1.95325e-14	4.15008e-10
0	PSMF1	0.404373	0.792	0.393	5.11667e-105	1.08714e-100			0	NSFL1C	0.131012	0.819	0.686	2.24896e-14	4.77837e-10
0	UBXN4	0.433452	0.958	0.783	5.14512e-105	1.09318e-100			0	PFDN2	0.143218	0.987	0.928	2.35675e-14	5.00738e-10
0	CCT7	0.44872	0.917	0.653	5.57543e-105	1.18461e-100			0	RFXANK	0.141245	0.717	0.604	2.43466e-14	5.17292e-10
0	ALDH7A1	0.396388	0.683	0.238	6.62874e-105	1.40841e-100			0	ETHE1	0.149807	0.882	0.782	2.44883e-14	5.20304e-10
0	DCPS	0.347257	0.616	0.15	9.20246e-105	1.95525e-100			0	UQCRQ	0.103918	1	0.999	2.70324e-14	5.74357e-10
0	NUDT8	0.438768	0.809	0.438	1.75106e-104	3.72048e-100			0	RNF8	0.134125	0.585	0.455	2.77677e-14	5.8998e-10
0	UQCRHL	0.40597	0.876	0.544	2.06057e-104	4.3781e-100			0	SNRPG	0.121631	1	0.998	2.85334e-14	6.06249e-10
0	RTKN2	0.398567	0.599	0.147	2.85102e-104	6.05756e-100			0	IGSF23	0.132856	0.348	0.212	2.92524e-14	6.21526e-10
0	FAM162A	0.496269	0.899	0.585	3.06249e-104	6.50687e-100			0	TSTD1	0.158521	0.996	0.892	2.94704e-14	6.26157e-10
0	STEAP4	0.320062	0.476	0.02	5.16937e-104	1.09834e-99			0	SIPA1	0.111215	0.419	0.286	3.13835e-14	6.66805e-10
0	RABGGTB	0.430366	0.8	0.423	1.22755e-103	2.60817e-99			0	CYSTM1	0.122419	0.832	0.752	3.17443e-14	6.74472e-10
0	FIBP	0.41882	0.957	0.789	1.40809e-103	2.99176e-99			0	TFCP2L1	0.058701	0.157	0.064	3.25536e-14	6.91667e-10
0	MRPS10	0.424123	0.852	0.511	1.45574e-103	3.09302e-99			0	CCSER2	0.137123	0.749	0.615	3.30035e-14	7.01226e-10
0	TMEM14A	0.444963	0.949	0.76	1.57908e-103	3.35508e-99			0	UNC93B1	0.117939	0.422	0.299	3.32118e-14	7.05651e-10
0	NDUFB6	0.429257	0.946	0.738	2.57499e-103	5.47108e-99			0	PNP	0.143267	0.534	0.415	3.45959e-14	7.35059e-10
0	EXOSC8	0.438796	0.793	0.421	3.36102e-103	7.14115e-99			0	VDAC2	0.141936	0.991	0.946	3.56892e-14	7.58289e-10
0	CASP4	0.374361	0.63	0.136	4.01465e-103	8.52992e-99			0	AURKAIP1	0.112065	0.994	0.991	3.98883e-14	8.47506e-10
0	MARCKS	0.450127	0.978	0.666	8.69711e-103	1.84787e-98			0	ATP5MF	0.135839	0.981	0.946	3.99316e-14	8.48427e-10
0	MAP1LC3B	0.439791	0.965	0.842	9.66771e-103	2.0541e-98			0	KRT6B	0.114415	0.187	0.085	4.1521e-14	8.82198e-10
0	TUBE1	0.360999	0.62	0.156	1.0496e-102	2.2301e-98			0	LHX2	0.0600291	0.138	0.052	4.34825e-14	9.23872e-10
0	CMSS1	0.403069	0.821	0.445	1.26904e-102	2.69633e-98			0	CCDC91	0.126347	0.597	0.462	4.46895e-14	9.49518e-10
0	PRPF40A	0.424871	0.919	0.674	2.06065e-102	4.37827e-98			0	ATG3	0.145009	0.896	0.801	4.58885e-14	9.74994e-10
0	MORN2	0.391688	0.822	0.436	2.95125e-102	6.27051e-98			0	SPTSSA	0.142693	0.865	0.789	4.6525e-14	9.88516e-10
0	MACROD1	0.390456	0.769	0.367	3.44002e-102	7.309e-98			0	PSMC2	0.148106	0.859	0.749	4.76398e-14	1.0122e-09
0	NFYC	0.377125	0.698	0.253	3.55532e-102	7.55399e-98			0	OLFML3	0.14666	0.441	0.296	5.08102e-14	1.07957e-09
0	SEC11C	0.415698	0.853	0.503	5.81199e-102	1.23487e-97			0	CAMK2G	0.131509	0.627	0.489	5.86788e-14	1.24675e-09
0	OSER1	0.383886	0.743	0.322	6.33964e-102	1.34698e-97			0	RNF130	0.133619	0.811	0.727	6.20587e-14	1.31856e-09
0	MRPL55	0.415875	0.968	0.819	1.1319e-101	2.40495e-97			0	UBA52	0.0907472	1	1	7.14287e-14	1.51765e-09
0	CENPV	0.341517	0.569	0.102	1.17131e-101	2.48868e-97			0	NDUFA8	0.14021	0.917	0.853	7.54158e-14	1.60236e-09
0	PUSL1	0.363699	0.705	0.258	1.2234e-101	2.59936e-97			0	CDC123	0.146984	0.797	0.687	7.79891e-14	1.65703e-09
0	NUPR1	0.437761	0.752	0.226	2.58145e-101	5.48482e-97			0	ZNHIT3	0.131744	0.839	0.759	7.83519e-14	1.66474e-09
0	THRAP3	0.428183	0.89	0.576	2.69229e-101	5.72031e-97			0	UBE2J1	0.142329	0.798	0.718	8.13501e-14	1.72844e-09
0	ZPR1	0.371242	0.731	0.282	3.37405e-101	7.16885e-97			0	SIGMAR1	0.128488	0.505	0.372	8.35127e-14	1.77439e-09
0	RAN	0.376581	1	0.995	1.12476e-100	2.38978e-96			0	ELF3	0.144781	0.939	0.812	8.58792e-14	1.82468e-09
0	RPS7	0.250712	1	1	2.82326e-100	5.99858e-96			0	44445	0.111058	0.428	0.29	8.76034e-14	1.86131e-09
0	MBOAT2	0.385705	0.73	0.281	3.1964e-100	6.79139e-96			0	IER3	0.13009	0.949	0.827	8.91594e-14	1.89437e-09
0	CHCHD1	0.393348	0.981	0.872	6.38504e-100	1.35663e-95			0	AC008556.1	0.100409	0.377	0.247	9.32772e-14	1.98186e-09
0	PSMB9	0.300618	0.491	0.036	1.60597e-99	3.41221e-95			0	ST3GAL4	0.11437	0.54	0.404	9.62726e-14	2.0455e-09
0	DNAJA1	0.458097	0.907	0.672	3.20737e-99	6.8147e-95			0	TALDO1	0.144626	0.949	0.852	9.90615e-14	2.10476e-09
0	SRD5A3	0.455158	0.716	0.301	3.80972e-99	8.09452e-95			0	ODF2L	0.116495	0.833	0.636	1.11787e-13	2.37513e-09
0	MELK	0.510169	0.689	0.275	7.73307e-99	1.64305e-94			0	ZFP42	0.0918045	0.298	0.174	1.12061e-13	2.38097e-09
0	HMGB2	0.816503	0.953	0.803	1.44666e-98	3.07372e-94			0	MTHFD2L	0.134631	0.66	0.557	1.1621e-13	2.46911e-09
0	VBP1	0.438273	0.864	0.587	1.73617e-98	3.68883e-94			0	XRCC6	0.154072	0.904	0.808	1.19242e-13	2.53353e-09
0	TUBG1	0.383382	0.804	0.413	1.97301e-98	4.19206e-94			0	CRYAB	0.109273	0.791	0.616	1.23443e-13	2.62279e-09
0	CD47	0.426883	0.867	0.554	3.86732e-98	8.2169e-94			0	SLIRP	0.126462	0.993	0.982	1.33506e-13	2.83661e-09
0	RNF145	0.371728	0.8	0.342	4.18564e-98	8.89322e-94			0	TPRKB	0.129612	0.964	0.893	1.44947e-13	3.0797e-09
0	ACYP2	0.408991	0.804	0.428	5.02117e-98	1.06685e-93			0	PYURF	0.122931	0.891	0.835	1.52618e-13	3.24268e-09
0	DYNLL1	0.424215	0.999	0.996	6.19624e-98	1.31651e-93			0	NQO2	0.12722	0.848	0.729	1.55374e-13	3.30122e-09
0	HSPA14.1	0.33634	0.608	0.16	1.18398e-97	2.5156e-93			0	CHCHD6	0.129365	0.573	0.452	1.81492e-13	3.85617e-09
0	SAP30L	0.367299	0.786	0.363	1.66926e-97	3.54668e-93			0	MPST	0.13671	0.869	0.793	1.85001e-13	3.93071e-09
0	PITHD1	0.374138	0.734	0.303	1.85121e-97	3.93327e-93			0	FAIM	0.123695	0.678	0.555	2.09567e-13	4.45268e-09
0	HTATSF1	0.41439	0.844	0.514	2.36844e-97	5.03221e-93			0	CNN3	0.120359	0.909	0.69	2.12503e-13	4.51505e-09
0	MTCH1	0.379354	0.961	0.758	3.49606e-97	7.42807e-93			0	PTCHD1	0.0753882	0.251	0.134	2.31549e-13	4.91973e-09
0	ILF3-DT	0.439412	0.802	0.446	3.71748e-97	7.89853e-93			0	NEURL1	0.107834	0.363	0.235	2.3229e-13	4.93546e-09
0	CA9	0.478655	0.434	0.009	7.86034e-97	1.67009e-92			0	LRRC42	0.125487	0.52	0.393	2.56086e-13	5.44105e-09
0	EIF3D	0.419121	0.885	0.608	8.05511e-97	1.71147e-92			0	APOO	0.115803	0.652	0.503	2.61439e-13	5.55479e-09
0	TMEM50A	0.392075	0.965	0.826	9.2096e-97	1.95676e-92			0	ATP5F1A	0.146688	0.961	0.896	2.6838e-13	5.70227e-09
0	PSMB6	0.423961	0.971	0.821	1.17039e-96	2.48672e-92			0	ATP6V1F	0.113665	0.987	0.968	3.2175e-13	6.83622e-09
0	ZNHIT3	0.386947	0.874	0.55	1.23064e-96	2.61474e-92			0	SPAG16	0.109294	0.524	0.394	3.24512e-13	6.89491e-09
0	TPR	0.416896	0.889	0.604	1.47103e-96	3.12549e-92			0	ABCF1	0.129178	0.792	0.674	3.2886e-13	6.98729e-09
0	AAMDC	0.392475	0.818	0.464	1.47155e-96	3.12659e-92			0	CHORDC1	0.113055	0.689	0.532	3.43616e-13	7.30082e-09
0	GALE	0.353262	0.656	0.228	3.97649e-96	8.44884e-92			0	MED10	0.128318	0.88	0.795	3.5307e-13	7.50167e-09
0	MT-ND1	0.310657	1	1	6.03749e-96	1.28279e-91			0	MRPL9	0.142575	0.904	0.854	3.62164e-13	7.69489e-09
0	TTC32	0.341524	0.604	0.16	7.46012e-96	1.58505e-91			0	UTP11	0.137463	0.827	0.695	3.7858e-13	8.0437e-09
0	DNAH14	0.326717	0.586	0.147	1.09963e-95	2.33639e-91			0	HSPBP1	0.119187	0.464	0.338	3.84278e-13	8.16476e-09
0	CLSPN	0.599515	0.778	0.43	1.16755e-95	2.48069e-91			0	RRP36	0.130487	0.8	0.692	3.95467e-13	8.40249e-09
0	GATB	0.330519	0.519	0.078	1.26547e-95	2.68874e-91			0	CSNK2B	0.140861	0.975	0.901	4.11257e-13	8.73798e-09
0	SYF2	0.39725	0.869	0.552	1.52201e-95	3.23381e-91			0	VPS35	0.133701	0.878	0.777	4.17371e-13	8.86789e-09
0	CISD2	0.387715	0.936	0.698	6.39847e-95	1.35948e-90			0	PACSIN3	0.124841	0.53	0.41	4.19287e-13	8.9086e-09
0	PSENEN	0.397579	0.906	0.637	7.49611e-95	1.5927e-90			0	SPINT1-AS1	0.135793	0.839	0.732	4.76905e-13	1.01328e-08
0	ECI2	0.345856	0.767	0.286	8.62001e-95	1.83149e-90			0	HTATSF1	0.123299	0.833	0.718	5.23516e-13	1.11231e-08
0	VDAC3	0.393533	0.82	0.468	8.64958e-95	1.83778e-90			0	SAP18	0.126313	0.994	0.978	5.837e-13	1.24019e-08
0	FAIM	0.360278	0.709	0.287	9.09582e-95	1.93259e-90			0	CD3EAP	0.107414	0.419	0.296	6.06032e-13	1.28764e-08
0	COMMD9	0.337049	0.645	0.196	9.65687e-95	2.0518e-90			0	ADA	0.0961276	0.343	0.218	6.12389e-13	1.30114e-08
0	TGIF1	0.412013	0.783	0.423	3.20725e-94	6.81444e-90			0	SDCBP2	0.0879258	0.299	0.178	6.34114e-13	1.3473e-08
0	HDDC2	0.389425	0.978	0.836	8.15023e-94	1.73168e-89			0	ALG3	0.128185	0.705	0.622	6.48091e-13	1.377e-08
0	RCN1	0.336944	0.725	0.211	3.4204e-93	7.26732e-89			0	MRPL22	0.133315	0.955	0.858	6.58444e-13	1.399e-08
0	DDX1	0.382609	0.825	0.475	4.39981e-93	9.34827e-89			0	TM2D1	0.143111	0.768	0.65	6.6272e-13	1.40808e-08
0	LSM8	0.388589	0.971	0.883	8.74231e-93	1.85748e-88			0	SF3B5	0.138694	0.961	0.931	6.85327e-13	1.45611e-08
0	MT1F	0.353421	0.599	0.168	1.45993e-92	3.10191e-88			0	VTCN1	0.112105	0.495	0.352	6.91202e-13	1.4686e-08
0	MCTS1	0.417799	0.879	0.603	1.47168e-92	3.12687e-88			0	ATP1B1	0.16947	0.827	0.728	7.02823e-13	1.49329e-08
0	PGM2L1	0.344001	0.572	0.123	1.56712e-92	3.32965e-88			0	TIMM17A	0.12971	0.872	0.779	7.45278e-13	1.58349e-08
0	ITPA	0.383332	0.829	0.482	1.74134e-92	3.69983e-88			0	YDJC	0.143596	0.82	0.754	7.55962e-13	1.60619e-08
0	PHLDA2	0.449197	0.985	0.895	2.10472e-92	4.4719e-88			0	OAF	0.0754827	0.322	0.193	7.88354e-13	1.67502e-08
0	RAP1A	0.379251	0.911	0.661	2.86647e-92	6.09039e-88			0	NME1	0.0994412	0.99	0.974	7.9434e-13	1.68773e-08
0	NCL	0.435285	0.958	0.784	3.92259e-92	8.33433e-88			0	DCTPP1	0.131559	0.778	0.707	8.56089e-13	1.81893e-08
0	ALDH1A3	0.307527	0.478	0.052	4.13955e-92	8.7953e-88			0	UBXN1	0.128342	0.945	0.876	8.96025e-13	1.90378e-08
0	PRSS16	0.290235	0.509	0.078	2.41552e-91	5.13225e-87			0	CRB3	0.13379	0.684	0.582	9.05631e-13	1.9242e-08
0	HIST1H1A	0.415777	0.423	0.013	2.48067e-91	5.27068e-87			0	CAV2	0.116606	0.852	0.733	9.08643e-13	1.93059e-08
0	ZNF846	0.300744	0.51	0.082	3.16257e-91	6.71952e-87			0	RPF2	0.116002	0.774	0.635	9.29563e-13	1.97504e-08
0	NDUFA8	0.380721	0.935	0.71	3.27545e-91	6.95935e-87			0	LMNA	0.121882	0.936	0.873	9.74894e-13	2.07136e-08
0	ST8SIA6-AS1	0.252915	0.419	0.012	3.68682e-91	7.83338e-87			0	KLHDC3	0.122344	0.778	0.677	9.8363e-13	2.08992e-08
0	DDA1	0.360292	0.792	0.383	3.87338e-91	8.22978e-87			0	BRIX1	0.12924	0.772	0.654	1.0186e-12	2.16421e-08
0	ARV1	0.322373	0.622	0.185	3.90217e-91	8.29094e-87			0	SLC25A5	0.150639	0.999	0.987	1.05595e-12	2.24358e-08
0	ACYP1	0.39278	0.797	0.434	1.06872e-90	2.27072e-86			0	OAT	0.140026	0.765	0.685	1.14368e-12	2.42997e-08
0	S100A6	0.542594	0.999	0.992	1.13584e-90	2.41332e-86			0	POLR2G	0.134356	0.853	0.778	1.14757e-12	2.43824e-08
0	CRISP3	0.358129	0.444	0.029	1.56164e-90	3.31801e-86			0	UQCR11	0.104166	0.999	0.996	1.1844e-12	2.51649e-08
0	MTX1	0.350947	0.693	0.274	1.8331e-90	3.89479e-86			0	MRPL48	0.12909	0.803	0.676	1.2478e-12	2.65119e-08
0	TMEM45A	0.407219	0.494	0.062	2.85857e-90	6.07361e-86			0	SLC44A3	0.111073	0.443	0.311	1.25343e-12	2.66317e-08
0	PRPF38A	0.354997	0.769	0.387	3.01638e-90	6.40891e-86			0	TFAP2A	0.0921259	0.669	0.515	1.25919e-12	2.67539e-08
0	CFDP1	0.378917	0.911	0.648	3.74427e-90	7.95544e-86			0	SAA1	0.104099	0.306	0.182	1.30611e-12	2.7751e-08
0	COA1	0.385167	0.94	0.721	5.06419e-90	1.07599e-85			0	TXNDC17	0.119793	0.991	0.973	1.35921e-12	2.88792e-08
0	GLYATL2	0.364064	0.437	0.028	5.45478e-90	1.15898e-85			0	PRKRA	0.121662	0.711	0.613	1.3771e-12	2.92593e-08
0	CCSER2	0.359082	0.773	0.348	7.17942e-90	1.52541e-85			0	NOC2L	0.135876	0.752	0.655	1.39721e-12	2.96865e-08
0	KCTD1	0.287782	0.527	0.095	1.60553e-89	3.41126e-85			0	ZPR1	0.119545	0.695	0.567	1.40219e-12	2.97923e-08
0	ASS1	0.306435	0.551	0.11	1.95594e-89	4.15578e-85			0	GUCY1A1	0.0879914	0.305	0.186	1.41795e-12	3.01271e-08
0	NDUFB10	0.359009	0.998	0.959	5.20556e-89	1.10603e-84			0	PHF5A	0.132873	0.724	0.63	1.43703e-12	3.05325e-08
0	RPP30	0.358259	0.714	0.315	5.34031e-89	1.13466e-84			0	SRP14	0.102355	1	1	1.55849e-12	3.31133e-08
0	MPST	0.377252	0.893	0.616	7.37765e-89	1.56753e-84			0	DNAH14	0.116838	0.549	0.427	1.70962e-12	3.63242e-08
0	VPS29	0.390689	0.941	0.776	7.82342e-89	1.66224e-84			0	LAGE3	0.134278	0.987	0.928	1.78874e-12	3.80055e-08
0	CMC2	0.40627	0.94	0.768	1.00727e-88	2.14015e-84			0	PSMC4	0.146132	0.81	0.724	1.87743e-12	3.98898e-08
0	EIF3I	0.40347	0.923	0.738	1.12181e-88	2.38351e-84			0	DDRGK1	0.119553	0.776	0.655	1.95886e-12	4.16198e-08
0	COMMD2	0.363229	0.791	0.426	1.64748e-88	3.5004e-84			0	SDF4	0.118151	0.922	0.867	2.3491e-12	4.99113e-08
0	BTF3L4	0.37519	0.916	0.683	1.82403e-88	3.87552e-84			0	NT5C3B	0.116482	0.756	0.654	2.37816e-12	5.05287e-08
0	ZNF544	0.315395	0.61	0.179	2.17176e-88	4.61433e-84			0	RGS10	0.142554	0.862	0.796	2.51596e-12	5.34566e-08
0	CALM2	0.497921	0.999	1	3.41627e-88	7.25855e-84			0	AC010642.2	0.11415	0.749	0.659	2.54695e-12	5.4115e-08
0	MT-ATP6	0.309649	1	1	4.3985e-88	9.3455e-84			0	NDUFA1	0.122058	0.996	0.976	2.83144e-12	6.01596e-08
0	PPP1R14C	0.266403	0.439	0.03	5.77917e-88	1.2279e-83			0	NDUFB6	0.127854	0.923	0.872	2.85798e-12	6.07235e-08
0	RPF1	0.345474	0.703	0.297	7.80206e-88	1.6577e-83			0	DDX21	0.136208	0.951	0.888	2.88945e-12	6.1392e-08
0	TRIM38	0.312677	0.554	0.118	8.49943e-88	1.80587e-83			0	DSC2	0.10448	0.398	0.273	3.03541e-12	6.44933e-08
0	ATG5	0.368303	0.79	0.425	9.43805e-88	2.0053e-83			0	HDDC2	0.122845	0.974	0.924	3.06351e-12	6.50904e-08
0	FAM111B	0.523655	0.533	0.139	1.23198e-87	2.61758e-83			0	MEA1	0.119854	0.961	0.909	3.14122e-12	6.67414e-08
0	AC093157.1	0.307299	0.551	0.126	2.35984e-87	5.01395e-83			0	MMS22L	0.110017	0.421	0.303	3.34071e-12	7.098e-08
0	HNRNPD	0.385162	0.935	0.766	2.43013e-87	5.16329e-83			0	ANAPC16	0.122002	0.99	0.955	3.71073e-12	7.88419e-08
0	CAMK2G	0.326785	0.647	0.226	2.5432e-87	5.40355e-83			0	AC020928.1	0.100371	0.351	0.234	3.8027e-12	8.0796e-08
0	NQO2	0.359915	0.859	0.518	2.95578e-87	6.28014e-83			0	SRP72	0.12691	0.848	0.787	3.91904e-12	8.32679e-08
0	TMEM126B	0.388117	0.891	0.669	5.75442e-87	1.22264e-82			0	MRPL16	0.119724	0.833	0.691	3.95008e-12	8.39274e-08
0	CEBPD	0.385806	0.674	0.27	5.93749e-87	1.26154e-82			0	CHCHD1	0.117358	0.98	0.938	3.9969e-12	8.49222e-08
0	PARK7	0.339376	0.998	0.981	1.28537e-86	2.73102e-82			0	EIF3D	0.139665	0.859	0.785	4.01871e-12	8.53855e-08
0	CHCHD6	0.306174	0.606	0.184	1.97718e-86	4.20091e-82			0	HNRNPC	0.131219	0.984	0.965	4.477e-12	9.51229e-08
0	MRPL51	0.337528	0.998	0.979	4.15869e-86	8.83598e-82			0	PINK1	0.094865	0.557	0.419	4.59811e-12	9.76961e-08
0	C16orf74	0.405335	0.832	0.501	4.58372e-86	9.73904e-82			0	PDXK	0.127774	0.936	0.868	4.7104e-12	1.00082e-07
0	SRSF7	0.456206	0.974	0.865	4.83198e-86	1.02665e-81			0	MRPL12	0.126398	0.968	0.921	4.78943e-12	1.01761e-07
0	FKBP2	0.36789	0.978	0.909	1.01641e-85	2.15956e-81			0	SMARCB1	0.118137	0.832	0.718	5.23556e-12	1.1124e-07
0	NFIB	0.364925	0.703	0.314	1.14087e-85	2.424e-81			0	MPHOSPH6	0.110817	0.835	0.703	5.65285e-12	1.20106e-07
0	DDX18	0.388256	0.893	0.632	1.15125e-85	2.44607e-81			0	SNAP29	0.117045	0.81	0.746	5.70534e-12	1.21221e-07
0	ANAPC16	0.35446	0.99	0.899	1.9248e-85	4.08961e-81			0	MACROD1	0.119836	0.73	0.625	5.76507e-12	1.2249e-07
0	NDUFA1	0.350581	0.996	0.943	2.20506e-85	4.68509e-81			0	C1orf35	0.119973	0.771	0.687	6.00258e-12	1.27537e-07
0	MRPL32	0.38278	0.915	0.683	2.26759e-85	4.81794e-81			0	NUDC	0.141013	0.853	0.767	6.14285e-12	1.30517e-07
0	HAX1	0.375884	0.943	0.746	3.64274e-85	7.73973e-81			0	ZNHIT6	0.105946	0.382	0.259	6.18305e-12	1.31371e-07
0	CALML5	0.480454	0.89	0.532	5.32884e-85	1.13222e-80			0	PCMT1	0.130041	0.919	0.829	7.11203e-12	1.51109e-07
0	TRIR	0.339436	0.991	0.946	6.49787e-85	1.3806e-80			0	YES1	0.12755	0.66	0.561	7.52481e-12	1.5988e-07
0	ORMDL1	0.359893	0.924	0.702	6.63131e-85	1.40895e-80			0	TPM1	0.0406646	0.996	0.953	8.42628e-12	1.79033e-07
0	MRPL33	0.35108	0.993	0.958	1.25056e-84	2.65708e-80			0	PDCD2L	0.10997	0.454	0.334	8.49113e-12	1.80411e-07
0	CHMP1B	0.351704	0.758	0.384	2.05631e-84	4.36904e-80			0	PHGDH	0.0626305	0.769	0.565	8.99727e-12	1.91165e-07
0	C2orf74	0.347628	0.811	0.466	2.05743e-84	4.37142e-80			0	MVB12A	0.111601	0.656	0.541	9.08106e-12	1.92945e-07
0	HAT1	0.376144	0.757	0.415	2.71182e-84	5.7618e-80			0	TSEN34	0.120072	0.882	0.784	1.09134e-11	2.31878e-07
0	OARD1	0.363442	0.797	0.466	2.71274e-84	5.76377e-80			0	MDH2	0.121014	0.916	0.844	1.12881e-11	2.39838e-07
0	MDH2	0.370138	0.923	0.715	3.05185e-84	6.48426e-80			0	GOPC	0.12841	0.766	0.676	1.18335e-11	2.51426e-07
0	NDUFA11	0.34537	0.982	0.905	3.49788e-84	7.43194e-80			0	PALMD	0.0738936	0.228	0.124	1.20625e-11	2.56292e-07
0	PEPD	0.310046	0.596	0.172	4.39079e-84	9.3291e-80			0	SLC35F2	0.104308	0.438	0.315	1.27575e-11	2.71059e-07
0	MED8	0.318398	0.713	0.307	7.36951e-84	1.5658e-79			0	BTG3	0.108223	0.726	0.553	1.29865e-11	2.75923e-07
0	DONSON	0.32298	0.559	0.152	1.60109e-83	3.40184e-79			0	RANGRF	0.103434	0.454	0.33	1.30157e-11	2.76544e-07
0	C11orf74	0.314541	0.611	0.188	2.00039e-83	4.25023e-79			0	FDPS	0.123086	0.932	0.835	1.34806e-11	2.86423e-07
0	RPS12	0.217095	1	1	3.58796e-83	7.62334e-79			0	CHAF1B	0.104276	0.396	0.283	1.43702e-11	3.05325e-07
0	NELFE	0.355939	0.798	0.433	3.5992e-83	7.64722e-79			0	RAB25	0.119847	0.801	0.69	1.43723e-11	3.05368e-07
0	SDF4	0.345444	0.938	0.742	4.14371e-83	8.80415e-79			0	AC011473.4	0.0596251	0.173	0.082	1.47932e-11	3.14311e-07
0	POLD2	0.369414	0.934	0.735	4.32427e-83	9.18778e-79			0	PI3	0.113433	0.534	0.386	1.62202e-11	3.4463e-07
0	PPT1	0.341264	0.696	0.309	8.7633e-83	1.86194e-78			0	NDUFB10	0.108831	0.996	0.983	1.68566e-11	3.58152e-07
0	MTX2	0.356423	0.783	0.45	1.75535e-82	3.7296e-78			0	PEG10	0.100575	0.237	0.133	1.75752e-11	3.73419e-07
0	IL22RA2	0.26487	0.387	0.009	1.78282e-82	3.78796e-78			0	EID2	0.114024	0.485	0.369	1.81691e-11	3.86039e-07
0	CCDC91	0.308911	0.619	0.199	2.22466e-82	4.72674e-78			0	CWC27	0.115509	0.623	0.516	1.92464e-11	4.08929e-07
0	JUNB	0.400125	0.869	0.552	2.72172e-82	5.78284e-78			0	SUMO1	0.107686	0.985	0.967	2.0155e-11	4.28233e-07
0	CDC5L	0.344674	0.751	0.374	3.16061e-82	6.71534e-78			0	DRG1	0.109253	0.676	0.568	2.1231e-11	4.51096e-07
0	PSMC4	0.395211	0.834	0.531	4.17057e-82	8.86122e-78			0	ADK	0.118428	0.856	0.731	2.25248e-11	4.78584e-07
0	THYN1	0.298892	0.57	0.159	4.89854e-82	1.04079e-77			0	TSR3	0.102448	0.81	0.768	2.32882e-11	4.94804e-07
0	ZRANB2	0.353814	0.785	0.428	6.7017e-82	1.42391e-77			0	CELF4	0.089742	0.269	0.162	2.4026e-11	5.10479e-07
0	TIMMDC1	0.334841	0.764	0.413	6.99437e-82	1.48609e-77			0	RBX1	0.12795	0.997	0.972	2.41983e-11	5.14141e-07
0	CREB3	0.369683	0.832	0.53	9.33402e-82	1.9832e-77			0	CAT	0.108545	0.608	0.474	2.43552e-11	5.17474e-07
0	TRIP10	0.269468	0.51	0.091	9.57354e-82	2.03409e-77			0	IL27RA	0.0953925	0.299	0.192	2.49044e-11	5.29145e-07
0	PTRHD1	0.361039	0.957	0.819	1.20929e-81	2.56937e-77			0	SNX7	0.102424	0.832	0.698	2.54193e-11	5.40084e-07
0	MRPL11	0.361841	0.984	0.846	1.21341e-81	2.57814e-77			0	TMA16	0.116099	0.646	0.547	2.66145e-11	5.65478e-07
0	RARS	0.356851	0.783	0.441	1.51226e-81	3.2131e-77			0	TLE3	0.176496	0.642	0.541	3.05571e-11	6.49247e-07
0	PARP2	0.331381	0.597	0.2	3.34387e-81	7.10471e-77			0	ASRGL1	0.108967	0.602	0.47	3.09182e-11	6.5692e-07
0	S100A4	0.20128	0.998	0.681	5.36591e-81	1.1401e-76			0	HIKESHI	0.116939	0.951	0.899	3.0999e-11	6.58635e-07
0	GGPS1	0.332866	0.726	0.332	6.11728e-81	1.29974e-76			0	PNISR	0.124084	0.954	0.883	3.4994e-11	7.43518e-07
0	ATRAID	0.346949	0.965	0.82	7.95171e-81	1.6895e-76			0	DEF8	0.133246	0.958	0.936	3.55442e-11	7.55209e-07
0	MRPL9	0.365458	0.928	0.719	1.00002e-80	2.12474e-76			0	KXD1	0.108135	0.927	0.869	3.93954e-11	8.37035e-07
0	CEP57	0.317556	0.67	0.258	1.65081e-80	3.50747e-76			0	DDX18	0.121945	0.88	0.795	4.13962e-11	8.79545e-07
0	CNBP	0.346993	0.987	0.914	1.78567e-80	3.794e-76			0	POLR1E	0.0966555	0.459	0.335	4.38299e-11	9.31255e-07
0	ABCF1	0.352748	0.805	0.46	1.81395e-80	3.85411e-76			0	ATP1B3	0.118621	0.884	0.797	4.51383e-11	9.59054e-07
0	UGP2	0.357094	0.854	0.571	1.82137e-80	3.86987e-76			0	CBLC	0.0896232	0.345	0.229	4.94494e-11	1.05065e-06
0	PAIP1	0.359664	0.876	0.611	2.35491e-80	5.00347e-76			0	AC025159.1	0.0706209	0.221	0.122	5.02723e-11	1.06814e-06
0	GOPC	0.377005	0.793	0.47	2.37714e-80	5.0507e-76			0	HSPD1	0.124723	0.974	0.939	5.25937e-11	1.11746e-06
0	PIH1D1	0.337578	0.812	0.466	3.1654e-80	6.72553e-76			0	C19orf53	0.098288	0.999	0.994	5.51861e-11	1.17254e-06
0	CENPF	0.68401	0.752	0.415	4.16821e-80	8.85619e-76			0	FOXI1	0.0739935	0.244	0.141	6.41132e-11	1.36221e-06
0	MPC2	0.300207	0.994	0.935	4.82231e-80	1.0246e-75			0	CRIPT	0.132104	0.839	0.752	6.41825e-11	1.36369e-06
0	UBE2T	0.489717	0.861	0.597	6.1363e-80	1.30378e-75			0	CTDSPL	0.106123	0.447	0.333	6.55561e-11	1.39287e-06
0	IK	0.340725	0.758	0.391	7.789e-80	1.65493e-75			0	RBBP4	0.110474	0.746	0.663	6.78744e-11	1.44213e-06
0	MTA3	0.304676	0.648	0.253	8.31522e-80	1.76674e-75			0	SAC3D1	0.104302	0.896	0.812	6.88388e-11	1.46262e-06
0	DNAJC9	0.380588	0.853	0.564	8.83873e-80	1.87797e-75			0	CETN2	0.129641	0.73	0.663	6.9562e-11	1.47798e-06
0	2021-09-06	0.240526	0.442	0.042	9.93915e-80	2.11177e-75			0	ETF1	0.117628	0.771	0.709	7.0454e-11	1.49694e-06
0	HADH	0.322939	0.631	0.241	1.2029e-79	2.5558e-75			0	CLTB	0.120584	0.988	0.954	7.92879e-11	1.68463e-06
0	NOSIP	0.348673	0.786	0.432	1.65447e-79	3.51524e-75			0	NUDT8	0.122373	0.775	0.676	7.99896e-11	1.69954e-06
0	ZBTB8OS	0.348192	0.858	0.577	1.92191e-79	4.08348e-75			0	PRPF40A	0.13066	0.887	0.834	8.00319e-11	1.70044e-06
0	HMGN2	0.377151	0.999	0.981	2.02516e-79	4.30286e-75			0	DTD1	0.119783	0.672	0.607	8.07456e-11	1.7156e-06
0	POMP	0.317847	0.999	0.992	2.53339e-79	5.38269e-75			0	ZRANB2	0.114153	0.765	0.652	8.24848e-11	1.75255e-06
0	CBLC	0.220947	0.364	0.003	2.9651e-79	6.29996e-75			0	ZNF599	0.0896216	0.344	0.232	8.30096e-11	1.76371e-06
0	C12orf45	0.373526	0.827	0.521	3.14257e-79	6.67702e-75			0	NDUFS3	0.117264	0.92	0.805	8.98971e-11	1.91004e-06
0	ACTR6	0.300721	0.537	0.144	4.10797e-79	8.72821e-75			0	TMEM38A	0.0738599	0.241	0.143	9.0054e-11	1.91338e-06
0	C1orf122	0.312027	0.977	0.853	1.09551e-78	2.32763e-74			0	PQBP1	0.124918	0.768	0.689	9.24274e-11	1.96381e-06
0	SPC25	0.496546	0.566	0.199	1.24681e-78	2.64909e-74			0	SMDT1	0.114966	0.978	0.956	9.52421e-11	2.02361e-06
0	SC5D	0.305043	0.537	0.139	1.94035e-78	4.12266e-74			0	PROM1	0.0657982	0.189	0.099	9.80697e-11	2.08369e-06
0	SRP19	0.348081	0.956	0.797	2.04474e-78	4.34446e-74			0	TRIM47	0.071256	0.221	0.124	9.85959e-11	2.09487e-06
0	KLK6	0.38556	0.435	0.056	2.17704e-78	4.62556e-74			0	PCSK7	0.0926714	0.534	0.414	1.02297e-10	2.1735e-06
0	AC008556.1	0.234699	0.387	0.021	3.19253e-78	6.78318e-74			0	DNPH1	0.126386	0.97	0.937	1.0294e-10	2.18716e-06
0	DUSP12	0.295897	0.661	0.269	4.53678e-78	9.63929e-74			0	FTH1	0.0361851	1	1	1.06648e-10	2.26594e-06
0	ADPRHL2	0.295459	0.594	0.197	4.74917e-78	1.00906e-73			0	ICAM3	0.14081	0.652	0.571	1.06779e-10	2.26874e-06
0	YES1	0.327611	0.696	0.321	8.09087e-78	1.71907e-73			0	SRD5A1	0.117535	0.573	0.478	1.08005e-10	2.29479e-06
0	COPS3	0.353206	0.799	0.501	8.21264e-78	1.74494e-73			0	RFC1	0.122695	0.718	0.651	1.11166e-10	2.36195e-06
0	GPT2	0.294721	0.534	0.135	8.24148e-78	1.75107e-73			0	TPMT	0.108053	0.647	0.536	1.14275e-10	2.428e-06
0	HCCS	0.331425	0.673	0.293	9.55598e-78	2.03036e-73			0	OGFRL1	0.105032	0.54	0.427	1.16006e-10	2.46477e-06
0	NDUFA2	0.306195	0.998	0.959	1.07407e-77	2.28207e-73			0	NDUFA12	0.107885	0.978	0.93	1.16327e-10	2.47161e-06
0	SAYSD1	0.310571	0.672	0.298	1.0996e-77	2.33632e-73			0	ACADM	0.100187	0.62	0.492	1.1862e-10	2.52032e-06
0	MAP9	0.286575	0.531	0.134	1.12359e-77	2.38729e-73			0	MRPS33	0.113245	0.943	0.911	1.20355e-10	2.55718e-06
0	CAPN2	0.313091	0.81	0.408	1.78964e-77	3.80245e-73			0	PARK7	0.110494	0.999	0.991	1.27276e-10	2.70422e-06
0	QRSL1	0.278169	0.533	0.136	2.2087e-77	4.69282e-73			0	ACAT1	0.100802	0.676	0.535	1.27772e-10	2.71478e-06
0	EIF2B3	0.270004	0.509	0.115	2.28025e-77	4.84484e-73			0	SELENOF	0.118529	0.91	0.856	1.29035e-10	2.74161e-06
0	FGFBP1	0.274175	0.374	0.015	3.01856e-77	6.41354e-73			0	RHOD	0.129723	0.806	0.744	1.29914e-10	2.76028e-06
0	RRP36	0.339972	0.813	0.494	3.28332e-77	6.97606e-73			0	NAA20	0.114378	0.935	0.866	1.32614e-10	2.81765e-06
0	NASP	0.366556	0.778	0.46	9.85128e-77	2.0931e-72			0	LSM10	0.114827	0.916	0.858	1.33606e-10	2.83873e-06
0	MRPS7	0.350844	0.91	0.669	1.24187e-76	2.63861e-72			0	MAPKAPK3	0.0845569	0.414	0.302	1.35902e-10	2.88752e-06
0	CYP1B1	0.409127	0.811	0.461	1.4099e-76	2.99563e-72			0	IRAK1	0.115273	0.826	0.76	1.41099e-10	2.99794e-06
0	TRAPPC4	0.348524	0.776	0.458	1.71419e-76	3.64214e-72			0	MSH2	0.0962381	0.411	0.302	1.43427e-10	3.0474e-06
0	SSR4	0.334587	0.998	0.979	1.81365e-76	3.85346e-72			0	COX4I1	0.0951913	1	0.999	1.46203e-10	3.10638e-06
0	EPHB6	0.231395	0.353	0.001	1.83506e-76	3.89895e-72			0	PSMC3	0.109417	0.903	0.78	1.51267e-10	3.21396e-06
0	CRB3	0.318016	0.717	0.342	1.88067e-76	3.99585e-72			0	FKBP2	0.111711	0.968	0.954	1.59136e-10	3.38117e-06
0	PIN4	0.341909	0.891	0.669	2.10432e-76	4.47105e-72			0	ATG5	0.124247	0.745	0.662	1.6038e-10	3.40759e-06
0	LMAN2	0.351647	0.933	0.764	2.78181e-76	5.91051e-72			0	BCCIP	0.106107	0.604	0.509	1.73431e-10	3.68488e-06
0	DSC2	0.236504	0.413	0.044	3.3412e-76	7.09905e-72			0	APEX1	0.120574	0.932	0.86	1.74753e-10	3.71299e-06
0	CENPA	0.560477	0.727	0.381	3.44812e-76	7.32621e-72			0	TWF2	0.0858139	0.382	0.264	1.75587e-10	3.7307e-06
0	SFN	0.287894	0.498	0.123	3.4638e-76	7.35953e-72			0	C19orf66	0.0934929	0.453	0.335	1.77882e-10	3.77945e-06
0	ISYNA1	0.278753	0.483	0.106	6.59573e-76	1.4014e-71			0	EIF2S2	0.110803	0.999	0.978	1.77907e-10	3.77999e-06
0	MRPS34	0.339577	0.968	0.838	8.32605e-76	1.76904e-71			0	MCRIP2	0.12726	0.862	0.824	1.82977e-10	3.88772e-06
0	NMU	0.261233	0.387	0.029	9.36465e-76	1.98971e-71			0	ELOC	0.105748	0.993	0.977	1.84417e-10	3.9183e-06
0	IGSF23	0.253049	0.349	0.001	1.25425e-75	2.6649e-71			0	NUDT21	0.114552	0.922	0.816	1.90659e-10	4.05094e-06
0	TIMM13	0.304596	0.924	0.701	2.58514e-75	5.49265e-71			0	RAB30-AS1	0.125808	0.763	0.673	1.9374e-10	4.1164e-06
0	MGST2	0.309441	0.626	0.246	5.30364e-75	1.12686e-70			0	HES6	0.110807	0.615	0.51	1.95198e-10	4.14736e-06
0	ITGB1BP1	0.297803	0.997	0.926	5.54008e-75	1.1771e-70			0	IGFL2-AS1	0.0794563	0.194	0.103	2.00863e-10	4.26773e-06
0	ADGRF1	0.231728	0.359	0.009	7.09371e-75	1.5072e-70			0	RABAC1	0.110148	0.939	0.881	2.0173e-10	4.28617e-06
0	GSTK1	0.327213	0.785	0.47	8.03503e-75	1.7072e-70			0	SNRPD1	0.113385	0.994	0.969	2.14662e-10	4.56093e-06
0	TPMT	0.299706	0.677	0.291	8.40358e-75	1.78551e-70			0	GHITM	0.108954	0.948	0.915	2.16015e-10	4.58968e-06
0	FAM210A	0.293553	0.609	0.224	1.29427e-74	2.74994e-70			0	VSTM2L	0.069963	0.234	0.137	2.18133e-10	4.63468e-06
0	ACBD6	0.336626	0.82	0.507	1.77322e-74	3.76756e-70			0	DPM1	0.106225	0.906	0.817	2.28884e-10	4.86309e-06
0	SAMM50	0.279897	0.564	0.179	1.92741e-74	4.09516e-70			0	AKR1B10	0.0965423	0.591	0.444	2.30917e-10	4.90629e-06
0	CD320	0.295847	0.66	0.281	2.12477e-74	4.51449e-70			0	CDC16	0.101575	0.57	0.446	2.31279e-10	4.91398e-06
0	TIMM17A	0.331011	0.886	0.601	2.43034e-74	5.16375e-70			0	ATG4D	0.101029	0.511	0.406	2.38328e-10	5.06375e-06
0	TMEM70	0.31759	0.726	0.362	2.56657e-74	5.45318e-70			0	NUDT5	0.112686	0.888	0.788	2.38503e-10	5.06747e-06
0	PHF14	0.353246	0.882	0.642	4.11077e-74	8.73415e-70			0	FBXL12	0.0856114	0.421	0.311	2.46973e-10	5.24745e-06
0	PQBP1	0.339363	0.8	0.486	4.52563e-74	9.61561e-70			0	WDR74	0.118763	0.639	0.547	2.51152e-10	5.33623e-06
0	TLN1	0.320612	0.813	0.393	4.82311e-74	1.02477e-69			0	UBL4A	0.113186	0.681	0.579	2.55347e-10	5.42535e-06
0	C19orf66	0.241417	0.48	0.089	6.16206e-74	1.30925e-69			0	OSER1	0.112416	0.698	0.593	2.71959e-10	5.7783e-06
0	ANP32E	0.411947	0.836	0.588	6.41434e-74	1.36285e-69			0	GSPT1	0.120149	0.891	0.857	2.98062e-10	6.33293e-06
0	NAXE	0.353038	0.859	0.587	7.3179e-74	1.55483e-69			0	COPE	0.10515	0.971	0.902	3.14476e-10	6.68166e-06
0	CDC16	0.28148	0.592	0.201	1.15715e-73	2.45859e-69			0	SMIM10L1	0.110947	0.792	0.747	3.41375e-10	7.25319e-06
0	HNMT	0.328751	0.654	0.289	1.16168e-73	2.46821e-69			0	UBB	0.12214	0.993	0.985	3.69589e-10	7.85265e-06
0	TUT4	0.236166	0.492	0.091	1.17886e-73	2.50472e-69			0	CARS2	0.10805	0.636	0.513	3.90284e-10	8.29237e-06
0	STRAP	0.329396	0.951	0.776	1.36049e-73	2.89063e-69			0	SNHG21	0.105244	0.427	0.327	3.98092e-10	8.45825e-06
0	PSAT1	0.261856	0.508	0.095	1.37321e-73	2.91765e-69			0	HNRNPM	0.111578	0.848	0.769	4.49276e-10	9.54577e-06
0	LMNA	0.301375	0.953	0.735	1.50216e-73	3.19164e-69			0	RAD23A	0.106621	0.984	0.939	4.67751e-10	9.93831e-06
0	ING2	0.327654	0.772	0.421	2.51204e-73	5.33733e-69			0	MB	0.0732972	0.727	0.579	4.78525e-10	1.01672e-05
0	RAB20	0.263411	0.472	0.101	4.35027e-73	9.24303e-69			0	NSA2	0.108692	0.922	0.881	5.28673e-10	1.12327e-05
0	CDKN2D	0.402955	0.708	0.334	4.40175e-73	9.35241e-69			0	PPT1	0.0942327	0.665	0.555	5.43636e-10	1.15506e-05
0	HMGB1	0.337921	0.999	1	5.20964e-73	1.10689e-68			0	NNMT	0.184095	0.443	0.312	5.43869e-10	1.15556e-05
0	UROD	0.300917	0.622	0.233	5.60079e-73	1.19e-68			0	TMA7	0.0711497	1	1	5.60837e-10	1.19161e-05
0	CASC8	0.214745	0.371	0.021	5.84666e-73	1.24224e-68			0	SUMO2	0.0827534	1	0.999	5.76705e-10	1.22533e-05
0	COQ9	0.296173	0.626	0.252	7.67293e-73	1.63027e-68			0	HSBP1L1	0.119999	0.698	0.615	5.91469e-10	1.25669e-05
0	ALKBH3	0.25688	0.487	0.101	8.13784e-73	1.72905e-68			0	HSP90AA1	0.100591	1	0.995	5.96014e-10	1.26635e-05
0	PPCS	0.331473	0.821	0.521	1.24426e-72	2.64367e-68			0	CMPK1	0.108336	0.843	0.777	6.71192e-10	1.42608e-05
0	RBBP7	0.360374	0.866	0.619	1.61365e-72	3.42853e-68			0	RBAK-RBAKDN	0.077498	0.28	0.182	6.73447e-10	1.43087e-05
0	DNAJC2	0.343499	0.845	0.571	1.68983e-72	3.59038e-68			0	COA1	0.103057	0.919	0.861	6.80153e-10	1.44512e-05
0	HMGA1	0.271126	0.99	0.909	1.74502e-72	3.70764e-68			0	UNG	0.0771163	0.332	0.224	6.89292e-10	1.46454e-05
0	PRMT1	0.343172	0.786	0.473	1.77811e-72	3.77796e-68			0	POLR3K	0.115756	0.856	0.794	7.0565e-10	1.49929e-05
0	UQCRQ	0.246649	0.999	1	2.20436e-72	4.6836e-68			0	BRCC3	0.10584	0.583	0.492	7.60112e-10	1.61501e-05
0	BCL2L12	0.367575	0.766	0.456	2.3754e-72	5.04702e-68			0	CNBD2	0.0818785	0.311	0.209	7.72342e-10	1.641e-05
0	CWC27	0.286608	0.655	0.272	2.75411e-72	5.85167e-68			0	DRAM2	0.0952305	0.753	0.64	7.7275e-10	1.64186e-05
0	C6orf203	0.299522	0.601	0.228	3.2089e-72	6.81795e-68			0	MYCBP	0.108106	0.604	0.506	7.80164e-10	1.65762e-05
0	KRT16	0.277161	0.362	0.017	3.29529e-72	7.00151e-68			0	KRT16	0.110554	0.343	0.234	7.91773e-10	1.68228e-05
0	COX20	0.349536	0.982	0.893	3.94261e-72	8.37686e-68			0	CD163L1	0.0945063	0.552	0.426	7.94101e-10	1.68723e-05
0	CMAS	0.300461	0.718	0.352	4.81352e-72	1.02273e-67			0	HOOK1	0.0946766	0.408	0.302	8.02416e-10	1.70489e-05
0	ICAM3	0.34303	0.691	0.35	4.85456e-72	1.03145e-67			0	KRT6A	0.0652467	0.203	0.112	8.74097e-10	1.85719e-05
0	ALG14	0.260147	0.525	0.128	5.19779e-72	1.10437e-67			0	ATPAF1	0.113099	0.64	0.545	8.96082e-10	1.9039e-05
0	LINC01315	0.219871	0.384	0.032	5.45435e-72	1.15889e-67			0	POLR2E	0.106569	0.837	0.788	9.61322e-10	2.04252e-05
0	UNC5B-AS1	0.29603	0.382	0.03	6.36869e-72	1.35316e-67			0	CLINT1	0.115768	0.647	0.553	9.74887e-10	2.07134e-05
0	SELENOW	0.338181	0.97	0.864	1.12957e-71	2.4e-67			0	IFITM3	0.0937608	0.923	0.867	1.03118e-09	2.19094e-05
0	FOSB	0.259753	0.445	0.082	1.67782e-71	3.56487e-67			0	LMAN2	0.121596	0.911	0.874	1.06605e-09	2.26504e-05
0	TFPI	0.302972	0.54	0.144	1.7035e-71	3.61942e-67			0	LYSMD2	0.0976139	0.466	0.362	1.07679e-09	2.28785e-05
0	PSMA4	0.415116	0.96	0.841	2.44399e-71	5.19274e-67			0	MRPL47	0.100623	0.839	0.745	1.09105e-09	2.31814e-05
0	RNF130	0.322407	0.836	0.536	2.73904e-71	5.81964e-67			0	XRN2	0.117549	0.803	0.744	1.14439e-09	2.43149e-05
0	B2M	0.262039	0.999	0.981	3.4716e-71	7.3761e-67			0	APPL1	0.119214	0.682	0.613	1.19402e-09	2.53694e-05
0	FRG1	0.274342	0.566	0.185	3.52723e-71	7.49432e-67			0	COA4	0.112106	0.987	0.954	1.2193e-09	2.59064e-05
0	NSDHL	0.278059	0.536	0.162	4.01794e-71	8.53691e-67			0	PAIP2	0.10979	0.853	0.805	1.2203e-09	2.59276e-05
0	WDR18	0.276969	0.602	0.205	4.27132e-71	9.07528e-67			0	POLD3	0.105516	0.446	0.341	1.22872e-09	2.61067e-05
0	TTLL7	0.247818	0.488	0.101	6.04875e-71	1.28518e-66			0	WNT7B	0.0717678	0.325	0.221	1.239e-09	2.63251e-05
0	SRP72	0.324225	0.874	0.629	6.44924e-71	1.37027e-66			0	C8orf33	0.118413	0.759	0.688	1.24582e-09	2.647e-05
0	ACTR10	0.317677	0.725	0.38	6.78316e-71	1.44122e-66			0	ECI2	0.102179	0.72	0.595	1.27976e-09	2.71911e-05
0	TRIB2	0.218779	0.389	0.034	6.96098e-71	1.479e-66			0	CLPP	0.103125	0.832	0.759	1.38318e-09	2.93885e-05
0	PSORS1C1	0.237776	0.416	0.057	7.20852e-71	1.53159e-66			0	ABHD8	0.0687238	0.229	0.136	1.4007e-09	2.97608e-05
0	NT5DC1	0.301089	0.627	0.264	9.38904e-71	1.99489e-66			0	FOSB	0.0977155	0.422	0.31	1.40107e-09	2.97685e-05
0	ASNA1	0.311628	0.748	0.415	1.08355e-70	2.30222e-66			0	SRSF11	0.0999364	0.93	0.855	1.44818e-09	3.07695e-05
0	C1orf35	0.333978	0.797	0.493	1.43369e-70	3.04617e-66			0	HNMT	0.106559	0.614	0.525	1.46216e-09	3.10664e-05
0	LUZP1	0.314526	0.71	0.359	1.96905e-70	4.18365e-66			0	STAC	0.0566766	0.17	0.089	1.46941e-09	3.12205e-05
0	PADI2	0.214317	0.358	0.02	1.99305e-70	4.23463e-66			0	CEBPD	0.0805948	0.64	0.527	1.49247e-09	3.17105e-05
0	RRP7A	0.3112	0.765	0.413	1.99799e-70	4.24513e-66			0	APP	0.100998	0.746	0.683	1.53454e-09	3.26044e-05
0	HAUS1	0.31844	0.722	0.385	2.1376e-70	4.54177e-66			0	MRPL32	0.111631	0.893	0.832	1.63444e-09	3.4727e-05
0	PPA2	0.332846	0.824	0.532	2.66193e-70	5.6558e-66			0	OSGEP	0.0870829	0.717	0.584	1.79626e-09	3.81651e-05
0	DUT	0.362899	0.937	0.775	3.14039e-70	6.67238e-66			0	SPRR1B	0.0629776	0.138	0.067	1.85717e-09	3.94593e-05
0	MYCBP	0.295689	0.635	0.279	4.00617e-70	8.51192e-66			0	TSHZ2	0.0747375	0.215	0.126	1.86195e-09	3.95609e-05
0	NDUFA9	0.285865	0.578	0.2	4.64038e-70	9.85941e-66			0	FJX1	0.0993719	0.405	0.298	1.86443e-09	3.96136e-05
0	RPS16	0.195385	1	1	5.34905e-70	1.13651e-65			0	PRR34-AS1	0.0971915	0.524	0.422	1.90861e-09	4.05522e-05
0	SMC2	0.34259	0.718	0.38	6.74077e-70	1.43221e-65			0	RTN4R	0.0485874	0.135	0.064	2.02084e-09	4.29368e-05
0	GMPS	0.303019	0.708	0.36	7.91062e-70	1.68077e-65			0	EMC4	0.110028	0.903	0.875	2.057e-09	4.3705e-05
0	TRABD	0.28172	0.682	0.302	9.25092e-70	1.96554e-65			0	RUVBL2	0.0995138	0.678	0.589	2.13512e-09	4.53649e-05
0	OAT	0.317443	0.798	0.481	9.27567e-70	1.9708e-65			0	L3MBTL4	0.0455766	0.126	0.058	2.25295e-09	4.78684e-05
0	DDX21	0.350487	0.949	0.795	1.3382e-69	2.84328e-65			0	RPS19	0.0491773	1	1	2.40457e-09	5.10899e-05
0	RACK1	0.261113	1	1	1.47706e-69	3.1383e-65			0	ZNF846	0.084344	0.472	0.355	2.43506e-09	5.17378e-05
0	AARD	0.299206	0.424	0.075	1.52679e-69	3.24398e-65			0	MRPS22	0.0921834	0.676	0.553	2.48145e-09	5.27233e-05
0	SLBP	0.355287	0.798	0.493	1.97936e-69	4.20555e-65			0	UBE2F	0.0981066	0.679	0.585	2.68313e-09	5.70085e-05
0	PACSIN3	0.267797	0.545	0.187	4.2321e-69	8.99194e-65			0	RASSF7	0.0903665	0.43	0.333	2.85203e-09	6.05971e-05
0	TMEM54	0.351806	0.964	0.771	4.52327e-69	9.6106e-65			0	UQCR10	0.0867986	0.999	0.993	3.20846e-09	6.81702e-05
0	CLDN10	0.313899	0.337	0.009	4.74832e-69	1.00887e-64			0	CCT8	0.105602	0.946	0.855	3.28857e-09	6.98721e-05
0	MLF1	0.277524	0.551	0.183	5.23271e-69	1.11179e-64			0	LYPLA2	0.100577	0.546	0.453	3.2981e-09	7.00747e-05
0	ARPC5	0.274798	0.974	0.858	7.75886e-69	1.64853e-64			0	NOSIP	0.0999264	0.756	0.658	3.38186e-09	7.18543e-05
0	POP4	0.317056	0.741	0.396	1.04419e-68	2.2186e-64			0	DGUOK	0.113864	0.935	0.918	3.68803e-09	7.83596e-05
0	KYAT3	0.234415	0.456	0.094	1.57927e-68	3.35548e-64			0	TEAD4	0.0821721	0.374	0.273	3.8009e-09	8.07577e-05
0	UBE2J1	0.316933	0.825	0.53	2.13232e-68	4.53054e-64			0	ECH1	0.0998981	0.898	0.785	3.85184e-09	8.18399e-05
0	LYPLAL1	0.297106	0.656	0.303	2.18065e-68	4.63323e-64			0	CREB3	0.099896	0.82	0.717	4.00178e-09	8.50259e-05
0	TLE3	0.521558	0.655	0.352	2.33017e-68	4.9509e-64			0	SFN	0.0942805	0.469	0.361	4.32103e-09	9.18089e-05
0	SMIM26	0.309977	0.985	0.886	2.82862e-68	6.00996e-64			0	GPANK1	0.097637	0.457	0.364	4.34925e-09	9.24084e-05
0	MRPS9	0.286694	0.618	0.248	3.15178e-68	6.6966e-64			0	ZNF529-AS1	0.070851	0.245	0.156	4.5127e-09	9.58814e-05
0	AFDN	0.279088	0.61	0.254	3.48484e-68	7.40425e-64			0	ZNF428	0.110363	0.749	0.672	4.57969e-09	9.73046e-05
0	CCDC18	0.263194	0.477	0.105	4.03499e-68	8.57314e-64			0	PUS3	0.0616604	0.212	0.127	4.83792e-09	0.000102791
0	TSEN15	0.315877	0.759	0.433	4.26775e-68	9.06768e-64			0	TRIP10	0.0953284	0.467	0.361	4.90451e-09	0.000104206
0	HRASLS	0.193578	0.333	0.009	4.67311e-68	9.92896e-64			0	MLF1	0.100642	0.512	0.42	5.32585e-09	0.000113158
0	RPL26L1	0.294219	0.976	0.926	6.11172e-68	1.29856e-63			0	RALA	0.105642	0.948	0.87	5.3765e-09	0.000114235
0	MCF2L-AS1	0.223594	0.395	0.05	8.61692e-68	1.83084e-63			0	MRPL51	0.097371	0.996	0.992	5.51413e-09	0.000117159
0	RFXANK	0.309433	0.73	0.399	1.16644e-67	2.47833e-63			0	LIMCH1	0.0866071	0.517	0.396	5.63226e-09	0.000119669
0	C8orf33	0.319249	0.794	0.49	2.11278e-67	4.48902e-63			0	GABARAPL2	0.106456	0.968	0.942	5.64713e-09	0.000119984
0	KRTCAP2	0.284529	0.66	0.307	2.41759e-67	5.13666e-63			0	TMEM223	0.100113	0.713	0.637	5.83219e-09	0.000123917
0	C1orf109	0.263838	0.524	0.16	3.02241e-67	6.42172e-63			0	PEPD	0.0866378	0.552	0.445	5.86579e-09	0.00012463
0	RUVBL2	0.296346	0.708	0.377	4.39042e-67	9.32833e-63			0	ZNF814	0.0709576	0.286	0.19	5.97555e-09	0.000126962
0	SSR1	0.322525	0.943	0.791	5.17568e-67	1.09968e-62			0	WDR43	0.0902909	0.557	0.446	6.04214e-09	0.000128377
0	SDHA	0.30316	0.667	0.322	7.73694e-67	1.64387e-62			0	CPA4	0.0619294	0.183	0.103	6.15494e-09	0.000130774
0	NFE2L2	0.324109	0.812	0.527	1.31167e-66	2.78691e-62			0	EIF2B3	0.0934538	0.469	0.368	6.25643e-09	0.00013293
0	HNRNPR	0.355172	0.926	0.771	1.50546e-66	3.19865e-62			0	NUPR2	0.0983553	0.514	0.39	6.38613e-09	0.000135686
0	BRD7	0.299677	0.684	0.342	1.78604e-66	3.7948e-62			0	NPM3	0.117156	0.758	0.716	6.52188e-09	0.00013857
0	YIF1A	0.311162	0.948	0.775	2.07939e-66	4.41808e-62			0	SLC10A3	0.0964846	0.624	0.535	6.70636e-09	0.00014249
0	ATP6V1F	0.291469	0.99	0.931	2.08697e-66	4.43418e-62			0	TFDP2	0.0976226	0.598	0.514	7.16499e-09	0.000152235
0	GSN	0.351484	0.812	0.494	2.17426e-66	4.61964e-62			0	PSMD13	0.0888889	0.557	0.45	7.25867e-09	0.000154225
0	NFKBIB	0.250505	0.515	0.158	2.2144e-66	4.70493e-62			0	PIH1D1	0.104988	0.763	0.694	7.32963e-09	0.000155733
0	ZNF593	0.331348	0.894	0.672	3.55562e-66	7.55463e-62			0	TUT4	0.0727622	0.457	0.347	8.19563e-09	0.000174132
0	ATG4D	0.252597	0.539	0.175	3.68134e-66	7.82173e-62			0	GPI	0.0962692	0.724	0.651	8.33738e-09	0.000177144
0	USP14	0.310887	0.8	0.521	3.69854e-66	7.85828e-62			0	FBXO7	0.0920967	0.644	0.569	8.53503e-09	0.000181344
0	TM4SF1-AS1	0.193809	0.323	0.007	4.35592e-66	9.25502e-62			0	RRAGD	0.0924747	0.405	0.305	9.00886e-09	0.000191411
0	DKC1	0.339164	0.806	0.556	5.21313e-66	1.10763e-61			0	STRA6	0.0455903	0.128	0.061	9.56206e-09	0.000203165
0	NOP16	0.344734	0.796	0.527	1.51219e-65	3.21294e-61			0	CLDN7	0.0884713	0.816	0.711	9.5717e-09	0.00020337
0	SF3B5	0.312812	0.963	0.881	1.67317e-65	3.55499e-61			0	FOXP4-AS1	0.0725452	0.238	0.151	9.64284e-09	0.000204881
0	MVB12A	0.274111	0.678	0.31	1.77607e-65	3.77361e-61			0	SYNCRIP	0.10762	0.926	0.892	9.66134e-09	0.000205274
0	ZNF326	0.272234	0.612	0.249	1.87137e-65	3.97609e-61			0	MPLKIP	0.113764	0.906	0.846	9.99553e-09	0.000212375
0	KLHDC3	0.305943	0.789	0.494	2.38287e-65	5.06288e-61			0	CD14	0.0647693	0.21	0.124	1.05142e-08	0.000223396
0	HSBP1L1	0.309912	0.734	0.4	4.73264e-65	1.00554e-60			0	INTS13	0.0827025	0.396	0.297	1.08052e-08	0.000229577
0	SAR1A	0.329059	0.858	0.648	6.47502e-65	1.37575e-60			0	HSPB11	0.103109	0.971	0.86	1.08228e-08	0.000229953
0	DCAF10	0.301927	0.661	0.328	7.77322e-65	1.65158e-60			0	TSTA3	0.107557	0.743	0.658	1.09329e-08	0.000232291
0	SMCHD1	0.268631	0.568	0.197	7.77763e-65	1.65251e-60			0	IFRD2	0.103911	0.724	0.653	1.12737e-08	0.000239533
0	BRCC3	0.276555	0.615	0.273	8.7e-65	1.84849e-60			0	MCOLN3	0.0653471	0.203	0.122	1.14321e-08	0.000242897
0	GNE	0.232788	0.393	0.054	9.13451e-65	1.94081e-60			0	RAN	0.0974953	1	0.998	1.17012e-08	0.000248615
0	RBM42	0.302764	0.692	0.331	1.36479e-64	2.89977e-60			0	MAGI3	0.095027	0.427	0.332	1.19677e-08	0.000254277
0	TIMM10	0.323852	0.946	0.776	1.5285e-64	3.2476e-60			0	FAM96B	0.109744	0.954	0.94	1.2081e-08	0.000256685
0	MRPL13	0.323166	0.837	0.559	1.88997e-64	4.01562e-60			0	ST8SIA1	0.0672038	0.226	0.141	1.22131e-08	0.000259491
0	PSMD13	0.264351	0.585	0.217	1.90966e-64	4.05745e-60			0	TGFB2	0.0682899	0.238	0.15	1.40526e-08	0.000298575
0	PLRG1	0.257498	0.492	0.144	2.95193e-64	6.27197e-60			0	FIBP	0.102224	0.948	0.895	1.45544e-08	0.000309238
0	EMD	0.330393	0.839	0.616	3.19077e-64	6.77944e-60			0	GRTP1	0.0813991	0.63	0.506	1.48761e-08	0.000316074
0	GCFC2	0.27442	0.608	0.253	3.24429e-64	6.89315e-60			0	GTF2F2	0.107085	0.665	0.585	1.61876e-08	0.000343937
0	RRM2	0.617456	0.796	0.616	5.67451e-64	1.20566e-59			0	PCNP	0.105696	0.884	0.836	1.62455e-08	0.000345167
0	EZR	0.293087	0.799	0.503	1.15981e-63	2.46424e-59			0	MINOS1	0.0883254	0.997	0.989	1.62752e-08	0.000345799
0	PSMA7	0.244775	1	0.995	1.6685e-63	3.54505e-59			0	CHMP1B	0.0935651	0.714	0.627	1.6332e-08	0.000347006
0	CDCA7	0.276399	0.461	0.114	1.78393e-63	3.79032e-59			0	PEX13	0.0905762	0.563	0.485	1.67935e-08	0.000356812
0	GNL3	0.285722	0.679	0.319	1.81909e-63	3.86503e-59			0	RRP15	0.10132	0.586	0.501	1.68849e-08	0.000358754
0	VSNL1	0.19915	0.317	0.011	2.50054e-63	5.31291e-59			0	ETV6	0.0714738	0.203	0.124	1.69685e-08	0.000360531
0	ICE1	0.277626	0.655	0.295	3.39031e-63	7.2034e-59			0	TMEM54	0.0966485	0.962	0.889	1.78441e-08	0.000379134
0	TXNDC9	0.305675	0.744	0.428	3.48432e-63	7.40313e-59			0	LINC01833	0.0511693	0.183	0.104	1.78873e-08	0.000380051
0	DARS	0.323204	0.822	0.596	4.0165e-63	8.53385e-59			0	SLC39A1	0.112636	0.716	0.664	2e-08	0.00042494
0	BBOX1	0.198962	0.317	0.011	4.36855e-63	9.28185e-59			0	AKR1B15	0.0686912	0.25	0.161	2.0413e-08	0.000433714
0	EBPL	0.310094	0.909	0.725	4.57736e-63	9.72552e-59			0	PAXBP1	0.0779929	0.396	0.296	2.07274e-08	0.000440395
0	UFSP2	0.226631	0.467	0.117	5.00284e-63	1.06295e-58			0	HMBS	0.103168	0.691	0.62	2.14071e-08	0.000454837
0	CASP1	0.190613	0.328	0.017	5.07546e-63	1.07838e-58			0	DESI1	0.112234	0.669	0.628	2.21025e-08	0.000469612
0	CD59	0.258983	0.97	0.787	5.18142e-63	1.1009e-58			0	RAC2	0.0697667	0.305	0.206	2.27495e-08	0.000483359
0	MCAT	0.219566	0.47	0.117	5.34983e-63	1.13668e-58			0	RPL37	0.0426822	1	1	2.2818e-08	0.000484815
0	PPIG	0.303404	0.931	0.762	9.87893e-63	2.09898e-58			0	ACBD6	0.0977869	0.795	0.706	2.37843e-08	0.000505345
0	MRPS18B	0.30483	0.738	0.428	1.20171e-62	2.55328e-58			0	HNRNPLL	0.089083	0.44	0.345	2.48123e-08	0.000527188
0	UBE2B	0.309439	0.928	0.767	1.48824e-62	3.16207e-58			0	PSORS1C1	0.0914831	0.385	0.286	2.48355e-08	0.000527679
0	CCDC90B	0.303855	0.877	0.657	1.68893e-62	3.58847e-58			0	SNX10	0.0883261	0.45	0.354	2.52259e-08	0.000535975
0	WDR74	0.29078	0.668	0.334	2.16762e-62	4.60554e-58			0	FGFBP1	0.108553	0.338	0.245	2.55029e-08	0.00054186
0	RBBP4	0.285231	0.773	0.469	2.21266e-62	4.70124e-58			0	ST6GAL1	0.0559415	0.164	0.091	2.67974e-08	0.000569365
0	ZNF530	0.222477	0.424	0.083	2.22988e-62	4.73783e-58			0	ESRRA	0.0914237	0.608	0.529	2.70479e-08	0.000574687
0	AK6	0.299184	0.871	0.652	2.35635e-62	5.00654e-58			0	PSMB7	0.110368	0.943	0.916	2.84213e-08	0.000603868
0	PRPF31	0.304837	0.75	0.461	2.43739e-62	5.17873e-58			0	C20orf27	0.105653	0.713	0.659	2.87115e-08	0.000610033
0	SRD5A1	0.25359	0.607	0.249	2.49265e-62	5.29612e-58			0	UROD	0.106904	0.578	0.485	2.91237e-08	0.000618792
0	PPP1R7	0.298268	0.801	0.523	2.51035e-62	5.33373e-58			0	TRIM44	0.113745	0.702	0.628	2.92011e-08	0.000620436
0	JUN	0.351493	0.767	0.462	2.64279e-62	5.61514e-58			0	RTKN	0.058155	0.215	0.132	2.96174e-08	0.00062928
0	AGA	0.223731	0.449	0.111	3.66121e-62	7.77898e-58			0	TMEM230	0.086998	0.888	0.816	3.0784e-08	0.000654068
0	SELENOK	0.291889	0.943	0.767	3.83724e-62	8.15298e-58			0	TUBE1	0.097402	0.55	0.462	3.13453e-08	0.000665995
0	AFG3L2	0.292031	0.725	0.407	4.11947e-62	8.75263e-58			0	MRPL23	0.0932956	0.91	0.869	3.50024e-08	0.000743695
0	TCTEX1D2	0.320627	0.879	0.636	4.37079e-62	9.28662e-58			0	SPATA33	0.0947995	0.589	0.507	3.50646e-08	0.000745017
0	SASS6	0.255059	0.517	0.166	6.36527e-62	1.35243e-57			0	VPS26C	0.0941997	0.521	0.439	3.8149e-08	0.000810552
0	SYNCRIP	0.320181	0.942	0.801	7.05237e-62	1.49842e-57			0	WIPI2	0.0948138	0.726	0.654	3.84693e-08	0.000817358
0	DGUOK	0.301713	0.954	0.845	7.61113e-62	1.61714e-57			0	ATP5MD	0.0773903	0.999	0.997	3.91159e-08	0.000831096
0	CBR4	0.250208	0.533	0.187	9.79488e-62	2.08112e-57			0	METTL26	0.0927274	0.951	0.935	3.92921e-08	0.000834839
0	PPM1G	0.301006	0.934	0.742	1.03449e-61	2.19798e-57			0	KCTD1	0.088862	0.472	0.377	4.00978e-08	0.000851959
0	CFAP20	0.269296	0.623	0.283	1.13212e-61	2.40541e-57			0	ARID5A	0.0651987	0.283	0.191	4.20513e-08	0.000893464
0	SLC35F2	0.232664	0.447	0.105	1.34235e-61	2.85208e-57			0	RAB40B	0.0795568	0.417	0.325	4.30734e-08	0.000915181
0	ATPAF1	0.282235	0.664	0.34	1.48173e-61	3.14824e-57			0	TEX30	0.0809736	0.916	0.765	4.39011e-08	0.000932767
0	SELENOF	0.286182	0.92	0.75	1.76692e-61	3.75417e-57			0	IDH3B	0.0919644	0.62	0.533	4.41587e-08	0.00093824
0	SEC63	0.296366	0.854	0.636	2.03024e-61	4.31366e-57			0	FERMT1	0.0712108	0.266	0.182	4.65474e-08	0.000988992
0	QTRT1	0.221679	0.465	0.121	2.1478e-61	4.56343e-57			0	RIOK1	0.0874647	0.605	0.502	4.70607e-08	0.0009999
0	ST6GALNAC5	0.189251	0.338	0.025	2.29691e-61	4.88024e-57			0	ICA1	0.09414	0.633	0.558	4.71746e-08	0.00100232
0	NEURL1	0.205475	0.36	0.045	2.65501e-61	5.64111e-57			0	SRP19	0.096166	0.942	0.899	4.88033e-08	0.00103692
0	MRS2	0.266346	0.619	0.277	2.83554e-61	6.02467e-57			0	AC004130.1	0.0676095	0.28	0.19	5.75346e-08	0.00122244
0	WDR83OS	0.288813	0.982	0.922	2.83958e-61	6.03327e-57			0	EMD	0.110016	0.814	0.76	5.76692e-08	0.0012253
0	NNMT	0.559396	0.442	0.113	4.39773e-61	9.34385e-57			0	CCDC9B	0.0559915	0.229	0.142	6.08621e-08	0.00129314
0	SLC25A33	0.267693	0.674	0.335	4.66037e-61	9.90189e-57			0	PEX7	0.07838	0.475	0.381	6.18919e-08	0.00131502
0	C6orf136	0.239498	0.542	0.188	5.02243e-61	1.06711e-56			0	CST6	0.0734982	0.192	0.113	6.22356e-08	0.00132232
0	NUDT22	0.299467	0.81	0.536	5.03841e-61	1.07051e-56			0	SFTA1P	0.0685977	0.222	0.138	6.23251e-08	0.00132422
0	IRX6	0.178598	0.304	0.008	6.37474e-61	1.35444e-56			0	SLC44A2	0.0900426	0.756	0.665	6.25518e-08	0.00132904
0	RABAC1	0.306296	0.949	0.767	6.76521e-61	1.4374e-56			0	F12	0.0811648	0.428	0.335	6.36458e-08	0.00135228
0	PEX7	0.231189	0.504	0.164	7.86182e-61	1.6704e-56			0	RNF115	0.116137	0.758	0.729	6.36843e-08	0.0013531
0	NUDT1	0.310395	0.851	0.607	7.94318e-61	1.68769e-56			0	PRSS16	0.0744053	0.464	0.355	6.5674e-08	0.00139538
0	IL20RA	0.18143	0.305	0.009	8.83359e-61	1.87687e-56			0	GCFC2	0.0985297	0.565	0.484	6.62788e-08	0.00140823
0	CCDC82	0.220756	0.498	0.123	1.08748e-60	2.31057e-56			0	ASNA1	0.100523	0.714	0.629	6.89989e-08	0.00146602
0	POLR2K	0.291398	0.988	0.906	1.46248e-60	3.10734e-56			0	OSBPL9	0.100057	0.533	0.457	7.06285e-08	0.00150064
0	ADORA2B	0.190812	0.342	0.036	2.4178e-60	5.1371e-56			0	DDA1	0.0917953	0.755	0.645	7.23874e-08	0.00153802
0	AIG1	0.264483	0.649	0.319	3.34879e-60	7.11516e-56			0	LINC02001	0.0917856	0.524	0.442	7.61307e-08	0.00161755
0	XRN2	0.302311	0.83	0.587	3.55013e-60	7.54297e-56			0	AMD1	0.0850337	0.74	0.669	8.15892e-08	0.00173353
0	LRRC42	0.240952	0.526	0.183	3.57443e-60	7.59459e-56			0	FLAD1	0.0929363	0.579	0.502	8.18817e-08	0.00173974
0	ARG2	0.189756	0.333	0.025	3.73335e-60	7.93225e-56			0	QSER1	0.0918054	0.573	0.494	8.32523e-08	0.00176886
0	CRYAB	0.137946	0.805	0.313	5.22015e-60	1.10913e-55			0	PRPS2	0.0869002	0.524	0.432	8.63276e-08	0.0018342
0	CRIPT	0.296019	0.842	0.609	6.40476e-60	1.36082e-55			0	OSBP2	0.0407456	0.135	0.07	8.69475e-08	0.00184737
0	ELOC	0.265466	0.992	0.954	7.50803e-60	1.59523e-55			0	S100A6	0.0648778	0.999	0.996	8.88142e-08	0.00188704
0	TDP2	0.261639	0.655	0.314	1.23054e-59	2.61453e-55			0	HPF1	0.0791127	0.737	0.595	9.0184e-08	0.00191614
0	FAM104B	0.276468	0.781	0.491	1.55311e-59	3.29988e-55			0	GJB3	0.0455538	0.155	0.086	9.10035e-08	0.00193355
0	YIF1B	0.226009	0.521	0.166	2.06005e-59	4.37698e-55			0	ABHD17A	0.084078	0.691	0.614	9.19068e-08	0.00195274
0	NUPL2	0.229981	0.525	0.176	2.98605e-59	6.34447e-55			0	ADORA1	0.0463027	0.138	0.072	9.40078e-08	0.00199738
0	GUCY1A1	0.176106	0.302	0.011	3.79225e-59	8.0574e-55			0	BUD31	0.08611	0.939	0.926	9.48115e-08	0.00201446
0	INO80C	0.253721	0.583	0.232	4.25661e-59	9.04402e-55			0	BOD1	0.112972	0.851	0.82	1.01343e-07	0.00215324
0	FMC1	0.283738	0.764	0.448	4.67925e-59	9.94199e-55			0	FUNDC2	0.0999614	0.853	0.801	1.02027e-07	0.00216776
0	NUF2	0.370256	0.522	0.197	5.0786e-59	1.07905e-54			0	MRPL55	0.096285	0.962	0.911	1.05287e-07	0.00223703
0	UBE2D1	0.25349	0.588	0.242	7.4938e-59	1.59221e-54			0	SMIM12	0.0782859	0.737	0.655	1.0761e-07	0.0022864
0	MITD1	0.249414	0.596	0.257	7.60233e-59	1.61527e-54			0	TUSC1	0.0874233	0.419	0.335	1.10362e-07	0.00234486
0	APOL6	0.182	0.364	0.041	1.03166e-58	2.19197e-54			0	BUD23	0.100802	0.768	0.708	1.1201e-07	0.00237987
0	UQCR10	0.23914	0.997	0.988	1.40627e-58	2.9879e-54			0	EFNA5	0.0614624	0.237	0.152	1.12665e-07	0.0023938
0	SAA1	0.225743	0.298	0.011	1.70733e-58	3.62756e-54			0	DCAF10	0.0876564	0.628	0.542	1.14645e-07	0.00243586
0	GNL1	0.261223	0.687	0.36	1.74816e-58	3.71432e-54			0	GIPC1	0.105788	0.756	0.729	1.16965e-07	0.00248515
0	CAGE1	0.16874	0.289	0.004	1.8615e-58	3.95513e-54			0	ST6GALNAC5	0.0608507	0.316	0.222	1.17127e-07	0.0024886
0	EDN2	0.216334	0.31	0.019	1.89556e-58	4.02749e-54			0	FAM162A	0.0342039	0.881	0.782	1.19031e-07	0.00252905
0	MRPL58	0.295836	0.803	0.538	2.01859e-58	4.28889e-54			0	KCNC4	0.0568016	0.231	0.147	1.20689e-07	0.00256428
0	NDUFA13	0.299323	0.932	0.789	2.20266e-58	4.67999e-54			0	MTAP	0.0749899	0.334	0.247	1.25792e-07	0.0026727
0	ZNF428	0.284183	0.775	0.49	2.46444e-58	5.23619e-54			0	PADI2	0.0695296	0.327	0.236	1.31897e-07	0.00280241
0	CCDC58	0.241651	0.574	0.238	2.5185e-58	5.35105e-54			0	FAM221A	0.0698572	0.273	0.192	1.36805e-07	0.00290669
0	CHTOP	0.305637	0.867	0.664	2.57099e-58	5.46257e-54			0	CLNS1A	0.105696	0.845	0.79	1.37147e-07	0.00291395
0	SLC25A37	0.272017	0.652	0.314	2.71157e-58	5.76128e-54			0	TMEM70	0.0892583	0.681	0.599	1.37397e-07	0.00291928
0	NKAP	0.30697	0.786	0.523	4.15076e-58	8.81912e-54			0	PRPF38A	0.0755865	0.727	0.633	1.39448e-07	0.00296285
0	MPLKIP	0.299534	0.912	0.739	4.36218e-58	9.26832e-54			0	PSMG2	0.0842371	0.956	0.836	1.40066e-07	0.00297597
0	EIF5B	0.282519	0.955	0.826	4.88352e-58	1.0376e-53			0	OSBPL1A	0.0827697	0.459	0.383	1.46901e-07	0.00312121
0	SUCLG1	0.295975	0.816	0.563	5.69428e-58	1.20986e-53			0	PDHA1	0.0884133	0.755	0.648	1.55542e-07	0.00330479
0	ELP4	0.204563	0.421	0.091	6.33381e-58	1.34574e-53			0	PARP1	0.114571	0.765	0.715	1.55731e-07	0.00330881
0	FKBP1A	0.184417	0.977	0.817	8.66189e-58	1.84039e-53			0	ARPC5L	0.0985447	0.939	0.89	1.62096e-07	0.00344405
0	ZFP42	0.168363	0.289	0.007	8.75755e-58	1.86072e-53			0	FAM173A	0.103683	0.827	0.783	1.64265e-07	0.00349014
0	SMC3	0.283978	0.784	0.474	1.0096e-57	2.14509e-53			0	DNASE2	0.0804879	0.522	0.423	1.70474e-07	0.00362206
0	CTSC	0.207792	0.583	0.212	1.16492e-57	2.47512e-53			0	MDH1	0.0814888	0.89	0.794	1.70899e-07	0.00363108
0	SRA1	0.282101	0.814	0.544	2.81678e-57	5.98481e-53			0	UBASH3B	0.0736955	0.36	0.264	1.7605e-07	0.00374053
0	RARS2	0.249984	0.632	0.31	3.0918e-57	6.56915e-53			0	POPDC3	0.0658721	0.295	0.202	1.81972e-07	0.00386636
0	UBASH3B	0.192616	0.384	0.057	3.09436e-57	6.5746e-53			0	RCOR3	0.073623	0.36	0.277	1.86698e-07	0.00396676
0	PRPF38B	0.303294	0.823	0.566	3.81626e-57	8.10841e-53			0	SOX9	0.0926373	0.44	0.352	1.97842e-07	0.00420355
0	HYLS1	0.277602	0.504	0.18	4.95556e-57	1.05291e-52			0	ALDH1A3	0.0722551	0.427	0.329	2.06603e-07	0.00438969
0	SNAP29	0.28251	0.832	0.593	5.041e-57	1.07106e-52			0	CASC10	0.0662128	0.235	0.155	2.07977e-07	0.00441889
0	SOX11	0.192472	0.291	0.008	5.1049e-57	1.08464e-52			0	ST8SIA6-AS1	0.0653701	0.37	0.277	2.09702e-07	0.00445553
0	KXD1	0.279927	0.93	0.772	5.49717e-57	1.16798e-52			0	HCCS	0.0964239	0.631	0.539	2.13466e-07	0.0045355
0	QSER1	0.258979	0.609	0.285	5.9242e-57	1.25871e-52			0	PDIA6	0.0693723	0.967	0.936	2.16518e-07	0.00460036
0	STAT3	0.275638	0.66	0.352	6.22101e-57	1.32178e-52			0	WDR18	0.0931674	0.547	0.466	2.2671e-07	0.00481691
0	ADH5	0.282762	0.769	0.469	7.03412e-57	1.49454e-52			0	MRPS7	0.0987969	0.881	0.826	2.32449e-07	0.00493884
0	EID2	0.229514	0.497	0.159	8.68369e-57	1.84502e-52			0	CHODL	0.0505882	0.21	0.132	2.42011e-07	0.005142
0	CD9	0.293168	0.948	0.703	1.51296e-56	3.21459e-52			0	YWHAH	0.085651	0.949	0.864	2.46178e-07	0.00523054
0	NAE1	0.264159	0.705	0.387	2.64622e-56	5.62241e-52			0	LSM14A	0.0966551	0.823	0.768	2.48215e-07	0.00527382
0	LXN	0.235148	0.795	0.466	3.70178e-56	7.86516e-52			0	TACSTD2	0.0675304	0.959	0.848	2.67081e-07	0.00567467
0	EWSR1	0.30565	0.875	0.686	3.72592e-56	7.91646e-52			0	COX20	0.093382	0.98	0.947	2.73321e-07	0.00580725
0	TBC1D7	0.260869	0.607	0.287	4.76997e-56	1.01348e-51			0	MDFI	0.0434816	0.115	0.057	2.75422e-07	0.00585189
0	CKLF	0.287006	0.949	0.793	8.28827e-56	1.76101e-51			0	DTL	0.0553684	0.177	0.105	2.83354e-07	0.00602041
0	CDK1	0.610723	0.66	0.423	9.05343e-56	1.92358e-51			0	MT-ND3	0.0763813	0.997	0.992	2.86683e-07	0.00609114
0	DNAJC24	0.21168	0.449	0.125	1.26746e-55	2.69296e-51			0	AC007906.2	0.0655671	0.242	0.162	2.96272e-07	0.0062949
0	SRSF10	0.292055	0.893	0.69	1.90048e-55	4.03795e-51			0	CAMTA1	0.0874775	0.981	0.963	2.96827e-07	0.00630669
0	PABPC4	0.287294	0.877	0.656	1.93517e-55	4.11166e-51			0	NACA2	0.0948734	0.676	0.622	3.00504e-07	0.00638482
0	HNRNPM	0.297629	0.856	0.626	2.14485e-55	4.55717e-51			0	METTL23	0.0985974	0.705	0.65	3.0149e-07	0.00640577
0	TPM1	0.0593173	0.995	0.889	2.58784e-55	5.49839e-51			0	GMPS	0.0869057	0.662	0.588	3.0733e-07	0.00652983
0	VAV3	0.207232	0.4	0.089	2.65268e-55	5.63615e-51			0	PPIB	0.0770228	0.942	0.924	3.15827e-07	0.00671038
0	BAD	0.270917	0.905	0.713	4.07615e-55	8.66059e-51			0	ZCCHC7	0.0846939	0.463	0.381	3.17582e-07	0.00674767
0	PDCD2L	0.221051	0.458	0.139	4.40734e-55	9.36427e-51			0	NXPH4	0.0450084	0.141	0.078	3.19533e-07	0.00678912
0	MUC15	0.166703	0.277	0.007	5.80322e-55	1.23301e-50			0	BAG2	0.0652518	0.469	0.362	3.20428e-07	0.00680814
0	FGFR1OP	0.213184	0.494	0.168	6.15686e-55	1.30815e-50			0	ATXN10	0.07759	0.718	0.622	3.23251e-07	0.00686811
0	PSMC1	0.278613	0.907	0.681	7.02648e-55	1.49292e-50			0	IRX5	0.0778229	0.366	0.284	3.30483e-07	0.00702177
0	GLUL	0.343799	0.745	0.468	7.6559e-55	1.62665e-50			0	TFDP1	0.0962283	0.878	0.832	3.31264e-07	0.00703836
0	SLTM	0.301729	0.886	0.717	7.77638e-55	1.65225e-50			0	TMEM14A	0.0952309	0.938	0.879	3.38236e-07	0.0071865
0	NTN4	0.173064	0.327	0.036	8.84247e-55	1.87876e-50			0	NKAPD1	0.082239	0.491	0.41	3.52041e-07	0.00747982
0	UQCR11	0.228865	0.998	0.993	9.15928e-55	1.94607e-50			0	RPS25	0.0386085	1	1	3.60199e-07	0.00765314
0	U2SURP	0.287451	0.847	0.616	1.05352e-54	2.23842e-50			0	ARMC10	0.0902962	0.771	0.712	3.8717e-07	0.0082262
0	PKN2	0.241711	0.652	0.325	1.06279e-54	2.2581e-50			0	ITGB8	0.0510526	0.184	0.112	4.08908e-07	0.00868807
0	MAGOHB	0.277264	0.763	0.495	1.87892e-54	3.99215e-50			0	MAP9	0.0867731	0.48	0.393	4.19218e-07	0.00890712
0	ATP5MF	0.281582	0.982	0.891	1.94435e-54	4.13115e-50			0	TBRG4	0.0816216	0.514	0.431	4.22979e-07	0.00898704
0	TTC1	0.256709	0.661	0.343	2.42471e-54	5.15178e-50			0	PAIP1	0.0875214	0.858	0.779	4.4173e-07	0.00938544
0	HES6	0.269933	0.628	0.317	3.21741e-54	6.83602e-50			0	RNF138	0.0725742	0.318	0.235	4.60886e-07	0.00979243
0	EMC4	0.271983	0.924	0.779	3.41747e-54	7.26111e-50			0	NFKBIB	0.0972994	0.467	0.392	4.75504e-07	0.010103
0	TIMM17B	0.281949	0.843	0.632	3.82085e-54	8.11816e-50			0	MCEE	0.0788458	0.469	0.383	4.84542e-07	0.0102951
0	CCHCR1	0.196352	0.409	0.093	5.23534e-54	1.11235e-49			0	BIK	0.0594924	0.273	0.19	4.99447e-07	0.0106117
0	FAM229B	0.204133	0.518	0.156	5.33191e-54	1.13287e-49			0	MIR4435-2HG	0.0843553	0.881	0.826	5.03955e-07	0.0107075
0	PHF5A	0.267126	0.745	0.434	6.64513e-54	1.41189e-49			0	TCHP	0.0691406	0.448	0.352	5.23363e-07	0.0111199
0	LINC00667	0.224132	0.604	0.241	8.60535e-54	1.82838e-49			0	ZNF667	0.0345938	0.102	0.048	5.30433e-07	0.0112701
0	PPP1R11	0.259936	0.723	0.409	8.79675e-54	1.86905e-49			0	MT1X	0.09308	0.933	0.806	5.4067e-07	0.0114876
0	ENOSF1	0.242593	0.568	0.254	1.20229e-53	2.55451e-49			0	WDR46	0.0834714	0.486	0.403	5.4087e-07	0.0114919
0	CFAP97	0.237049	0.614	0.272	1.29241e-53	2.74598e-49			0	DHCR24	0.103765	0.8	0.736	5.44999e-07	0.0115796
0	FBXL12	0.184155	0.433	0.111	1.39962e-53	2.97378e-49			0	NDUFB11	0.0895406	0.984	0.96	5.50587e-07	0.0116983
0	GART	0.232501	0.556	0.236	1.73259e-53	3.68123e-49			0	RPP25L	0.0843584	0.671	0.583	5.56796e-07	0.0118302
0	WRNIP1	0.271112	0.725	0.445	1.75376e-53	3.72621e-49			0	CAGE1	0.0671533	0.264	0.186	5.92868e-07	0.0125967
0	GABARAPL2	0.262367	0.976	0.883	1.8244e-53	3.8763e-49			0	PLPP3	0.0618289	0.324	0.235	6.19751e-07	0.0131678
0	YAE1D1	0.185693	0.415	0.099	2.17349e-53	4.61801e-49			0	VDAC3	0.0793497	0.776	0.697	6.20274e-07	0.013179
0	NUCKS1	0.28026	0.998	0.98	3.90102e-53	8.28851e-49			0	SYNC	0.0653352	0.366	0.278	6.22061e-07	0.0132169
0	RRAGD	0.224811	0.416	0.122	4.12548e-53	8.76542e-49			0	CRYZ	0.0696282	0.386	0.304	6.25223e-07	0.0132841
0	TRIB3	0.306034	0.66	0.355	4.25147e-53	9.03311e-49			0	MCM3	0.0773321	0.48	0.394	6.31767e-07	0.0134232
0	DERA	0.231552	0.595	0.27	5.7116e-53	1.21354e-48			0	PSMB9	0.0774376	0.427	0.335	6.37838e-07	0.0135522
0	RNASEH1	0.28661	0.868	0.678	6.18391e-53	1.3139e-48			0	JUNB	0.0827424	0.845	0.753	6.40733e-07	0.0136137
0	IDH3G	0.271632	0.728	0.438	7.09567e-53	1.50762e-48			0	CTSZ	0.0618673	0.502	0.391	6.44567e-07	0.0136951
0	ALG6	0.195939	0.393	0.093	7.32076e-53	1.55544e-48			0	BAG6	0.0790919	0.502	0.439	6.68199e-07	0.0141972
0	DNASE2	0.229901	0.542	0.224	9.07334e-53	1.92781e-48			0	C16orf87	0.0822053	0.48	0.403	6.94164e-07	0.0147489
0	EZH2	0.260724	0.642	0.327	1.25442e-52	2.66527e-48			0	ST14	0.0822811	0.479	0.405	7.16632e-07	0.0152263
0	CLEC7A	0.156483	0.268	0.007	1.27248e-52	2.70364e-48			0	GPR161	0.0377311	0.164	0.094	7.23767e-07	0.0153779
0	TMEM156	0.159604	0.27	0.008	1.41653e-52	3.00971e-48			0	C18orf21	0.0773142	0.482	0.415	7.54124e-07	0.0160229
0	TMEM40	0.167793	0.297	0.024	1.42617e-52	3.03018e-48			0	FAM161A	0.0477061	0.19	0.118	7.56296e-07	0.016069
0	CRYBG1	0.207282	0.424	0.119	1.49369e-52	3.17364e-48			0	PRPF4B	0.0862889	0.633	0.555	7.84113e-07	0.01666
0	DMAP1	0.204617	0.443	0.126	2.26137e-52	4.80472e-48			0	C11orf58	0.0804624	0.939	0.914	8.08323e-07	0.0171744
0	SMC6	0.245724	0.595	0.275	2.48729e-52	5.28475e-48			0	ADGRF1	0.0664802	0.321	0.235	8.23289e-07	0.0174924
0	TP53I11	0.245265	0.562	0.26	3.40905e-52	7.24321e-48			0	ZNF644	0.0738287	0.46	0.373	9.10888e-07	0.0193536
0	HSD17B2	0.177397	0.272	0.011	3.82877e-52	8.13498e-48			0	CT83	0.0676078	0.433	0.335	9.28121e-07	0.0197198
0	HIGD2A	0.2625	0.997	0.97	3.94283e-52	8.37734e-48			0	BRD7	0.0976081	0.631	0.569	9.35117e-07	0.0198684
0	FAM213A	0.277309	0.823	0.551	4.29911e-52	9.13432e-48			0	FAM136A	0.0931416	0.887	0.849	9.3954e-07	0.0199624
0	PFN1	0.213544	1	1	4.83e-52	1.02623e-47			0	STMN1	0.0844636	0.999	0.955	9.41728e-07	0.0200089
0	PSMA1	0.288326	0.914	0.77	5.13491e-52	1.09101e-47			0	KLHL35	0.0699165	0.255	0.181	9.46714e-07	0.0201148
0	NOP56	0.28746	0.859	0.65	6.2571e-52	1.32945e-47			0	MSL3	0.0759341	0.435	0.346	9.61152e-07	0.0204216
0	CAP1	0.200675	0.957	0.771	6.5129e-52	1.3838e-47			0	AFAP1-AS1	0.0375066	0.142	0.08	9.77227e-07	0.0207632
0	LINC01235	0.180962	0.268	0.008	7.50336e-52	1.59424e-47			0	SRSF2	0.0944217	0.965	0.952	1.00715e-06	0.0213988
0	MRPL1	0.232439	0.58	0.26	7.78794e-52	1.6547e-47			0	IL20RA	0.0622092	0.28	0.198	1.02598e-06	0.0217991
0	MRPL15	0.252441	0.755	0.438	8.29151e-52	1.7617e-47			0	NAE1	0.0882943	0.669	0.593	1.0427e-06	0.0221543
0	ADA	0.174156	0.333	0.048	1.16954e-51	2.48492e-47			0	TRPV6	0.0515358	0.17	0.105	1.07286e-06	0.0227952
0	UXT	0.272544	0.934	0.813	1.21229e-51	2.57575e-47			0	ATRAID	0.0840355	0.952	0.912	1.08477e-06	0.023048
0	GGT6	0.154076	0.263	0.005	1.35927e-51	2.88805e-47			0	PRPF31	0.0896203	0.71	0.651	1.11747e-06	0.0237429
0	ELF3-AS1	0.1749	0.315	0.04	1.44218e-51	3.0642e-47			0	RBM17	0.0876271	0.93	0.886	1.1591e-06	0.0246274
0	NFKBIL1	0.247609	0.629	0.325	1.68885e-51	3.5883e-47			0	PATJ	0.0849151	0.511	0.442	1.18259e-06	0.0251265
0	C9orf40	0.219891	0.583	0.244	1.98899e-51	4.22601e-47			0	LPCAT2	0.0651085	0.266	0.186	1.18536e-06	0.0251854
0	MTF2	0.226128	0.574	0.256	2.07923e-51	4.41774e-47			0	PSIP1	0.078624	0.758	0.648	1.1995e-06	0.0254858
0	LINC02015	0.178575	0.314	0.038	2.67534e-51	5.68431e-47			0	CAP1	0.054571	0.942	0.889	1.22169e-06	0.0259572
0	SMAD1	0.172372	0.347	0.057	2.88402e-51	6.12767e-47			0	RNF7	0.0791762	0.996	0.993	1.25016e-06	0.0265622
0	NR2F6	0.268412	0.738	0.45	3.16591e-51	6.7266e-47			0	DYNLT1	0.0864611	0.999	0.978	1.25233e-06	0.0266082
0	MCEE	0.21508	0.498	0.18	4.80964e-51	1.0219e-46			0	RRP1B	0.0763724	0.557	0.484	1.25454e-06	0.0266551
0	CTSH	0.252957	0.597	0.311	5.29765e-51	1.12559e-46			0	FAM210B	0.0897304	0.636	0.58	1.26818e-06	0.026945
0	TXNDC12	0.240017	0.616	0.29	5.45353e-51	1.15871e-46			0	CCDC25	0.0889014	0.768	0.73	1.27611e-06	0.0271136
0	PA2G4	0.275396	0.892	0.706	7.21947e-51	1.53392e-46			0	GGPS1	0.0831513	0.672	0.591	1.29238e-06	0.0274593
0	NDUFB2	0.227072	0.998	0.995	1.12423e-50	2.38865e-46			0	ITGAE	0.0783252	0.946	0.916	1.30972e-06	0.0278276
0	MRPL35	0.251603	0.685	0.408	1.16014e-50	2.46495e-46			0	TMEM45A	0.03043	0.45	0.34	1.319e-06	0.0280248
0	GEMIN6	0.2692	0.668	0.38	1.61942e-50	3.44079e-46			0	ARHGEF35	0.0870518	0.393	0.323	1.33862e-06	0.0284416
0	ST14	0.219992	0.511	0.213	1.63639e-50	3.47684e-46			0	CXADR	0.0620215	0.534	0.414	1.37432e-06	0.0292003
0	EIF3L	0.288068	0.956	0.89	1.77895e-50	3.77973e-46			0	E2F2	0.0593424	0.225	0.152	1.42481e-06	0.030273
0	CEBPG	0.262449	0.757	0.465	1.89408e-50	4.02435e-46			0	RARS	0.0774099	0.746	0.661	1.43206e-06	0.030427
0	NAPG	0.245732	0.668	0.368	2.15452e-50	4.57772e-46			0	ARHGAP8	0.0609636	0.237	0.165	1.44449e-06	0.030691
0	ZSWIM7	0.279916	0.784	0.539	2.23505e-50	4.74882e-46			0	SEC63	0.0777779	0.83	0.777	1.46496e-06	0.0311261
0	TANK	0.279227	0.784	0.54	2.38863e-50	5.07512e-46			0	EED	0.0628652	0.433	0.342	1.56269e-06	0.0332025
0	METTL4	0.213294	0.47	0.158	2.69427e-50	5.72452e-46			0	TRIM29	0.0537011	0.244	0.168	1.58469e-06	0.0336698
0	SELENOH	0.261559	0.983	0.921	3.01202e-50	6.39965e-46			0	COX6A1	0.0698185	1	0.992	1.60875e-06	0.0341811
0	SUGT1	0.269757	0.763	0.522	3.01312e-50	6.40197e-46			0	SEMA3E	0.0728409	0.299	0.219	1.61944e-06	0.0344083
0	CHEK1	0.230899	0.572	0.258	4.44878e-50	9.45232e-46			0	DONSON	0.0805619	0.508	0.418	1.63642e-06	0.0347689
0	AC007325.4	0.154009	0.31	0.036	4.52059e-50	9.60491e-46			0	RASAL2	0.0675186	0.293	0.214	1.67785e-06	0.0356493
0	CCDC112	0.231187	0.56	0.245	5.80422e-50	1.23322e-45			0	GNL1	0.0816635	0.634	0.578	1.7149e-06	0.0364365
0	EIPR1	0.229907	0.604	0.297	6.51559e-50	1.38437e-45			0	THAP7	0.0902826	0.697	0.645	1.73995e-06	0.0369686
0	COQ2	0.208918	0.518	0.201	7.01752e-50	1.49101e-45			0	HNRNPAB	0.0927102	0.99	0.963	1.76102e-06	0.0374164
0	NDUFC1	0.263986	0.987	0.913	7.64485e-50	1.6243e-45			0	SOD2	0.0627109	0.463	0.379	1.78447e-06	0.0379146
0	EGR1	0.258788	0.674	0.367	1.18363e-49	2.51486e-45			0	GALE	0.0641894	0.597	0.509	1.80525e-06	0.0383562
0	PATJ	0.227333	0.545	0.252	1.41515e-49	3.00677e-45			0	U2SURP	0.0819077	0.823	0.765	1.8471e-06	0.0392453
0	CELF4	0.153774	0.264	0.011	1.52549e-49	3.2412e-45			0	RIMS3	0.0316444	0.103	0.052	1.88514e-06	0.0400535
0	FRA10AC1	0.237107	0.6	0.306	1.8348e-49	3.89839e-45			0	GATB	0.0753035	0.456	0.368	2.03568e-06	0.043252
0	CLU	0.263739	0.548	0.245	2.48079e-49	5.27094e-45			0	DPH2	0.0684837	0.28	0.207	2.06516e-06	0.0438784
0	CEP70	0.205661	0.472	0.171	3.38845e-49	7.19943e-45			0	LRRC8D	0.0660511	0.34	0.262	2.06611e-06	0.0438987
0	CORO1B	0.252163	0.772	0.501	4.10303e-49	8.71771e-45			0	DARS	0.0803384	0.788	0.745	2.07209e-06	0.0440258
0	FNBP1L	0.231359	0.542	0.236	4.76883e-49	1.01323e-44			0	BTF3L4	0.0792834	0.878	0.839	2.12332e-06	0.0451142
0	AKTIP	0.223306	0.543	0.248	5.07975e-49	1.07929e-44			0	SMAD1	0.0674222	0.321	0.242	2.13519e-06	0.0453665
0	CETN2	0.267074	0.753	0.503	5.44194e-49	1.15625e-44			0	SEC61B	0.0466749	1	0.999	2.16141e-06	0.0459234
0	PSMB7	0.25563	0.953	0.849	6.42269e-49	1.36463e-44			0	SUSD3	0.0392084	0.171	0.103	2.1684e-06	0.046072
0	ZFPL1	0.237226	0.643	0.344	6.48277e-49	1.37739e-44			0	ACTR6	0.0871847	0.482	0.403	2.17343e-06	0.0461788
0	TWISTNB	0.228007	0.593	0.287	7.91867e-49	1.68248e-44			0	UBXN4	0.0831788	0.938	0.896	2.25442e-06	0.0478996
0	PSMG3	0.268062	0.915	0.725	8.03736e-49	1.7077e-44			0	BTG1	0.116031	0.81	0.787	2.31676e-06	0.0492242
0	HIBADH	0.22936	0.538	0.234	8.06755e-49	1.71411e-44			0	AL356414.1	0.0503118	0.2	0.13	2.34496e-06	0.0498234
0	SUMO1	0.247138	0.985	0.939	9.49035e-49	2.01641e-44			0	SAV1	0.0872855	0.476	0.415	2.36749e-06	0.0503021
0	CYP27A1	0.142809	0.255	0.008	1.04641e-48	2.2233e-44			0	RDH14	0.0796177	0.544	0.467	2.37362e-06	0.0504323
0	STAMBP	0.231012	0.627	0.323	1.0556e-48	2.24283e-44			0	ZNF567	0.0586157	0.258	0.183	2.39815e-06	0.0509536
0	TSTA3	0.252387	0.759	0.486	1.31005e-48	2.78347e-44			0	CCDC58	0.0840457	0.528	0.459	2.4203e-06	0.0514242
0	RANGRF	0.182435	0.457	0.131	1.33452e-48	2.83545e-44			0	IRX6	0.0585966	0.277	0.197	2.46678e-06	0.0524118
0	DNTTIP2	0.216605	0.523	0.205	1.43888e-48	3.05719e-44			0	SAYSD1	0.0660254	0.631	0.539	2.52432e-06	0.0536343
0	CAPG	0.200161	0.448	0.142	1.67736e-48	3.56389e-44			0	CCT3	0.085761	0.939	0.906	2.79034e-06	0.0592864
0	PIGP	0.260712	0.865	0.652	1.73719e-48	3.69101e-44			0	ERI3	0.0714918	0.489	0.417	2.81223e-06	0.0597515
0	CCDC25	0.262495	0.812	0.562	1.98095e-48	4.20893e-44			0	LAMA4	0.0642345	0.466	0.368	2.8187e-06	0.0598889
0	HSPBP1	0.205261	0.46	0.155	2.18872e-48	4.65037e-44			0	RUNX3	0.0321652	0.106	0.054	2.89959e-06	0.0616075
0	AKR1B15	0.149932	0.256	0.009	2.49564e-48	5.30249e-44			0	SAT2	0.0615132	0.633	0.567	2.94151e-06	0.0624983
0	ZNHIT6	0.1969	0.374	0.087	2.53256e-48	5.38093e-44			0	ZNF883	0.0419478	0.165	0.101	2.94972e-06	0.0626727
0	FJX1	0.191135	0.415	0.109	2.56785e-48	5.45592e-44			0	EIPR1	0.0804375	0.566	0.496	2.96484e-06	0.062994
0	DR1	0.228592	0.739	0.426	2.73844e-48	5.81836e-44			0	KCNG1	0.0463799	0.163	0.1	2.99448e-06	0.0636238
0	RPN2	0.284485	0.816	0.599	2.92775e-48	6.22059e-44			0	GUK1	0.0313037	1	0.999	2.99551e-06	0.0636456
0	RFC4	0.233231	0.551	0.249	2.93284e-48	6.2314e-44			0	MARCKS	0.0688084	0.968	0.859	3.04358e-06	0.0646669
0	PRKRA	0.233843	0.719	0.442	3.65449e-48	7.7647e-44			0	LEMD1	0.0570641	0.168	0.104	3.0694e-06	0.0652155
0	PLGRKT	0.232972	0.62	0.311	4.34247e-48	9.22644e-44			0	MTCL1	0.0425583	0.189	0.119	3.08911e-06	0.0656342
0	RTN4IP1	0.160581	0.313	0.045	4.44288e-48	9.43979e-44			0	ZBTB44	0.0729499	0.424	0.349	3.17093e-06	0.0673728
0	SNRPA1	0.265355	0.914	0.736	5.66624e-48	1.2039e-43			0	QTRT1	0.0740121	0.421	0.346	3.17737e-06	0.0675095
0	AC020928.1	0.176484	0.346	0.068	5.93847e-48	1.26175e-43			0	DMAC1	0.0837149	0.826	0.768	3.19658e-06	0.0679178
0	CPSF3	0.194279	0.439	0.142	9.97512e-48	2.11941e-43			0	AC011511.1	0.0454991	0.139	0.082	3.20601e-06	0.0681181
0	P2RY6	0.148876	0.271	0.021	1.01555e-47	2.15774e-43			0	NAPG	0.0756632	0.636	0.561	3.26807e-06	0.0694366
0	FUNDC2	0.261666	0.873	0.672	1.05045e-47	2.23188e-43			0	GTPBP4	0.0876339	0.679	0.634	3.36247e-06	0.0714423
0	AC068491.3	0.169278	0.33	0.056	1.06476e-47	2.2623e-43			0	CCNB1IP1	0.0841785	0.599	0.539	3.38994e-06	0.0720261
0	SLC35A3	0.218826	0.586	0.281	1.14489e-47	2.43254e-43			0	DBN1	0.0563209	0.312	0.232	3.42173e-06	0.0727014
0	HMMR	0.367793	0.569	0.279	1.16603e-47	2.47747e-43			0	NRDC	0.079771	0.675	0.619	3.43872e-06	0.0730624
0	SF3B2	0.262276	0.876	0.69	1.28859e-47	2.73787e-43			0	NFE2L2	0.0823678	0.762	0.718	3.55794e-06	0.0755956
0	APPL1	0.246335	0.709	0.44	1.33124e-47	2.82849e-43			0	LY6E-DT	0.0594067	0.225	0.155	3.56021e-06	0.0756438
0	TIMM23	0.227534	0.615	0.317	1.53816e-47	3.26814e-43			0	IFNGR1	0.054966	0.642	0.518	3.59786e-06	0.0764438
0	TMC5	0.162528	0.254	0.011	1.55072e-47	3.29482e-43			0	EFCAB2	0.0686225	0.456	0.382	3.66292e-06	0.0778261
0	UBE2I	0.249483	0.931	0.777	1.55623e-47	3.30653e-43			0	PPP2CB	0.0667253	0.684	0.612	3.86909e-06	0.0822065
0	SIPA1	0.184187	0.406	0.114	1.60839e-47	3.41734e-43			0	NR2C2AP	0.0776945	0.541	0.478	3.93451e-06	0.0835966
0	INTS10	0.22757	0.616	0.326	1.65e-47	3.50577e-43			0	ALDH2	0.073391	0.462	0.367	3.95993e-06	0.0841367
0	ABT1	0.230091	0.661	0.374	1.9516e-47	4.14657e-43			0	SMCHD1	0.0762722	0.522	0.439	3.96678e-06	0.0842823
0	DRAP1	0.214304	0.907	0.703	2.06795e-47	4.39376e-43			0	PKM	0.0790967	0.964	0.961	4.07376e-06	0.0865551
0	MSL3	0.187615	0.46	0.147	2.39577e-47	5.0903e-43			0	KLHL5	0.0725697	0.412	0.336	4.07762e-06	0.0866372
0	NDUFB3	0.260723	0.958	0.857	2.6255e-47	5.5784e-43			0	APOPT1	0.0742813	0.807	0.78	4.07846e-06	0.086655
0	ADSS	0.236254	0.694	0.401	3.24772e-47	6.90043e-43			0	SSU72	0.0716461	0.917	0.897	4.11388e-06	0.0874075
0	JTB	0.240616	0.999	0.989	3.43759e-47	7.30385e-43			0	VMA21	0.0981624	0.89	0.833	4.11779e-06	0.0874906
0	PAICS	0.266116	0.887	0.74	3.7993e-47	8.07237e-43			0	KRT18	0.0651119	1	0.941	4.14004e-06	0.0879634
0	CDK5	0.213576	0.503	0.203	4.41798e-47	9.38689e-43			0	KYNU	0.0746059	0.743	0.612	4.21877e-06	0.0896362
0	GTF2B	0.171508	0.369	0.083	5.46256e-47	1.16063e-42			0	CLDN8	0.0463593	0.174	0.11	4.29181e-06	0.0911881
0	NIFK	0.265162	0.752	0.506	5.70168e-47	1.21144e-42			0	SMIM26	0.0783559	0.981	0.948	4.36622e-06	0.0927691
0	TRIM29	0.141867	0.258	0.015	5.79913e-47	1.23214e-42			0	PRKD3	0.0588849	0.374	0.291	4.37085e-06	0.0928674
0	CDCA7L	0.19345	0.431	0.136	5.87387e-47	1.24802e-42			0	IARS2	0.0809615	0.687	0.616	4.38239e-06	0.0931125
0	AL121944.1	0.206419	0.41	0.125	6.13942e-47	1.30444e-42			0	SMIM4	0.0707133	0.588	0.526	4.44905e-06	0.0945289
0	KIF9	0.242044	0.653	0.371	6.25313e-47	1.3286e-42			0	TNFAIP2	0.0442318	0.151	0.09	4.48494e-06	0.0952914
0	COQ3	0.182586	0.388	0.103	7.22149e-47	1.53435e-42			0	USB1	0.0736477	0.475	0.405	4.64864e-06	0.0987696
0	GPATCH4	0.274449	0.784	0.555	7.77092e-47	1.65109e-42			0	FAM89B	0.0883546	0.695	0.654	4.65107e-06	0.0988212
0	UCHL5	0.23191	0.637	0.347	9.22751e-47	1.96057e-42			0	SNRPA	0.073979	0.531	0.462	4.77142e-06	0.101378
0	FLAD1	0.227001	0.608	0.313	1.03827e-46	2.20601e-42			0	HRASLS	0.0619374	0.296	0.219	5.00011e-06	0.106237
0	NUSAP1	0.422547	0.66	0.42	1.25972e-46	2.67653e-42			0	TIMMDC1	0.0819983	0.71	0.645	5.10477e-06	0.108461
0	ANO1	0.141461	0.246	0.008	1.31882e-46	2.80209e-42			0	ZNF232	0.0464675	0.2	0.132	5.28765e-06	0.112347
0	CAPZA2	0.258605	0.838	0.646	1.35153e-46	2.87159e-42			0	ECSIT	0.084814	0.547	0.487	5.41711e-06	0.115097
0	SIGMAR1	0.203565	0.5	0.179	1.47212e-46	3.12781e-42			0	BCL11A	0.0510729	0.231	0.158	5.48801e-06	0.116604
0	ILKAP	0.196878	0.498	0.195	1.6105e-46	3.42183e-42			0	AAED1	0.0695256	0.488	0.417	5.5372e-06	0.117649
0	RNF8	0.229155	0.578	0.272	1.68088e-46	3.57138e-42			0	UCK2	0.0719743	0.498	0.432	5.54522e-06	0.117819
0	NAMPT	0.261607	0.698	0.423	1.78552e-46	3.7937e-42			0	BRMS1	0.0797354	0.682	0.636	5.59212e-06	0.118816
0	SMIM12	0.222089	0.756	0.482	1.8195e-46	3.86588e-42			0	TMEM156	0.0563651	0.247	0.175	5.62318e-06	0.119476
0	SON	0.290311	0.91	0.791	2.04747e-46	4.35027e-42			0	MED8	0.0683601	0.65	0.576	5.80513e-06	0.123342
0	AKIRIN1	0.267814	0.703	0.43	2.90882e-46	6.18037e-42			0	EIF5	0.071336	0.993	0.972	6.12666e-06	0.130173
0	DPM3	0.262062	0.833	0.626	3.03858e-46	6.45608e-42			0	PMS1	0.0709348	0.292	0.221	6.19304e-06	0.131583
0	STX19	0.137336	0.254	0.013	3.35326e-46	7.12467e-42			0	CALHM6	0.037338	0.141	0.083	6.24428e-06	0.132672
0	GPI	0.253044	0.741	0.497	3.38596e-46	7.19414e-42			0	AC068491.3	0.0697368	0.305	0.231	6.3005e-06	0.133867
0	NUP37	0.20985	0.52	0.221	3.66338e-46	7.78359e-42			0	ZNHIT2	0.0706871	0.43	0.358	6.43777e-06	0.136783
0	UBE2S	0.516872	0.945	0.869	4.03294e-46	8.56879e-42			0	APEX2	0.0684133	0.331	0.26	6.59242e-06	0.140069
0	NHP2	0.235659	0.999	0.985	4.19287e-46	8.90858e-42			0	COMTD1	0.084854	0.588	0.545	7.17046e-06	0.152351
0	RUVBL1	0.234992	0.615	0.326	4.72011e-46	1.00288e-41			0	RALY	0.0808609	0.766	0.739	7.40919e-06	0.157423
0	RRAGC	0.202805	0.647	0.318	4.75007e-46	1.00925e-41			0	AP001453.2	0.0873897	0.705	0.651	7.45573e-06	0.158412
0	ANKRD10	0.173027	0.412	0.121	4.76424e-46	1.01226e-41			0	SNCG	0.0723534	0.311	0.235	7.79904e-06	0.165706
0	WLS	0.164608	0.375	0.09	4.8274e-46	1.02568e-41			0	EHF	0.0498017	0.438	0.344	7.83795e-06	0.166533
0	CAMTA1	0.231996	0.986	0.923	6.59256e-46	1.40072e-41			0	HSPA14.1	0.0642871	0.541	0.456	7.91275e-06	0.168122
0	EDN1	0.254662	0.442	0.15	7.12437e-46	1.51371e-41			0	INTS10	0.0729705	0.583	0.514	8.06079e-06	0.171268
0	CTSZ	0.163976	0.523	0.167	7.23209e-46	1.5366e-41			0	SPIN4	0.0602522	0.328	0.254	8.10734e-06	0.172257
0	SPINT1-AS1	0.256096	0.84	0.564	7.903e-46	1.67915e-41			0	TEAD2	0.0604968	0.363	0.292	8.10999e-06	0.172313
0	ERI3	0.191903	0.527	0.212	8.09535e-46	1.72002e-41			0	MAPK9	0.073557	0.563	0.502	8.1739e-06	0.173671
0	BCCIP	0.22687	0.618	0.327	9.27e-46	1.9696e-41			0	SSR4	0.0683469	0.999	0.99	8.20325e-06	0.174295
0	MTIF2	0.204926	0.545	0.246	1.09659e-45	2.32993e-41			0	GPT2	0.0677768	0.485	0.395	8.23492e-06	0.174967
0	AASDHPPT	0.196684	0.484	0.189	1.1825e-45	2.51245e-41			0	PIN4	0.0777405	0.868	0.812	8.2579e-06	0.175456
0	ZNF667-AS1	0.163491	0.536	0.174	1.20732e-45	2.56519e-41			0	BOLA3	0.0707409	0.984	0.951	8.26792e-06	0.175669
0	ARL16	0.204061	0.696	0.372	1.23017e-45	2.61374e-41			0	HDAC3	0.079447	0.511	0.453	8.35202e-06	0.177455
0	CLPP	0.220784	0.844	0.616	1.33015e-45	2.82617e-41			0	COMMD8	0.0728637	0.536	0.468	8.36009e-06	0.177627
0	POLR2C	0.229292	0.599	0.303	1.36477e-45	2.89973e-41			0	SWI5	0.0737835	0.636	0.583	8.3803e-06	0.178056
0	SOX9	0.210622	0.46	0.167	1.4676e-45	3.11821e-41			0	ASS1	0.0631029	0.483	0.402	8.47241e-06	0.180013
0	SCPEP1	0.228183	0.548	0.262	1.62652e-45	3.45587e-41			0	CDC5L	0.0748011	0.697	0.622	8.55026e-06	0.181667
0	PSMD4	0.24562	0.925	0.752	2.12224e-45	4.50913e-41			0	UCA1	0.0462806	0.199	0.131	8.59116e-06	0.182536
0	C11orf1	0.218005	0.581	0.289	2.19735e-45	4.6687e-41			0	STAT3	0.0868535	0.615	0.555	8.8547e-06	0.188136
0	SDCBP2	0.147953	0.283	0.032	2.24459e-45	4.76907e-41			0	RRP7A	0.0761818	0.726	0.641	9.01068e-06	0.19145
0	LSM14A	0.258901	0.848	0.621	2.4676e-45	5.24291e-41			0	FAXC	0.0413293	0.145	0.089	9.39811e-06	0.199682
0	CKS1B	0.425104	0.921	0.82	2.79317e-45	5.93464e-41			0	PRR19	0.0347401	0.148	0.09	9.54391e-06	0.202779
0	DLL3	0.14448	0.273	0.024	2.94789e-45	6.26339e-41			0	RPL24	0.03234	1	1	9.57745e-06	0.203492
0	DAXX	0.22757	0.664	0.374	2.97151e-45	6.31358e-41			0	RTCA	0.0744389	0.708	0.609	9.75977e-06	0.207366
0	RBM7	0.196893	0.536	0.22	3.43765e-45	7.30397e-41			0	ZNF836	0.0381455	0.199	0.131	9.77726e-06	0.207737
0	PTCHD1	0.133048	0.231	0.004	3.71655e-45	7.89655e-41			0	CACUL1	0.0738525	0.673	0.652	9.80074e-06	0.208236
0	MIS18A	0.259538	0.583	0.314	4.14576e-45	8.80849e-41			0	EFHD1	0.048577	0.554	0.458	9.99234e-06	0.212307
0	SMIM19	0.25438	0.759	0.507	4.18014e-45	8.88155e-41			0	TPD52	0.0726119	0.769	0.69	1.01557e-05	0.215779
0	CDC40	0.225978	0.643	0.348	5.00431e-45	1.06327e-40			0	TRAPPC4	0.0761227	0.739	0.665	1.01722e-05	0.216128
0	CCAR1	0.249259	0.703	0.457	5.18738e-45	1.10216e-40			0	COMMD2	0.0741021	0.737	0.667	1.02084e-05	0.216899
0	PCID2	0.204715	0.527	0.221	6.59104e-45	1.4004e-40			0	NTHL1	0.0786744	0.498	0.436	1.03796e-05	0.220536
0	NCAPD3	0.208948	0.518	0.213	6.62442e-45	1.40749e-40			0	TRABD	0.0725967	0.636	0.549	1.05358e-05	0.223854
0	DESI2	0.244283	0.707	0.432	8.40011e-45	1.78477e-40			0	MED19	0.0729016	0.691	0.602	1.05498e-05	0.224151
0	DNAJB1	0.258292	0.768	0.532	8.80747e-45	1.87132e-40			0	WRNIP1	0.085697	0.682	0.63	1.05951e-05	0.225113
0	ZCCHC7	0.198308	0.488	0.193	8.93185e-45	1.89775e-40			0	PPP1R11	0.0857291	0.666	0.62	1.07173e-05	0.22771
0	LSM10	0.249606	0.914	0.774	1.14011e-44	2.42238e-40			0	MFSD12	0.067838	0.36	0.291	1.08022e-05	0.229514
0	TMED5	0.220747	0.622	0.331	1.18579e-44	2.51944e-40			0	LYRM4	0.074465	0.65	0.606	1.08454e-05	0.230432
0	NSL1	0.188769	0.471	0.17	1.25837e-44	2.67365e-40			0	NAXE	0.0855189	0.827	0.763	1.08785e-05	0.231136
0	CCDC167	0.256473	0.817	0.599	1.5012e-44	3.1896e-40			0	JUN	0.0826217	0.737	0.658	1.09802e-05	0.233296
0	FAM50B	0.161898	0.347	0.079	1.53307e-44	3.25731e-40			0	C19orf70	0.0706746	0.89	0.853	1.12273e-05	0.238546
0	SMIM20	0.238246	0.816	0.576	1.75371e-44	3.7261e-40			0	LINC00662	0.0611731	0.287	0.214	1.12311e-05	0.238628
0	PRKAA2	0.128826	0.228	0.004	1.9586e-44	4.16144e-40			0	PHB	0.0817285	0.977	0.939	1.13345e-05	0.240825
0	HMBS	0.2341	0.716	0.449	2.40682e-44	5.11378e-40			0	LINC02303	0.0425775	0.128	0.074	1.13506e-05	0.241166
0	BRMS1	0.243454	0.717	0.479	2.67212e-44	5.67745e-40			0	HBS1L	0.0734946	0.495	0.424	1.14229e-05	0.242703
0	ZNF135	0.131507	0.239	0.009	2.74172e-44	5.82533e-40			0	CISD2	0.0742436	0.904	0.854	1.15257e-05	0.244887
0	RER1	0.23333	0.927	0.776	3.01716e-44	6.41057e-40			0	EGR1	0.0773924	0.633	0.568	1.15877e-05	0.246203
0	INSIG2	0.209811	0.498	0.211	3.02022e-44	6.41706e-40			0	MORC4	0.0668737	0.358	0.286	1.18722e-05	0.252249
0	NKAPD1	0.20174	0.516	0.223	3.81795e-44	8.112e-40			0	ADSL	0.063075	0.366	0.293	1.2006e-05	0.255091
0	MUC1	0.223495	0.558	0.26	4.30476e-44	9.14632e-40			0	PPP1CB	0.144058	0.861	0.815	1.20613e-05	0.256267
0	AC007906.2	0.145118	0.251	0.017	4.33168e-44	9.20352e-40			0	TRIB3	0.10096	0.612	0.557	1.22115e-05	0.259458
0	GLMN	0.158162	0.314	0.054	4.49773e-44	9.55632e-40			0	APOL6	0.050584	0.332	0.248	1.2229e-05	0.259829
0	TRAPPC2L	0.264301	0.936	0.78	4.94269e-44	1.05017e-39			0	HMCES	0.0703417	0.644	0.583	1.24834e-05	0.265236
0	TRMU	0.178622	0.438	0.148	6.37657e-44	1.35483e-39			0	AKTIP	0.0633009	0.508	0.44	1.25225e-05	0.266066
0	ADSL	0.168776	0.393	0.114	6.4394e-44	1.36818e-39			0	SETD6	0.0632366	0.311	0.243	1.25695e-05	0.267065
0	SORL1	0.137913	0.242	0.013	8.10447e-44	1.72196e-39			0	TP53I11	0.0695972	0.521	0.458	1.30137e-05	0.276502
0	ATP1B1	0.361358	0.818	0.599	9.80262e-44	2.08276e-39			0	ARL2	0.0757398	0.736	0.684	1.32053e-05	0.280573
0	SUSD2	0.142562	0.247	0.016	9.80467e-44	2.0832e-39			0	SUSD2	0.0626734	0.228	0.163	1.32957e-05	0.282495
0	RBM17	0.258524	0.937	0.801	9.90757e-44	2.10506e-39			0	TLE4	0.0375775	0.273	0.193	1.33554e-05	0.283761
0	BCL11A	0.131071	0.244	0.013	1.07961e-43	2.29386e-39			0	SOWAHC	0.0572654	0.313	0.237	1.33838e-05	0.284365
0	GLRX	0.183993	0.505	0.189	1.1529e-43	2.44956e-39			0	ID4	0.0720373	0.3	0.23	1.39243e-05	0.29585
0	SUMF2	0.256812	0.719	0.457	1.30892e-43	2.78106e-39			0	NOXO1	0.0410781	0.145	0.09	1.39465e-05	0.29632
0	NDFIP2	0.21039	0.569	0.286	1.33013e-43	2.82612e-39			0	PSME1	0.0818223	0.84	0.81	1.39755e-05	0.296937
0	MPZL1	0.216501	0.698	0.408	1.49049e-43	3.16685e-39			0	ENY2	0.0579348	0.993	0.984	1.42451e-05	0.302665
0	ACADVL	0.233579	0.764	0.513	1.67366e-43	3.55602e-39			0	RPL23	0.0259032	1	1	1.45523e-05	0.309194
0	OSBPL9	0.211806	0.56	0.273	1.77539e-43	3.77217e-39			0	NUDT1	0.0729327	0.829	0.763	1.4617e-05	0.310567
0	TMEM230	0.196205	0.894	0.691	2.00657e-43	4.26337e-39			0	PCGF5	0.0774995	0.544	0.488	1.47628e-05	0.313664
0	SFTA1P	0.168077	0.223	0.004	2.0316e-43	4.31654e-39			0	CDC42EP1	0.0603142	0.518	0.44	1.49319e-05	0.317258
0	RNASEH1-AS1	0.205608	0.52	0.221	2.18426e-43	4.64089e-39			0	NKX1-2	0.0338803	0.104	0.057	1.50786e-05	0.320375
0	EPRS	0.230038	0.627	0.343	2.56945e-43	5.45932e-39			0	MRPL49	0.0682695	0.547	0.48	1.53422e-05	0.325976
0	SCOC	0.217415	0.766	0.514	4.4134e-43	9.37715e-39			0	SNX17	0.07257	0.572	0.511	1.55497e-05	0.330384
0	IARS2	0.233497	0.709	0.45	4.60117e-43	9.7761e-39			0	AC098487.1	0.0427412	0.138	0.084	1.56115e-05	0.331698
0	LSR	0.251972	0.871	0.67	5.95187e-43	1.26459e-38			0	MT-ND2	0.0599694	1	1	1.56865e-05	0.333291
0	GM2A	0.173507	0.415	0.136	6.64331e-43	1.4115e-38			0	GMDS	0.0627782	0.633	0.539	1.61214e-05	0.342532
0	KATNA1	0.188991	0.469	0.177	7.94718e-43	1.68854e-38			0	GNE	0.0719875	0.35	0.275	1.61782e-05	0.343738
0	CLINT1	0.235313	0.659	0.38	8.3067e-43	1.76492e-38			0	PRKAA2	0.0558785	0.209	0.146	1.62134e-05	0.344486
0	BHLHE40	0.172281	0.377	0.109	1.05589e-42	2.24345e-38			0	RPS6KB2	0.088161	0.868	0.841	1.64192e-05	0.348859
0	HOXA-AS2	0.131182	0.234	0.012	1.05599e-42	2.24367e-38			0	PNO1	0.0695043	0.521	0.462	1.74391e-05	0.370528
0	FOXI1	0.138253	0.232	0.011	1.11743e-42	2.37419e-38			0	ZIM2-AS1	0.0401773	0.136	0.083	1.74954e-05	0.371726
0	CEP57L1	0.171446	0.385	0.107	1.26186e-42	2.68107e-38			0	BLVRA	0.0758192	0.737	0.66	1.7527e-05	0.372395
0	COPS6	0.229194	0.854	0.626	1.32554e-42	2.81638e-38			0	CPNE2	0.0543914	0.245	0.18	1.75346e-05	0.372557
0	AURKAIP1	0.20529	0.996	0.983	1.43671e-42	3.05258e-38			0	TMPRSS2	0.0491032	0.239	0.172	1.77772e-05	0.377713
0	CSNK1A1	0.23813	0.947	0.858	1.60466e-42	3.40943e-38			0	NIFK	0.073245	0.711	0.67	1.79403e-05	0.381179
0	SFPQ	0.259416	0.91	0.768	2.07857e-42	4.41634e-38			0	TMEM50A	0.0725928	0.958	0.914	1.92434e-05	0.408864
0	HUS1	0.1811	0.442	0.159	2.28762e-42	4.8605e-38			0	ELF3-AS1	0.0625194	0.284	0.218	1.9256e-05	0.409131
0	CMPK1	0.227634	0.855	0.645	2.28848e-42	4.86233e-38			0	MRPL39	0.0574003	0.607	0.494	1.92838e-05	0.409724
0	UBE2C	0.823685	0.769	0.653	2.37035e-42	5.03629e-38			0	THAP12	0.0836232	0.528	0.478	1.9537e-05	0.415102
0	NFRKB	0.151972	0.336	0.077	2.622e-42	5.57096e-38			0	PAICS	0.0803278	0.859	0.84	1.97073e-05	0.41872
0	CYP4X1	0.128907	0.23	0.009	2.95258e-42	6.27334e-38			0	YBEY	0.0615421	0.43	0.359	2.05247e-05	0.436089
0	CENPM	0.238539	0.687	0.411	3.62598e-42	7.70411e-38			0	RARRES3	0.051306	0.522	0.425	2.09904e-05	0.445984
0	EIF4A3	0.253754	0.633	0.37	3.7037e-42	7.86924e-38			0	HRAS	0.0750075	0.865	0.829	2.1136e-05	0.449076
0	TMCO1	0.243504	0.776	0.555	5.54227e-42	1.17757e-37			0	LSM6	0.0765506	0.865	0.812	2.12656e-05	0.451831
0	CAST	0.234286	0.937	0.776	6.02313e-42	1.27973e-37			0	AES	0.0676657	0.618	0.573	2.13714e-05	0.454078
0	MRPS33	0.22596	0.947	0.854	6.03555e-42	1.28237e-37			0	PRKAG2-AS1	0.0308818	0.107	0.06	2.1662e-05	0.460253
0	ECHS1	0.242093	0.875	0.703	6.05732e-42	1.287e-37			0	PSMD4	0.0722122	0.916	0.86	2.17305e-05	0.461708
0	SPCS1	0.221249	0.971	0.914	6.56938e-42	1.3958e-37			0	GCLM	0.053231	0.747	0.621	2.17969e-05	0.463119
0	CCNG1	0.233885	0.81	0.568	7.03884e-42	1.49554e-37			0	RRAGC	0.0617432	0.604	0.533	2.23414e-05	0.474688
0	RAB25	0.245844	0.791	0.543	7.70321e-42	1.6367e-37			0	RUVBL1	0.0821899	0.575	0.516	2.24997e-05	0.478052
0	RAB30-AS1	0.245679	0.767	0.526	8.15921e-42	1.73359e-37			0	NDUFA13	0.0798023	0.926	0.878	2.40595e-05	0.511192
0	EFCAB2	0.177802	0.483	0.201	8.29002e-42	1.76138e-37			0	MRPL15	0.0687572	0.726	0.641	2.40709e-05	0.511433
0	FAM192A	0.222067	0.667	0.397	9.19063e-42	1.95273e-37			0	C12orf45	0.0783272	0.776	0.725	2.41965e-05	0.514102
0	DMAC1	0.244137	0.842	0.638	1.09276e-41	2.32178e-37			0	CCNE2	0.044608	0.221	0.154	2.42175e-05	0.514549
0	CLTB	0.254266	0.982	0.917	1.40051e-41	2.97567e-37			0	ORC6	0.102753	0.496	0.445	2.43264e-05	0.516863
0	NDUFAF2	0.23235	0.866	0.682	1.5012e-41	3.18961e-37			0	NSD3	0.0792672	0.692	0.635	2.4376e-05	0.517916
0	C19orf70	0.210714	0.905	0.759	1.88449e-41	4.00397e-37			0	CCDC86	0.0556187	0.332	0.263	2.45322e-05	0.521236
0	RGS14	0.152066	0.309	0.061	1.93112e-41	4.10304e-37			0	PLEKHF1	0.04535	0.215	0.147	2.45445e-05	0.521497
0	OGFRL1	0.188451	0.543	0.244	2.07151e-41	4.40135e-37			0	KNOP1	0.0680395	0.541	0.484	2.45849e-05	0.522356
0	KLHL23	0.170135	0.33	0.079	2.10337e-41	4.46902e-37			0	PIM1	0.0326228	0.123	0.072	2.46213e-05	0.523129
0	CCL28	0.16376	0.347	0.087	2.31087e-41	4.90991e-37			0	C19orf24	0.0648235	0.788	0.739	2.48048e-05	0.527028
0	HNRNPA3	0.232365	0.987	0.946	2.34106e-41	4.97405e-37			0	IDH2	0.0666872	0.952	0.901	2.49101e-05	0.529265
0	EFNA5	0.141892	0.238	0.017	2.62085e-41	5.56852e-37			0	HPCAL1	0.0667194	0.453	0.391	2.4923e-05	0.529538
0	MRPL2	0.175099	0.429	0.151	2.74871e-41	5.84019e-37			0	ENOPH1	0.0742172	0.636	0.594	2.56897e-05	0.54583
0	AL356414.1	0.120301	0.209	0.001	2.78142e-41	5.90969e-37			0	MPC2	0.0556489	0.99	0.972	2.5985e-05	0.552104
0	C17orf75	0.150859	0.339	0.083	4.98806e-41	1.05981e-36			0	SMC6	0.0765037	0.552	0.485	2.63327e-05	0.559491
0	CPNE1	0.220496	0.6	0.323	5.06327e-41	1.07579e-36			0	DMKN	0.119005	0.762	0.715	2.65745e-05	0.564629
0	WTAP	0.259787	0.72	0.465	5.91988e-41	1.2578e-36			0	VBP1	0.0788815	0.826	0.769	2.68437e-05	0.570349
0	FBXO7	0.206642	0.666	0.401	6.25095e-41	1.32814e-36			0	TRMT10C	0.0935484	0.701	0.656	2.7077e-05	0.575306
0	IFITM3	0.258267	0.918	0.793	7.37638e-41	1.56726e-36			0	EVA1A	0.0412482	0.382	0.298	2.71499e-05	0.576855
0	LSM6	0.243509	0.876	0.705	7.59132e-41	1.61293e-36			0	MTF2	0.0688286	0.522	0.468	2.76493e-05	0.587465
0	MIER1	0.19983	0.615	0.306	8.32847e-41	1.76955e-36			0	KLHL7	0.0709487	0.469	0.399	2.7738e-05	0.589349
0	ALG3	0.221423	0.714	0.474	1.04745e-40	2.22552e-36			0	DNAJC24	0.0646436	0.405	0.337	2.82105e-05	0.599388
0	ECSIT	0.214212	0.584	0.305	1.31118e-40	2.78587e-36			0	ARL16	0.0728838	0.642	0.588	2.85432e-05	0.606457
0	CPVL	0.121071	0.211	0.004	1.37852e-40	2.92895e-36			0	KRTCAP2	0.0750295	0.599	0.543	2.88051e-05	0.612021
0	GPSM2	0.23216	0.583	0.306	1.73017e-40	3.67609e-36			0	SUPV3L1	0.0488197	0.238	0.174	2.98198e-05	0.633581
0	RTCB	0.214385	0.593	0.319	1.97569e-40	4.19774e-36			0	CLDN10	0.0638515	0.302	0.22	3.03424e-05	0.644685
0	SCP2	0.241906	0.815	0.644	2.38164e-40	5.06027e-36			0	SMIM7	0.0797988	0.817	0.77	3.10413e-05	0.659535
0	CDC42EP1	0.167114	0.556	0.226	2.71146e-40	5.76103e-36			0	PA2G4	0.068912	0.866	0.828	3.18704e-05	0.67715
0	SNUPN	0.156399	0.385	0.115	3.06313e-40	6.50823e-36			0	KHK	0.0358485	0.157	0.1	3.29478e-05	0.700041
0	PALMD	0.125514	0.211	0.005	3.14112e-40	6.67395e-36			0	SEC14L2	0.0369637	0.161	0.104	3.3082e-05	0.702894
0	CX3CL1	0.115537	0.213	0.005	3.23322e-40	6.86962e-36			0	TMEM165	0.0806709	0.785	0.758	3.34581e-05	0.710884
0	PRPS2	0.194182	0.538	0.256	3.34935e-40	7.11635e-36			0	ZSCAN31	0.0553377	0.228	0.167	3.38629e-05	0.719486
0	LYAR	0.243366	0.696	0.438	3.57668e-40	7.59937e-36			0	CCDC137	0.058835	0.424	0.358	3.41651e-05	0.725906
0	ST8SIA1	0.123185	0.225	0.012	3.6603e-40	7.77704e-36			0	NSDHL	0.0750615	0.479	0.409	3.55838e-05	0.756049
0	KLHL7	0.183772	0.5	0.215	3.7913e-40	8.05538e-36			0	TM4SF1-AS1	0.0509461	0.282	0.213	3.59562e-05	0.763961
0	UBE2V2	0.237028	0.895	0.743	3.94968e-40	8.39189e-36			0	MRPS10	0.0618999	0.814	0.732	3.61762e-05	0.768635
0	PLS3	0.138205	0.443	0.132	3.9951e-40	8.48838e-36			0	HMGB1	0.074486	1	0.999	3.62449e-05	0.770096
0	FARS2	0.162933	0.361	0.097	4.50852e-40	9.57926e-36			0	AIP	0.0669236	0.779	0.685	3.87664e-05	0.823669
0	NOL10	0.191546	0.49	0.223	5.22452e-40	1.11005e-35			0	KIF2A	0.0641389	0.415	0.348	3.93254e-05	0.835546
0	AUH	0.146617	0.339	0.083	5.64083e-40	1.19851e-35			0	PRPF38B	0.0782937	0.785	0.735	4.08117e-05	0.867126
0	SRSF2	0.240877	0.972	0.915	5.8082e-40	1.23407e-35			0	HOTAIR	0.0380315	0.199	0.135	4.2133e-05	0.8952
0	MRPL49	0.201876	0.573	0.313	5.8333e-40	1.2394e-35			0	SORT1	0.0772984	0.589	0.553	4.28667e-05	0.91079
0	VSTM2L	0.120723	0.224	0.012	6.30768e-40	1.34019e-35			0	PNPLA4	0.0603444	0.313	0.252	4.3657e-05	0.92758
0	NANS	0.217157	0.817	0.584	6.51411e-40	1.38405e-35			0	FARSB	0.0696456	0.412	0.346	4.43696e-05	0.942722
0	CCNH	0.206145	0.589	0.314	6.61377e-40	1.40523e-35			0	TSPAN17	0.0632082	0.45	0.385	4.59721e-05	0.976769
0	NRDC	0.22149	0.713	0.441	6.88325e-40	1.46248e-35			0	ACSS2	0.05704	0.231	0.173	4.60538e-05	0.978504
0	WDR77	0.204805	0.542	0.274	7.62641e-40	1.62038e-35			0	PHF3	0.0717609	0.467	0.415	4.64854e-05	0.987675
0	RPP25L	0.234089	0.678	0.429	7.63668e-40	1.62257e-35			0	TMEM39B	0.0546672	0.264	0.2	4.6628e-05	0.990705
0	NECTIN4	0.167807	0.37	0.114	8.00766e-40	1.70139e-35			0	TIMM44	0.0659311	0.437	0.374	4.72021e-05	1
0	FAM49A	0.12524	0.238	0.02	8.21169e-40	1.74474e-35			0	COMMD6	0.061815	0.994	0.992	4.74116e-05	1
0	OIP5	0.19176	0.426	0.16	8.28767e-40	1.76088e-35			0	SCOC	0.0691695	0.729	0.68	4.7867e-05	1
0	LAD1	0.210614	0.584	0.317	8.58747e-40	1.82458e-35			0	UBE2A	0.0719892	0.904	0.867	4.80364e-05	1
0	SYT12	0.162575	0.346	0.095	8.66556e-40	1.84117e-35			0	44256	0.0373577	0.183	0.124	5.00946e-05	1
0	ST7L	0.154523	0.334	0.086	8.87155e-40	1.88494e-35			0	UFSP2	0.055383	0.418	0.347	5.09133e-05	1
0	SMC4	0.315222	0.871	0.718	1.06281e-39	2.25815e-35			0	TMEM242	0.0566733	0.392	0.315	5.13635e-05	1
0	GPN1	0.17791	0.447	0.18	1.12958e-39	2.40002e-35			0	TMOD1	0.0457998	0.205	0.143	5.17058e-05	1
0	AP006621.3	0.181911	0.455	0.188	1.72776e-39	3.67096e-35			0	SRA1	0.0738631	0.778	0.721	5.17747e-05	1
0	CTDSPL	0.168742	0.444	0.166	2.16754e-39	4.60537e-35			0	CTPS1	0.0618965	0.43	0.373	5.30977e-05	1
0	COX8A	0.170089	1	0.999	2.38039e-39	5.05762e-35			0	ARHGEF6	0.0355768	0.123	0.074	5.58398e-05	1
0	CHODL	0.119	0.212	0.008	2.38799e-39	5.07376e-35			0	CCDC28B	0.0550429	0.273	0.207	5.70076e-05	1
0	TMX2	0.190042	0.543	0.258	2.66553e-39	5.66345e-35			0	GRIP1	0.0462867	0.164	0.11	5.74427e-05	1
0	2021-09-10	0.153273	0.528	0.209	2.7291e-39	5.79852e-35			0	LINC01534	0.045379	0.231	0.168	6.07685e-05	1
0	PSMD11	0.216351	0.707	0.453	2.91207e-39	6.18727e-35			0	CARHSP1	0.0728467	0.851	0.812	6.26676e-05	1
0	FAM96B	0.224026	0.966	0.889	3.02055e-39	6.41776e-35			0	TMEM59	0.0616232	0.923	0.86	6.3205e-05	1
0	GBP2	0.15215	0.246	0.028	3.5748e-39	7.59537e-35			0	TRMT1	0.0428195	0.273	0.207	6.7923e-05	1
0	MND1	0.224654	0.543	0.289	3.59071e-39	7.62918e-35			0	AIG1	0.0616674	0.599	0.538	7.00871e-05	1
0	NDUFB8	0.232416	0.912	0.763	3.72619e-39	7.91703e-35			0	CCNG1	0.0683231	0.776	0.727	7.09295e-05	1
0	NIT2	0.227283	0.732	0.493	3.79011e-39	8.05286e-35			0	FAM241B	0.074221	0.353	0.301	7.10329e-05	1
0	ACOT9	0.17018	0.466	0.177	4.54588e-39	9.65862e-35			0	PANK2	0.0593593	0.456	0.403	7.1079e-05	1
0	CCNB1	0.521653	0.63	0.416	4.64678e-39	9.87301e-35			0	H2AFV	0.0709183	1	0.99	7.12018e-05	1
0	ACAA2	0.196345	0.615	0.342	5.47917e-39	1.16416e-34			0	DDX49	0.0689525	0.562	0.522	7.15084e-05	1
0	PNP	0.206505	0.523	0.26	5.63676e-39	1.19764e-34			0	ARV1	0.0692208	0.538	0.48	7.29023e-05	1
0	CREG1	0.2154	0.592	0.332	5.77969e-39	1.22801e-34			0	TGIF1	0.0742682	0.726	0.662	7.49159e-05	1
0	TMPRSS3	0.141022	0.267	0.042	5.86529e-39	1.2462e-34			0	FMC1	0.0685589	0.718	0.656	7.65593e-05	1
0	DTNB	0.152435	0.337	0.091	5.89207e-39	1.25189e-34			0	EML4	0.0739454	0.597	0.545	7.71875e-05	1
0	TMOD1	0.1191	0.22	0.012	6.19314e-39	1.31586e-34			0	B3GALNT2	0.0495278	0.283	0.221	7.83972e-05	1
0	PTPRF	0.245193	0.819	0.575	6.19517e-39	1.31629e-34			0	DNTTIP2	0.0664469	0.475	0.415	7.91664e-05	1
0	RSRP1	0.219108	0.677	0.42	6.47359e-39	1.37544e-34			0	TCTEX1D2	0.0663826	0.842	0.797	8.08618e-05	1
0	TTC9C	0.210354	0.616	0.352	7.65238e-39	1.6259e-34			0	FAM207A	0.0827636	0.877	0.861	8.09486e-05	1
0	OXCT1	0.171197	0.444	0.171	8.21315e-39	1.74505e-34			0	MYC	0.0931895	0.657	0.627	8.14676e-05	1
0	ZNF599	0.146203	0.334	0.083	8.8736e-39	1.88537e-34			0	ENAH	0.021708	0.714	0.662	8.19116e-05	1
0	PPARG	0.170661	0.409	0.152	1.16412e-38	2.47341e-34			0	ARL6IP6	0.0613406	0.383	0.318	8.21042e-05	1
0	POLD3	0.196065	0.443	0.184	1.24764e-38	2.65086e-34			0	RCAN3	0.0514366	0.405	0.334	8.3993e-05	1
0	SF1	0.237236	0.902	0.739	1.31457e-38	2.79307e-34			0	MGST2	0.0701736	0.56	0.501	8.42205e-05	1
0	POLR2E	0.222049	0.851	0.679	1.55023e-38	3.29378e-34			0	ZNF593	0.0697993	0.872	0.814	8.50405e-05	1
0	HIST1H4C	0.868784	0.939	0.845	1.60416e-38	3.40837e-34			0	MRPL17	0.0677869	0.784	0.751	8.56487e-05	1
0	LARS	0.196511	0.557	0.274	1.64478e-38	3.49467e-34			0	ZNF576	0.0639444	0.492	0.429	8.69797e-05	1
0	CENPK	0.222409	0.67	0.412	1.68753e-38	3.58549e-34			0	C1orf43	0.0656929	0.961	0.945	8.78087e-05	1
0	HBS1L	0.184795	0.524	0.244	1.71368e-38	3.64106e-34			0	TRAPPC2L	0.0715005	0.922	0.88	9.04671e-05	1
0	FBXO32	0.148433	0.334	0.079	1.7411e-38	3.69932e-34			0	RAB4A	0.0864797	0.846	0.835	9.23276e-05	1
0	KATNBL1	0.215698	0.673	0.399	1.80738e-38	3.84013e-34			0	PTPRF	0.0709411	0.811	0.726	9.3638e-05	1
0	PDHB	0.207605	0.601	0.33	1.99194e-38	4.23227e-34			0	YIF1B	0.0666916	0.463	0.402	9.54058e-05	1
0	ELOA	0.21864	0.665	0.407	2.57782e-38	5.47708e-34			0	POLR2J3	0.0369573	0.144	0.093	9.56559e-05	1
0	HNRNPAB	0.25316	0.988	0.927	2.70138e-38	5.73962e-34			0	IRF2	0.0547546	0.245	0.186	9.58731e-05	1
0	BUD23	0.227523	0.789	0.564	2.83357e-38	6.0205e-34			0	EIF2B4	0.0559583	0.386	0.32	9.62027e-05	1
0	UCA1	0.124226	0.207	0.007	2.93343e-38	6.23266e-34			0	CCL28	0.0623229	0.319	0.255	9.67451e-05	1
0	SEMA3E	0.164342	0.307	0.074	3.22492e-38	6.85198e-34			0	DAP	0.0534713	0.781	0.749	9.78491e-05	1
0	COLCA1	0.123969	0.202	0.005	3.27983e-38	6.96865e-34			0	NAMPT	0.0440955	0.657	0.604	9.8143e-05	1
0	BUD31	0.206182	0.953	0.87	3.50876e-38	7.45506e-34			0	LYNX1	0.0292045	0.115	0.069	9.90288e-05	1
0	HDAC1	0.207983	0.61	0.346	3.62804e-38	7.70849e-34			0	SKP2	0.0597129	0.332	0.268	9.93203e-05	1
0	ZFP82	0.119672	0.258	0.033	3.96054e-38	8.41495e-34			0	ZBTB8OS	0.0605098	0.811	0.765	0.000100437	1
0	POLR1E	0.179191	0.444	0.18	4.07851e-38	8.66561e-34			0	RPS5	0.0410717	1	1	0.000101509	1
0	LYPLA2	0.193192	0.554	0.287	5.19883e-38	1.1046e-33			0	PGM2L1	0.0747798	0.498	0.422	0.000103603	1
0	YIPF1	0.162492	0.405	0.146	8.01399e-38	1.70273e-33			0	AHR	0.0598086	0.35	0.284	0.000103799	1
0	NFU1	0.220225	0.723	0.477	8.12058e-38	1.72538e-33			0	SC5D	0.0419889	0.482	0.4	0.000105876	1
0	XRCC5	0.219781	0.873	0.706	8.31745e-38	1.76721e-33			0	ENKD1	0.0452247	0.224	0.165	0.000110223	1
0	TBRG4	0.185785	0.531	0.26	9.60403e-38	2.04057e-33			0	CERS4	0.0502137	0.306	0.241	0.000110619	1
0	ALDH3A2	0.189419	0.511	0.241	9.62018e-38	2.044e-33			0	MFAP3L	0.0316019	0.109	0.065	0.000110819	1
0	KLF8	0.120476	0.225	0.02	1.39556e-37	2.96514e-33			0	NFYC	0.0506463	0.636	0.546	0.000110827	1
0	MRPS18A	0.187703	0.542	0.27	1.62317e-37	3.44876e-33			0	RHEB	0.072628	0.997	0.955	0.000111257	1
0	MAGI3	0.174752	0.433	0.17	1.66263e-37	3.53259e-33			0	EPRS	0.0714725	0.583	0.531	0.000112579	1
0	ANXA7	0.230762	0.759	0.542	1.71124e-37	3.63587e-33			0	SLC43A3	0.0451904	0.266	0.2	0.000115867	1
0	DNTTIP1	0.19048	0.571	0.306	1.86528e-37	3.96317e-33			0	PARP14	0.0533701	0.267	0.209	0.000115966	1
0	COX6A1	0.173214	0.998	0.984	2.63767e-37	5.60425e-33			0	NUTM2A-AS1	0.0604223	0.411	0.353	0.000117309	1
0	CIAPIN1	0.16748	0.404	0.152	3.15035e-37	6.69354e-33			0	PTPMT1	0.0657094	0.779	0.746	0.000122507	1
0	AL356515.1	0.12613	0.222	0.017	4.90334e-37	1.04181e-32			0	AC073332.1	0.0487033	0.193	0.139	0.000123096	1
0	EXOSC9	0.165973	0.429	0.163	5.03692e-37	1.0702e-32			0	MRAS	0.0143847	0.263	0.19	0.000123616	1
0	VRK2	0.143773	0.374	0.118	5.20716e-37	1.10636e-32			0	NFE2L3	0.0452829	0.187	0.132	0.000123877	1
0	PARP1	0.249151	0.786	0.585	5.7963e-37	1.23154e-32			0	YAE1D1	0.0541282	0.37	0.307	0.000125308	1
0	NCAPH2	0.157855	0.456	0.184	7.09875e-37	1.50827e-32			0	IFT52	0.0597074	0.374	0.316	0.000125357	1
0	UNC93B1	0.161151	0.405	0.152	7.12588e-37	1.51404e-32			0	FRG1	0.0645825	0.507	0.438	0.000127814	1
0	PPID	0.163497	0.428	0.167	7.83315e-37	1.66431e-32			0	TMEM160	0.0593324	0.985	0.971	0.000128415	1
0	FAM167B	0.132874	0.252	0.034	1.03702e-36	2.20336e-32			0	AUH	0.0575506	0.306	0.251	0.000134725	1
0	GCHFR	0.225442	0.606	0.362	1.03962e-36	2.20889e-32			0	PMAIP1	0.0449481	0.373	0.308	0.000135045	1
0	SNCG	0.175643	0.326	0.082	1.14244e-36	2.42734e-32			0	TMEM243	0.0584542	0.644	0.614	0.00013554	1
0	CARD16	0.115918	0.234	0.024	1.6614e-36	3.52997e-32			0	YIPF1	0.0478563	0.379	0.312	0.000136046	1
0	ORC4	0.189804	0.538	0.283	1.69958e-36	3.6111e-32			0	ZNF32	0.0674283	0.64	0.593	0.000140041	1
0	TRIM44	0.231584	0.716	0.481	1.90087e-36	4.03877e-32			0	C1orf115	0.0332989	0.132	0.084	0.000140552	1
0	ZNF814	0.127858	0.28	0.054	2.12162e-36	4.5078e-32			0	TRMU	0.0637337	0.398	0.339	0.000144238	1
0	MTHFD2	0.250982	0.844	0.656	2.58889e-36	5.50061e-32			0	MME	0.0290514	0.12	0.074	0.000145431	1
0	SIRT5	0.146136	0.325	0.087	2.65344e-36	5.63776e-32			0	ITSN2	0.0562972	0.411	0.349	0.000146178	1
0	MPHOSPH10	0.199839	0.597	0.335	2.66958e-36	5.67205e-32			0	SYT12	0.0631043	0.316	0.258	0.000149102	1
0	LINC02001	0.192307	0.537	0.283	2.76268e-36	5.86987e-32			0	AL118516.1	0.110022	0.456	0.408	0.000149158	1
0	RNF217	0.110441	0.244	0.029	2.86103e-36	6.07884e-32			0	KITLG	0.0521568	0.313	0.253	0.000150909	1
0	TRIP13	0.201158	0.498	0.236	3.04336e-36	6.46623e-32			0	HSPBAP1	0.0298508	0.12	0.075	0.000154137	1
0	TFDP2	0.202723	0.611	0.354	3.66388e-36	7.78465e-32			0	WNK3	0.0325131	0.173	0.117	0.000154146	1
0	LGALS3	0.0919059	0.998	0.927	3.73898e-36	7.94421e-32			0	TCEAL4	0.0733569	0.92	0.906	0.000154498	1
0	PMVK	0.223114	0.785	0.589	4.18246e-36	8.88648e-32			0	SMAP2	0.0745176	0.343	0.293	0.000155352	1
0	ICA1	0.198551	0.65	0.401	4.24755e-36	9.02476e-32			0	TTLL7	0.0471482	0.43	0.356	0.000156121	1
0	WIPI2	0.201469	0.739	0.509	4.55338e-36	9.67458e-32			0	CCNO	0.0321108	0.149	0.099	0.000157251	1
0	PMF1	0.205321	0.648	0.4	4.6399e-36	9.8584e-32			0	ANO1	0.0399462	0.221	0.162	0.000158057	1
0	SNRNP40	0.172442	0.469	0.211	5.95976e-36	1.26627e-31			0	BYSL	0.057934	0.318	0.26	0.000160325	1
0	USB1	0.175663	0.501	0.233	6.24297e-36	1.32644e-31			0	ZNF131	0.062953	0.469	0.414	0.000167538	1
0	SRP14	0.172392	1	1	6.65486e-36	1.41396e-31			0	PRRC2C	0.0670578	0.882	0.865	0.000169543	1
0	CCNB2	0.315901	0.542	0.313	6.91397e-36	1.46901e-31			0	NADSYN1	0.0543955	0.348	0.289	0.000170714	1
0	LGR4	0.156482	0.339	0.097	7.1088e-36	1.51041e-31			0	ALG14	0.0619225	0.459	0.393	0.000171017	1
0	GTF2F2	0.198401	0.679	0.426	7.32134e-36	1.55556e-31			0	TMEM258	0.0542193	0.996	0.994	0.000174023	1
0	DUSP22	0.159014	0.382	0.138	8.58633e-36	1.82434e-31			0	CFAP20	0.0549347	0.567	0.509	0.000177845	1
0	TPM3	0.207939	0.951	0.864	8.62286e-36	1.8321e-31			0	SSX2IP	0.0327908	0.521	0.452	0.000179089	1
0	IRF1	0.138663	0.282	0.058	9.32226e-36	1.9807e-31			0	SPIRE2	0.0353559	0.148	0.1	0.000181495	1
0	GSDMD	0.11644	0.24	0.028	1.02325e-35	2.1741e-31			0	AL121658.1	0.0321648	0.103	0.062	0.000181935	1
0	EIF2B4	0.164313	0.409	0.162	1.08964e-35	2.31515e-31			0	ANXA4	0.0565723	0.586	0.519	0.000185811	1
0	ABHD8	0.111463	0.218	0.02	1.09804e-35	2.333e-31			0	CMTM7	0.0384577	0.218	0.157	0.000186165	1
0	YIPF6	0.203207	0.655	0.413	1.26603e-35	2.68994e-31			0	NABP2	0.0604936	0.628	0.59	0.000191092	1
0	CYTOR	0.16362	0.85	0.62	1.32316e-35	2.81132e-31			0	AC093157.1	0.0507889	0.482	0.409	0.000200354	1
0	MRPS31	0.159338	0.42	0.166	1.38418e-35	2.94096e-31			0	SCGB2A2	0.0798831	0.29	0.226	0.000203039	1
0	KRT6A	0.237078	0.189	0.005	1.47014e-35	3.1236e-31			0	TMEM183A	0.081997	0.917	0.897	0.000208712	1
0	UCK2	0.178928	0.522	0.27	1.50474e-35	3.19712e-31			0	TCF7L1	0.0610463	0.258	0.203	0.000209119	1
0	ANXA5	0.0884404	0.9	0.66	1.54433e-35	3.28124e-31			0	ZCCHC17	0.0543622	0.649	0.605	0.000210031	1
0	SOD2	0.144557	0.479	0.209	1.72991e-35	3.67555e-31			0	LSR	0.0803907	0.842	0.802	0.000213289	1
0	NEK2	0.196568	0.368	0.122	1.76858e-35	3.75771e-31			0	MTHFS	0.0631835	0.572	0.526	0.0002163	1
0	TARS	0.223546	0.68	0.433	1.78451e-35	3.79154e-31			0	CHAF1A	0.0699335	0.332	0.28	0.000217977	1
0	RP9	0.21619	0.683	0.457	1.88867e-35	4.01286e-31			0	CCDC90B	0.0752183	0.842	0.803	0.000218982	1
0	CD14	0.13538	0.202	0.012	1.91117e-35	4.06066e-31			0	PSMD11	0.0583504	0.66	0.623	0.00021922	1
0	SNX10	0.173325	0.453	0.199	1.93902e-35	4.11984e-31			0	ILKAP	0.0516669	0.456	0.394	0.000219978	1
0	MRPL12	0.225792	0.964	0.858	2.33511e-35	4.9614e-31			0	CENPW	0.0657094	0.922	0.868	0.000220442	1
0	ARHGEF39	0.148863	0.308	0.081	2.36707e-35	5.02932e-31			0	FBXO2	0.052487	0.197	0.144	0.000221684	1
0	ANXA4	0.194189	0.615	0.343	2.43267e-35	5.16869e-31			0	PTPN20	0.0395629	0.187	0.134	0.000227864	1
0	MAT2B	0.164374	0.51	0.254	2.71538e-35	5.76937e-31			0	IDH3G	0.0723787	0.672	0.634	0.000228326	1
0	PTPN20	0.109627	0.203	0.012	3.00784e-35	6.39075e-31			0	PCCA	0.0421002	0.161	0.112	0.000234219	1
0	RRP1	0.196271	0.631	0.389	3.06706e-35	6.51657e-31			0	C11orf74	0.0700268	0.533	0.473	0.000235581	1
0	NDUFAF5	0.141197	0.365	0.121	3.84514e-35	8.16976e-31			0	AHSA1	0.0514627	0.684	0.619	0.000238065	1
0	GCNT2	0.10578	0.2	0.012	5.50633e-35	1.16993e-30			0	PLEKHA4	0.0379271	0.187	0.132	0.000238132	1
0	COMTD1	0.196763	0.627	0.383	8.43358e-35	1.79188e-30			0	DMD	0.0363617	0.154	0.105	0.000239844	1
0	CHMP2A	0.213994	0.882	0.726	9.95799e-35	2.11577e-30			0	AK6	0.0655877	0.84	0.796	0.00024178	1
0	TYW3	0.211093	0.731	0.513	1.00009e-34	2.12489e-30			0	REX1BD	0.0741242	0.94	0.924	0.000243368	1
0	EML4	0.205704	0.629	0.385	1.02366e-34	2.17496e-30			0	HNRNPU	0.0685885	0.925	0.908	0.000247198	1
0	C1orf52	0.201327	0.622	0.377	1.17681e-34	2.50036e-30			0	TROVE2	0.0662553	0.527	0.476	0.000247218	1
0	IGFL2-AS1	0.130787	0.178	0.001	1.32144e-34	2.80766e-30			0	AFDN	0.0672485	0.544	0.494	0.000249222	1
0	ITGB6	0.124383	0.251	0.044	1.41829e-34	3.01344e-30			0	C11orf1	0.056984	0.543	0.48	0.000250909	1
0	TMEM134	0.23249	0.949	0.799	1.49012e-34	3.16606e-30			0	CCDC59	0.0724873	0.848	0.809	0.000251596	1
0	PSMC6	0.217513	0.831	0.646	1.54266e-34	3.27768e-30			0	RAB20	0.0576744	0.408	0.349	0.000255913	1
0	GAR1	0.205857	0.677	0.433	1.77107e-34	3.76299e-30			0	SCAND1	0.0677788	0.981	0.958	0.000256063	1
0	PRR34-AS1	0.179026	0.523	0.268	1.86276e-34	3.9578e-30			0	FAM184A	0.0326071	0.128	0.082	0.000256081	1
0	SERTAD4	0.141709	0.321	0.093	2.31513e-34	4.91895e-30			0	QRSL1	0.0534723	0.472	0.399	0.000257193	1
0	BBX	0.198149	0.71	0.466	2.31655e-34	4.92198e-30			0	TDP2	0.0497267	0.605	0.539	0.000257953	1
0	CYP4B1	0.113553	0.204	0.016	2.33319e-34	4.95733e-30			0	IFNAR2	0.0523093	0.298	0.239	0.000258532	1
0	GTSE1	0.227586	0.528	0.266	2.41491e-34	5.13096e-30			0	CEBPB	0.0785734	0.835	0.818	0.00025935	1
0	ZNF165	0.134035	0.235	0.036	2.4337e-34	5.17088e-30			0	CHKA	0.0451231	0.253	0.196	0.000262714	1
0	BAG2	0.124296	0.475	0.183	2.71716e-34	5.77315e-30			0	MT-ND4	0.0419012	1	1	0.000263212	1
0	AGL	0.138741	0.338	0.105	2.85306e-34	6.06189e-30			0	EZR	0.0551578	0.761	0.697	0.000266735	1
0	CDKN3	0.325196	0.868	0.679	2.98303e-34	6.33803e-30			0	OPTN	0.0380362	0.396	0.327	0.000269189	1
0	HDAC3	0.176061	0.543	0.286	3.29614e-34	7.0033e-30			0	44446	0.0652016	0.925	0.89	0.000270058	1
0	NSA2	0.213463	0.928	0.804	3.30621e-34	7.02471e-30			0	ACD	0.0510649	0.283	0.23	0.000270905	1
0	WDR33	0.205517	0.694	0.454	3.60089e-34	7.65081e-30			0	NANOS1	0.0378082	0.138	0.092	0.000272314	1
0	TIA1	0.18461	0.559	0.313	4.22916e-34	8.9857e-30			0	LGALS3BP	0.0532229	0.344	0.29	0.000272817	1
0	UBXN2A	0.170555	0.57	0.301	4.40243e-34	9.35384e-30			0	WTAP	0.0626209	0.669	0.638	0.000273281	1
0	PHIP	0.216348	0.709	0.479	4.715e-34	1.0018e-29			0	TMEM134	0.0668199	0.935	0.895	0.000274022	1
0	PAXBP1	0.149596	0.394	0.147	5.05349e-34	1.07371e-29			0	LINC01895	0.0381505	0.142	0.095	0.000275808	1
0	SNRPA	0.192528	0.552	0.303	5.23348e-34	1.11196e-29			0	PHLDB2	0.0288894	0.163	0.109	0.000278331	1
0	CKS2	0.480752	0.934	0.901	5.27492e-34	1.12076e-29			0	GNPAT	0.0575784	0.473	0.415	0.000280697	1
0	BCKDHB	0.141535	0.34	0.107	5.58686e-34	1.18704e-29			0	NUDT22	0.0708808	0.75	0.723	0.000286847	1
0	ADGRG1	0.189998	0.578	0.321	5.58828e-34	1.18734e-29			0	ADPRHL2	0.0491498	0.525	0.463	0.000295962	1
0	NSMCE4A	0.192076	0.582	0.336	6.07021e-34	1.28974e-29			0	COPRS	0.0270118	0.887	0.836	0.000297455	1
0	RDH14	0.182325	0.56	0.309	6.13593e-34	1.3037e-29			0	SMKR1	0.0466859	0.27	0.216	0.000299669	1
0	ENOPH1	0.20038	0.675	0.433	6.37494e-34	1.35448e-29			0	CRLS1	0.0600997	0.546	0.494	0.000299795	1
0	TMA16	0.205047	0.64	0.409	9.62048e-34	2.04406e-29			0	RBBP8	0.0460256	0.453	0.399	0.000312095	1
0	C1orf123	0.183227	0.628	0.385	1.11879e-33	2.37709e-29			0	CTXN1	0.0475715	0.258	0.201	0.000312123	1
0	DHPS	0.201637	0.585	0.354	1.26663e-33	2.69121e-29			0	PAQR4	0.0541567	0.29	0.233	0.000312486	1
0	SETD6	0.137959	0.327	0.098	1.30165e-33	2.76562e-29			0	POLR3H	0.0601705	0.595	0.55	0.000313562	1
0	ECI1	0.234475	0.843	0.665	1.32658e-33	2.81859e-29			0	GAR1	0.0719648	0.637	0.595	0.000314618	1
0	MBP	0.130413	0.307	0.082	1.39022e-33	2.9538e-29			0	NTN4	0.0473682	0.284	0.228	0.000321934	1
0	NDUFS4	0.206874	0.916	0.777	1.61764e-33	3.43701e-29			0	YKT6	0.0490718	0.634	0.588	0.000326772	1
0	MTFR2	0.147292	0.364	0.122	1.64039e-33	3.48533e-29			0	OARD1	0.0556453	0.749	0.684	0.000331229	1
0	CDC45	0.16914	0.372	0.138	1.64408e-33	3.49317e-29			0	STRIP2	0.0235386	0.104	0.064	0.000336376	1
0	LSM7	0.195849	0.985	0.94	1.6482e-33	3.50192e-29			0	WWC1	0.0591839	0.354	0.303	0.000336802	1
0	CYC1	0.188425	0.978	0.893	1.68831e-33	3.58714e-29			0	FAH	0.0457153	0.295	0.236	0.00033981	1
0	SVBP	0.213997	0.775	0.556	1.7656e-33	3.75137e-29			0	SNRPF	0.066007	0.974	0.965	0.000346333	1
0	KHDRBS1	0.217518	0.922	0.824	1.86929e-33	3.97169e-29			0	E2F1	0.0458767	0.25	0.19	0.000350626	1
0	PLEKHF1	0.110968	0.222	0.025	1.93342e-33	4.10794e-29			0	COX8A	0.0462008	1	0.999	0.000350973	1
0	TMEM165	0.201272	0.817	0.638	2.12396e-33	4.51278e-29			0	TLE6	0.0365372	0.112	0.071	0.000352571	1
0	ERP27	0.119675	0.245	0.044	2.24385e-33	4.76752e-29			0	RNF217	0.0377984	0.224	0.167	0.000354853	1
0	COLCA2	0.10135	0.175	0.003	2.37538e-33	5.04696e-29			0	ADSS	0.0572805	0.644	0.597	0.000357641	1
0	POLR2H	0.220158	0.882	0.705	2.41627e-33	5.13384e-29			0	MVD	0.0811682	0.46	0.423	0.000358079	1
0	CRYZ	0.144225	0.398	0.15	2.42991e-33	5.16284e-29			0	NDUFA9	0.0584561	0.52	0.451	0.000359124	1
0	ARL6IP5	0.189832	0.72	0.481	2.52238e-33	5.3593e-29			0	IL22RA2	0.0399715	0.329	0.259	0.000359687	1
0	SLC43A3	0.109786	0.283	0.057	2.6064e-33	5.53781e-29			0	AC074032.1	0.0381775	0.186	0.134	0.000363735	1
0	BSPRY	0.172682	0.449	0.216	2.62488e-33	5.57709e-29			0	PSMD7	0.0393539	0.961	0.897	0.000368085	1
0	SNRPD2	0.176298	0.992	0.97	2.7032e-33	5.74349e-29			0	EDN2	0.0553475	0.27	0.209	0.000376264	1
0	NUP93	0.135317	0.327	0.098	2.9557e-33	6.27997e-29			0	MMP7	0.0906465	0.149	0.103	0.000377689	1
0	TRPV6	0.095559	0.172	0.001	3.15113e-33	6.69521e-29			0	SNRNP70	0.0639579	0.579	0.54	0.000380502	1
0	MRPS12	0.217683	0.95	0.838	3.21412e-33	6.82903e-29			0	SLC25A13	0.0427762	0.28	0.223	0.000381831	1
0	MORC4	0.137442	0.376	0.132	3.23208e-33	6.86721e-29			0	NDUFV3	0.0570758	0.846	0.822	0.000382152	1
0	KLHL5	0.149587	0.429	0.176	3.41532e-33	7.25654e-29			0	ATP6V0A4	0.0388856	0.138	0.094	0.000384926	1
0	PHB	0.204401	0.978	0.875	3.77422e-33	8.01908e-29			0	SH3BP1	0.0361141	0.161	0.114	0.000391225	1
0	SMCO4	0.156607	0.437	0.184	3.96199e-33	8.41804e-29			0	RBFA	0.0563136	0.483	0.432	0.000402471	1
0	AL662907.3	0.0958875	0.18	0.005	4.04379e-33	8.59183e-29			0	GLRB	0.0381969	0.171	0.121	0.000411975	1
0	FLOT1	0.206681	0.62	0.372	4.97679e-33	1.05742e-28			0	AC020928.2	0.0292423	0.154	0.105	0.00041452	1
0	DLAT	0.151708	0.42	0.168	5.44064e-33	1.15597e-28			0	LAPTM4B	0.0687373	0.807	0.786	0.000414826	1
0	DEF8	0.22249	0.962	0.891	5.5107e-33	1.17086e-28			0	TOE1	0.0478412	0.244	0.189	0.000417222	1
0	ASAH1	0.204376	0.742	0.525	6.30988e-33	1.34066e-28			0	ZNF511	0.0624249	0.716	0.674	0.000423516	1
0	LGALS3BP	0.146797	0.372	0.138	7.097e-33	1.5079e-28			0	GRAMD2B	0.0586599	0.344	0.288	0.000423678	1
0	PPIC	0.198377	0.877	0.703	7.32822e-33	1.55703e-28			0	DBP	0.050216	0.389	0.333	0.000431167	1
0	POLR3C	0.139462	0.354	0.118	7.83806e-33	1.66535e-28			0	ZNF415	0.029062	0.148	0.101	0.000432354	1
0	TM9SF2	0.189403	0.624	0.372	7.85171e-33	1.66825e-28			0	MITD1	0.0478013	0.547	0.48	0.00043671	1
0	LINC01833	0.0988553	0.174	0.004	1.42947e-32	3.0372e-28			0	HAX1	0.0548559	0.92	0.874	0.000452245	1
0	SLC39A1	0.207874	0.743	0.517	1.44154e-32	3.06284e-28			0	TRIB2	0.0404945	0.332	0.27	0.00047787	1
0	TMEM56	0.1208	0.247	0.046	1.47122e-32	3.1259e-28			0	KYAT3	0.0443455	0.396	0.335	0.000481099	1
0	PHKG1	0.214265	0.452	0.195	1.52047e-32	3.23055e-28			0	TSEN54	0.0460491	0.411	0.349	0.000498144	1
0	PON2	0.179655	0.571	0.326	1.54598e-32	3.28474e-28			0	CEBPG	0.0645031	0.7	0.663	0.000506338	1
0	PROM1	0.0974753	0.172	0.003	1.56487e-32	3.32489e-28			0	RSRP1	0.060337	0.634	0.591	0.000506581	1
0	PNO1	0.183658	0.549	0.302	1.57814e-32	3.35307e-28			0	NDUFB8	0.0582976	0.893	0.86	0.000510883	1
0	BOLA3	0.20914	0.982	0.905	1.59538e-32	3.38971e-28			0	LRRC61	0.0467415	0.25	0.199	0.000512881	1
0	LAMA4	0.117935	0.482	0.177	1.61979e-32	3.44156e-28			0	ZFP82	0.0422976	0.232	0.179	0.000513104	1
0	ETF1	0.214389	0.78	0.591	1.75494e-32	3.72873e-28			0	SLC30A5	0.0633151	0.531	0.497	0.000515936	1
0	TRMT11	0.133259	0.337	0.109	1.76419e-32	3.74837e-28			0	RBM42	0.0692657	0.626	0.574	0.000517669	1
0	ZSCAN31	0.119873	0.239	0.044	1.79591e-32	3.81578e-28			0	SAMM50	0.0542381	0.501	0.435	0.000518446	1
0	WNK3	0.093496	0.182	0.008	1.8518e-32	3.93453e-28			0	VAV3	0.0491724	0.353	0.295	0.000524458	1
0	UCP2	0.195394	0.557	0.325	1.85518e-32	3.94171e-28			0	CCT4	0.060294	0.93	0.895	0.000525622	1
0	HMCES	0.192066	0.668	0.43	2.13223e-32	4.53035e-28			0	MBP	0.050455	0.282	0.228	0.000526847	1
0	PBK	0.214253	0.557	0.31	2.21332e-32	4.70263e-28			0	EWSR1	0.0588908	0.846	0.811	0.000565878	1
0	LAPTM4A	0.223017	0.918	0.832	2.26708e-32	4.81686e-28			0	ERICH5	0.0273603	0.103	0.065	0.00056611	1
0	GARS	0.195862	0.668	0.442	2.30706e-32	4.90181e-28			0	TFPI	0.0491534	0.483	0.405	0.000569744	1
0	ARID5B	0.143772	0.631	0.336	2.43993e-32	5.18411e-28			0	CHCHD4	0.0459878	0.344	0.288	0.000573577	1
0	GNAI3	0.203586	0.757	0.564	2.52746e-32	5.37009e-28			0	SPCS2	0.0495055	0.942	0.899	0.000575812	1
0	PHEX	0.110741	0.212	0.026	2.8222e-32	5.99634e-28			0	CDK5	0.06291	0.451	0.404	0.000582203	1
0	ALG8	0.178816	0.534	0.291	2.89369e-32	6.14823e-28			0	THOC1	0.0427885	0.501	0.432	0.000588089	1
0	FARSA	0.188681	0.599	0.367	2.95563e-32	6.27983e-28			0	DNAJC21	0.0608171	0.601	0.552	0.000592754	1
0	HAUS8	0.167128	0.418	0.183	2.99814e-32	6.37015e-28			0	ATP6V1D	0.0534277	0.672	0.63	0.000596337	1
0	SNRNP48	0.156512	0.426	0.181	3.71246e-32	7.88786e-28			0	LARS	0.0593158	0.512	0.462	0.000599437	1
0	NETO2	0.182507	0.489	0.248	3.79422e-32	8.06158e-28			0	CPVL	0.0434666	0.187	0.139	0.00060297	1
0	IFT27	0.165641	0.507	0.25	3.84951e-32	8.17905e-28			0	TRIM2	0.0315462	0.184	0.133	0.00060506	1
0	PKM	0.221568	0.971	0.94	3.95965e-32	8.41306e-28			0	SYF2	0.0468497	0.837	0.756	0.000608907	1
0	LACTB2	0.165611	0.458	0.216	4.1172e-32	8.74781e-28			0	NOL10	0.0527026	0.448	0.399	0.00061593	1
0	PEG10	0.127633	0.216	0.025	4.21099e-32	8.9471e-28			0	STAMBP	0.0620384	0.572	0.528	0.000620143	1
0	MCUB	0.187885	0.638	0.399	4.25983e-32	9.05087e-28			0	ADH5	0.0548557	0.713	0.671	0.000620745	1
0	LEMD1	0.127437	0.169	0.003	4.47266e-32	9.50307e-28			0	RARS2	0.0584748	0.575	0.526	0.000628125	1
0	CLDN8	0.0990871	0.176	0.007	5.1894e-32	1.10259e-27			0	SLC25A19	0.0478902	0.321	0.27	0.000631448	1
0	ALDH1A1	0.0940057	0.173	0.005	5.56005e-32	1.18134e-27			0	RNF38	0.0485648	0.289	0.235	0.000632779	1
0	WDR46	0.163822	0.497	0.246	5.80704e-32	1.23382e-27			0	TIMM23	0.0574956	0.563	0.516	0.0006479	1
0	GPN3	0.161715	0.506	0.249	5.91563e-32	1.25689e-27			0	PUM3	0.0672709	0.369	0.319	0.000650597	1
0	RGS10	0.228081	0.857	0.707	5.92636e-32	1.25917e-27			0	EIF3L	0.0712084	0.942	0.935	0.000655596	1
0	DEPDC1	0.233481	0.478	0.237	6.1285e-32	1.30212e-27			0	GLYATL2	0.0411091	0.372	0.299	0.000657134	1
0	RALY	0.198857	0.798	0.619	6.75774e-32	1.43582e-27			0	CHEK1	0.0465779	0.53	0.464	0.000660414	1
0	GLRB	0.0973839	0.184	0.011	7.31592e-32	1.55441e-27			0	RABEPK	0.0489554	0.293	0.241	0.000661733	1
0	AC004231.1	0.116932	0.224	0.034	7.61929e-32	1.61887e-27			0	DDX52	0.0506178	0.393	0.343	0.000663202	1
0	HEXB	0.181364	0.598	0.359	7.79841e-32	1.65693e-27			0	TIMM17B	0.0644317	0.794	0.778	0.000691387	1
0	SUN3	0.11572	0.165	0.001	8.94377e-32	1.90028e-27			0	NDUFB3	0.0631314	0.948	0.922	0.000697043	1
0	DYNC2LI1	0.136762	0.34	0.118	9.27022e-32	1.96964e-27			0	EEF2KMT	0.0467722	0.308	0.255	0.000700754	1
0	DTD1	0.190496	0.687	0.47	9.27166e-32	1.96995e-27			0	CAPG	0.0492032	0.402	0.344	0.00070192	1
0	IRF2BP2	0.216983	0.772	0.572	9.39735e-32	1.99666e-27			0	CAPNS1	0.0555537	0.753	0.745	0.000704635	1
0	TMPRSS2	0.120945	0.246	0.05	9.76811e-32	2.07543e-27			0	IL18	0.0373262	0.222	0.168	0.000712428	1
0	KIF18A	0.14263	0.325	0.102	9.79453e-32	2.08104e-27			0	SEC14L1	0.059798	0.538	0.504	0.000719863	1
0	PRELID1	0.191369	0.999	0.995	1.029e-31	2.18631e-27			0	SLC4A11	0.0271129	0.128	0.085	0.000722435	1
0	DCTN6	0.177483	0.64	0.399	1.08225e-31	2.29946e-27			0	CORO1B	0.0502925	0.73	0.681	0.000737082	1
0	PLIN2	0.114714	0.49	0.193	1.15107e-31	2.44568e-27			0	DERL2	0.0436421	0.618	0.557	0.000737339	1
0	CASC10	0.118986	0.232	0.038	1.30877e-31	2.78074e-27			0	EXOSC7	0.0617787	0.437	0.387	0.000741069	1
0	AC020915.3	0.117934	0.323	0.095	1.50475e-31	3.19715e-27			0	LY6E	0.068202	0.939	0.934	0.000754016	1
0	PNRC2	0.226563	0.772	0.604	1.57159e-31	3.33916e-27			0	TRMT10B	0.0499465	0.295	0.245	0.000754813	1
0	SKP2	0.142357	0.352	0.121	1.77989e-31	3.78173e-27			0	AASDHPPT	0.0535115	0.435	0.386	0.000761744	1
0	SNX2	0.191351	0.601	0.364	1.91514e-31	4.06911e-27			0	RASIP1	0.0328315	0.116	0.076	0.000790641	1
0	PSME1	0.196281	0.869	0.693	2.17118e-31	4.6131e-27			0	TMC5	0.0380953	0.224	0.169	0.000792139	1
0	ME2	0.130712	0.35	0.117	2.18087e-31	4.6337e-27			0	DCPS	0.0506554	0.522	0.466	0.000793608	1
0	HDAC8	0.145992	0.403	0.172	2.31139e-31	4.91102e-27			0	UBXN2A	0.0506577	0.528	0.479	0.000807683	1
0	LIMS1	0.167505	0.743	0.502	2.50128e-31	5.31448e-27			0	CWC15	0.0275764	0.875	0.763	0.000814007	1
0	HOOK1	0.159178	0.395	0.171	2.87754e-31	6.11392e-27			0	TBC1D20	0.0524014	0.451	0.406	0.000816801	1
0	FARSB	0.155489	0.431	0.197	2.93646e-31	6.23911e-27			0	SPDEF	0.0593313	0.787	0.736	0.000820361	1
0	GFOD1	0.123736	0.289	0.079	3.06521e-31	6.51266e-27			0	ACP6	0.0577977	0.327	0.28	0.000823842	1
0	AL355075.4	0.124923	0.25	0.053	3.09881e-31	6.58405e-27			0	AKIRIN1	0.0494743	0.657	0.612	0.000825538	1
0	DAD1	0.173727	0.953	0.865	3.30092e-31	7.01346e-27			0	CTSH	0.0485536	0.543	0.504	0.000837351	1
0	CERS4	0.138873	0.32	0.107	3.69104e-31	7.84235e-27			0	CCDC50	0.0584527	0.531	0.502	0.000839975	1
0	ARHGEF35	0.164261	0.405	0.185	3.88545e-31	8.25542e-27			0	MISP3	0.0363992	0.167	0.121	0.000849228	1
0	ZNF354A	0.136557	0.346	0.123	3.90342e-31	8.2936e-27			0	ROPN1	0.0339498	0.104	0.067	0.000855159	1
0	AKR1A1	0.181134	0.695	0.474	4.19445e-31	8.91194e-27			0	SMIM30	0.055519	0.821	0.778	0.000868342	1
0	LINC02541	0.0995422	0.17	0.005	4.24123e-31	9.01135e-27			0	HSD17B12	0.0422084	0.546	0.488	0.000877868	1
0	ZMPSTE24	0.171262	0.567	0.322	4.2617e-31	9.05483e-27			0	UQCRC2	0.0653493	0.671	0.648	0.000885279	1
0	TRMT10B	0.12562	0.322	0.102	4.47397e-31	9.50584e-27			0	WDR4	0.0430014	0.289	0.239	0.000886892	1
0	DDC	0.0970144	0.172	0.007	4.52721e-31	9.61896e-27			0	FHL3	0.0435658	0.283	0.224	0.000895157	1
0	MTAP	0.117732	0.339	0.099	4.59492e-31	9.76282e-27			0	PSMA1	0.0698911	0.891	0.866	0.000905502	1
0	TGFB2	0.117435	0.227	0.041	5.29289e-31	1.12458e-26			0	NBPF14	0.0464137	0.271	0.22	0.000920088	1
0	CEP76	0.128679	0.307	0.093	5.33734e-31	1.13402e-26			0	MYCBP2	0.0491373	0.598	0.554	0.000927606	1
0	HIBCH	0.152222	0.417	0.185	5.45275e-31	1.15855e-26			0	TANC1	0.0400694	0.202	0.154	0.00094163	1
0	RBM8A	0.192134	0.981	0.919	5.48696e-31	1.16582e-26			0	CCDC160	0.0359487	0.149	0.105	0.00095722	1
0	HSPA9	0.220086	0.839	0.691	5.71945e-31	1.21521e-26			0	LAMTOR2	0.059087	0.906	0.882	0.000968272	1
0	AC027031.2	0.111026	0.266	0.056	5.77675e-31	1.22739e-26			0	FA2H	0.0370593	0.2	0.152	0.000968499	1
0	APP	0.190259	0.758	0.556	5.90911e-31	1.25551e-26			0	PRR5	0.0346854	0.154	0.11	0.000969744	1
0	NT5C3B	0.174666	0.749	0.514	5.98535e-31	1.27171e-26			0	CYP27A1	0.0323275	0.224	0.169	0.000980292	1
0	SPIN4	0.137372	0.338	0.115	6.24551e-31	1.32698e-26			0	SRSF3	0.0315325	0.993	0.977	0.000983856	1
0	CAPN13	0.118569	0.223	0.038	6.79379e-31	1.44348e-26			0	RNF126	0.0496861	0.612	0.57	0.000985578	1
0	CAV2	0.110221	0.848	0.559	7.39421e-31	1.57105e-26			0	RPL28	0.0218812	1	1	0.000987513	1
0	EFNA1	0.178056	0.439	0.209	7.52607e-31	1.59906e-26			0	MBNL2	0.0429383	0.318	0.266	0.000991794	1
0	BPHL	0.136904	0.347	0.125	8.75582e-31	1.86035e-26			0	LITAF	0.0548396	0.723	0.694	0.00100214	1
0	LEPROT	0.189567	0.773	0.564	9.5284e-31	2.0245e-26			0	HNRNPD	0.0563925	0.909	0.878	0.00101136	1
0	USP18	0.126743	0.3	0.091	1.05434e-30	2.24015e-26			0	NLRP2	0.0245134	0.102	0.065	0.00101895	1
0	GATD3A	0.0924238	0.183	0.013	1.10009e-30	2.33737e-26			0	DHRS13	0.039696	0.192	0.144	0.00102646	1
0	ZBTB44	0.146257	0.44	0.196	1.11569e-30	2.3705e-26			0	NSUN5	0.0515667	0.433	0.386	0.00106728	1
0	TMEM125	0.151426	0.376	0.154	1.18584e-30	2.51955e-26			0	PPCS	0.0542459	0.765	0.723	0.00106785	1
0	RNASEH2B	0.179426	0.615	0.385	1.28043e-30	2.72052e-26			0	ZSCAN18	0.0339327	0.234	0.18	0.00107171	1
0	MRPL42	0.214713	0.862	0.699	1.33513e-30	2.83675e-26			0	NDUFB9	0.0380368	0.974	0.947	0.00107327	1
0	ACOX2	0.104777	0.197	0.023	1.86011e-30	3.95218e-26			0	CHST12	0.0486415	0.417	0.364	0.00109516	1
0	TCHP	0.146033	0.447	0.205	1.94797e-30	4.13885e-26			0	SCP2	0.0606246	0.778	0.761	0.0011233	1
0	LY6E-DT	0.110623	0.228	0.04	2.08109e-30	4.42169e-26			0	CCDC6	0.0551748	0.627	0.599	0.00112646	1
0	SNRPE	0.190817	1	0.985	2.09965e-30	4.46112e-26			0	MAIP1	0.0549942	0.419	0.372	0.00115429	1
0	AC020928.2	0.0902091	0.164	0.004	2.21908e-30	4.71487e-26			0	LINC01235	0.0551226	0.228	0.18	0.00118432	1
0	TRMT10C	0.20387	0.725	0.526	2.24043e-30	4.76023e-26			0	FBXO32	0.0460721	0.302	0.245	0.00118437	1
0	IFT172	0.110328	0.189	0.019	2.30394e-30	4.89519e-26			0	ASPHD1	0.0235375	0.119	0.079	0.00118467	1
0	FDFT1	0.239362	0.653	0.45	2.57695e-30	5.47524e-26			0	TXLNG	0.0579338	0.39	0.351	0.00118615	1
0	RHOV	0.171005	0.447	0.228	2.77296e-30	5.89171e-26			0	AGA	0.0434747	0.389	0.338	0.00119827	1
0	CCDC160	0.0985057	0.163	0.004	2.89154e-30	6.14365e-26			0	PSMD3	0.0586999	0.563	0.523	0.00120455	1
0	OLFML3	0.168472	0.408	0.152	2.91313e-30	6.18953e-26			0	PPIG	0.0563634	0.897	0.877	0.00121179	1
0	TSPAN13	0.194071	0.947	0.805	3.0068e-30	6.38856e-26			0	EFNA1	0.0478839	0.406	0.36	0.00121411	1
0	ZSCAN18	0.108724	0.252	0.053	3.23169e-30	6.86637e-26			0	ADORA2B	0.0436552	0.292	0.24	0.00123023	1
0	SMIM13	0.176784	0.495	0.265	4.03498e-30	8.57312e-26			0	ATP6V1E1	0.0446554	0.663	0.623	0.00123789	1
0	KRT6B	0.136398	0.157	0.001	4.14139e-30	8.79922e-26			0	RPL31	0.0133733	1	1	0.0012403	1
0	FERMT1	0.1148	0.261	0.064	4.40793e-30	9.36552e-26			0	ANXA7	0.0566956	0.724	0.686	0.00124965	1
0	TMEM242	0.138036	0.406	0.163	4.81565e-30	1.02318e-25			0	MESP2	0.035675	0.118	0.08	0.00125656	1
0	CPA4	0.0947076	0.171	0.008	5.19214e-30	1.10317e-25			0	FAM167B	0.0390287	0.226	0.176	0.00126564	1
0	SPNS2	0.105237	0.206	0.029	5.27108e-30	1.11995e-25			0	DHRS3	0.0415141	0.197	0.151	0.00126568	1
0	RNF214	0.117309	0.317	0.099	5.42413e-30	1.15246e-25			0	HSP90B1	0.0533934	0.819	0.798	0.00126899	1
0	PINK1	0.151032	0.531	0.269	5.48816e-30	1.16607e-25			0	GLRX	0.0368316	0.462	0.397	0.00131726	1
0	RAC2	0.109162	0.296	0.074	6.36972e-30	1.35337e-25			0	SDF2L1	0.0637896	0.806	0.79	0.00134225	1
0	FAM200B	0.215063	0.884	0.738	7.12613e-30	1.51409e-25			0	FAM50B	0.0415891	0.308	0.256	0.00134702	1
0	PPP2CB	0.158768	0.703	0.456	7.16934e-30	1.52327e-25			0	TMEM53	0.035325	0.193	0.148	0.00135639	1
0	LARP7	0.17144	0.589	0.359	7.18383e-30	1.52635e-25			0	AP4M1	0.0516252	0.299	0.254	0.00135826	1
0	UNC50	0.16372	0.515	0.275	7.3923e-30	1.57064e-25			0	MECP2	0.0620063	0.434	0.393	0.00136653	1
0	CCS	0.133508	0.402	0.17	7.67439e-30	1.63058e-25			0	ABCD3	0.0515436	0.367	0.318	0.00138584	1
0	RASGRF1	0.0855224	0.162	0.004	7.94111e-30	1.68725e-25			0	DAD1	0.0497334	0.942	0.922	0.00138845	1
0	CEBPZ	0.192283	0.678	0.461	8.00791e-30	1.70144e-25			0	PPA2	0.0590949	0.769	0.729	0.00139511	1
0	PSMD3	0.178076	0.602	0.366	8.55639e-30	1.81798e-25			0	ITGB6	0.0453873	0.226	0.179	0.00140616	1
0	KIF2C	0.179435	0.43	0.204	9.47008e-30	2.01211e-25			0	YJEFN3	0.0338136	0.138	0.097	0.00140812	1
0	LPCAT2	0.119257	0.265	0.064	9.79634e-30	2.08143e-25			0	DDX27	0.0605097	0.554	0.514	0.00141347	1
0	BANF1	0.207649	0.821	0.653	1.00622e-29	2.13792e-25			0	MRPL2	0.0586112	0.383	0.336	0.00141779	1
0	ARL2	0.168607	0.759	0.546	1.0207e-29	2.16869e-25			0	FAM201A	0.0355214	0.125	0.088	0.0014273	1
0	FAM89A	0.127319	0.296	0.089	1.12143e-29	2.3827e-25			0	TUBB2A	0.0264095	0.379	0.313	0.00143073	1
0	CST6	0.126735	0.182	0.015	1.19368e-29	2.5362e-25			0	ACADVL	0.0582902	0.72	0.681	0.00143477	1
0	ZNF644	0.150211	0.465	0.225	1.20293e-29	2.55587e-25			0	DAXX	0.0561235	0.61	0.569	0.00145367	1
0	TMEM237	0.142724	0.546	0.279	1.22654e-29	2.60604e-25			0	SMPDL3B	0.0333486	0.135	0.095	0.00145803	1
0	SMDT1	0.192891	0.979	0.919	1.25598e-29	2.66858e-25			0	RIPK4	0.0360063	0.19	0.144	0.00147523	1
0	ZNF713	0.0913555	0.179	0.015	1.41055e-29	2.99699e-25			0	TMCO1	0.0534529	0.743	0.701	0.00147548	1
0	FUNDC1	0.167257	0.57	0.336	1.47009e-29	3.1235e-25			0	SRSF10	0.0605534	0.855	0.827	0.00148471	1
0	HRASLS2	0.132551	0.241	0.053	1.62841e-29	3.45989e-25			0	SPCS1	0.0572127	0.962	0.952	0.00151779	1
0	KIN	0.153774	0.457	0.233	1.6567e-29	3.51998e-25			0	PPIH	0.0413288	0.679	0.589	0.00154751	1
0	MEX3A	0.153311	0.328	0.122	2.19876e-29	4.6717e-25			0	MTA3	0.0442307	0.565	0.522	0.00165942	1
0	GBP1	0.0914478	0.209	0.028	2.25538e-29	4.79201e-25			0	EDN1	0.0428412	0.405	0.34	0.00168302	1
0	SPACA9	0.108418	0.255	0.064	2.46014e-29	5.22705e-25			0	RPS6KA2	0.0310465	0.151	0.109	0.00168672	1
0	C5orf46	0.100358	0.159	0.004	2.52924e-29	5.37387e-25			0	UBE2V2	0.0566966	0.875	0.843	0.00168934	1
0	EGLN3	0.163782	0.25	0.06	2.57365e-29	5.46823e-25			0	DUSP22	0.0507625	0.344	0.3	0.00174206	1
0	CRACR2B	0.121153	0.291	0.087	2.87855e-29	6.11606e-25			0	IRF1	0.044671	0.253	0.205	0.0017504	1
0	ZNF226	0.167873	0.497	0.275	2.88716e-29	6.13435e-25			0	AC027031.2	0.0491714	0.239	0.193	0.001779	1
0	BAG6	0.161097	0.523	0.29	3.04617e-29	6.4722e-25			0	SYNE4	0.0572526	0.495	0.458	0.00178457	1
0	RBAK-RBAKDN	0.110591	0.265	0.066	3.16357e-29	6.72163e-25			0	ROCK2	0.0510377	0.485	0.436	0.00179394	1
0	ACTL6A	0.176158	0.593	0.366	3.2703e-29	6.94842e-25			0	NT5C3A	0.0581305	0.533	0.514	0.0018204	1
0	INTS12	0.132341	0.348	0.126	3.40833e-29	7.24168e-25			0	HDHD5	0.0624494	0.425	0.396	0.00182886	1
0	DEFB1	0.111587	0.174	0.013	3.60201e-29	7.65318e-25			0	ABT1	0.0512823	0.615	0.564	0.00183404	1
0	AC011473.4	0.0963636	0.149	0	3.71766e-29	7.8989e-25			0	ALKBH3	0.0567411	0.414	0.361	0.00183438	1
0	SPDEF	0.201011	0.821	0.574	3.99985e-29	8.49848e-25			0	ZNF354A	0.0526756	0.312	0.27	0.0018345	1
0	TSPAN9	0.121848	0.286	0.089	4.11152e-29	8.73574e-25			0	GFOD1	0.0426404	0.264	0.216	0.0018488	1
0	LINC01740	0.0923021	0.152	0.001	4.51227e-29	9.58721e-25			0	SUN1	0.0555838	0.54	0.506	0.00185207	1
0	PPME1	0.150115	0.409	0.185	5.60235e-29	1.19033e-24			0	METTL21A	0.0507368	0.508	0.466	0.00185583	1
0	LTV1	0.152198	0.446	0.217	6.27934e-29	1.33417e-24			0	DHX29	0.0541953	0.614	0.593	0.00185863	1
0	PGRMC1	0.196296	0.851	0.709	6.30261e-29	1.33912e-24			0	FNBP1L	0.04644	0.488	0.441	0.00189541	1
0	A2M	0.0948976	0.161	0.007	7.15634e-29	1.52051e-24			0	ITSN1	0.0429804	0.283	0.234	0.00190669	1
0	AC097534.2	0.0969024	0.187	0.02	7.36218e-29	1.56424e-24			0	LDLRAD3	0.0282562	0.125	0.086	0.00191415	1
0	SPTSSA	0.202129	0.859	0.686	7.531e-29	1.60011e-24			0	ISYNA1	0.0528538	0.412	0.36	0.00191583	1
0	CYSTM1	0.17749	0.827	0.64	7.54365e-29	1.6028e-24			0	PPP4R1	0.0492992	0.437	0.392	0.00193471	1
0	DMD	0.0874053	0.163	0.008	8.52081e-29	1.81042e-24			0	BPHL	0.0427968	0.318	0.27	0.00193548	1
0	LINC01895	0.0893474	0.15	0.001	9.67434e-29	2.05551e-24			0	GTPBP3	0.0389798	0.267	0.22	0.0019375	1
0	PARP14	0.115348	0.282	0.082	1.04373e-28	2.21761e-24			0	CMAS	0.0489292	0.657	0.596	0.00195566	1
0	IAH1	0.191766	0.855	0.735	1.17473e-28	2.49595e-24			0	FOXRED2	0.0470411	0.283	0.235	0.00197282	1
0	C2orf54	0.0929542	0.187	0.021	1.17617e-28	2.499e-24			0	BHLHE41	0.0416551	0.183	0.138	0.00199185	1
0	SLC10A3	0.184636	0.624	0.399	1.18599e-28	2.51988e-24			0	ME2	0.0394802	0.319	0.269	0.00199695	1
0	FBXO3	0.136734	0.386	0.164	1.48249e-28	3.14985e-24			0	MRPS9	0.0452359	0.559	0.494	0.00201236	1
0	TSPAN6	0.138186	0.401	0.172	1.54045e-28	3.27299e-24			0	GDE1	0.0537884	0.598	0.572	0.00201848	1
0	HOTAIR	0.0990942	0.202	0.03	1.57324e-28	3.34267e-24			0	FBXL20	0.0221951	0.112	0.074	0.00202933	1
0	AC109826.1	0.0845644	0.149	0.001	1.58102e-28	3.3592e-24			0	RPA3	0.035018	0.978	0.922	0.00203242	1
0	U62317.2	0.0859667	0.155	0.004	1.61704e-28	3.43572e-24			0	MRPL50	0.0474819	0.717	0.671	0.00206099	1
0	ZNF576	0.151398	0.517	0.272	1.63634e-28	3.47673e-24			0	FAM71E1	0.0412977	0.184	0.143	0.00206992	1
0	PODXL2	0.146033	0.401	0.191	1.67728e-28	3.56371e-24			0	LXN	0.000670759	0.771	0.674	0.0020819	1
0	THUMPD2	0.142282	0.373	0.156	1.75384e-28	3.72638e-24			0	HMGXB4	0.0435008	0.527	0.485	0.00208463	1
0	BTN3A2	0.0972064	0.225	0.04	1.86413e-28	3.96072e-24			0	SUMF2	0.0632694	0.662	0.636	0.00209817	1
0	ST6GAL1	0.0847987	0.154	0.004	2.19336e-28	4.66023e-24			0	NDUFAF5	0.0487779	0.327	0.283	0.00210467	1
0	C16orf87	0.148653	0.49	0.258	2.42694e-28	5.15652e-24			0	PSMC6	0.068196	0.798	0.77	0.00210874	1
0	METTL23	0.190693	0.721	0.527	2.65977e-28	5.65122e-24			0	PPARG	0.0433198	0.37	0.322	0.00212335	1
0	TKT	0.180816	0.796	0.58	2.7567e-28	5.85716e-24			0	ZSWIM7	0.0617044	0.73	0.707	0.00213509	1
0	IGFL1	0.131808	0.188	0.023	2.78294e-28	5.91291e-24			0	THUMPD2	0.0436893	0.35	0.296	0.00213727	1
0	GKAP1	0.144789	0.366	0.159	2.86298e-28	6.08298e-24			0	OPHN1	0.0191111	0.112	0.074	0.00215806	1
0	PNPLA4	0.128839	0.327	0.122	3.34232e-28	7.10142e-24			0	PGRMC1	0.0638712	0.821	0.805	0.00216899	1
0	SCAND1	0.176174	0.978	0.93	3.89017e-28	8.26543e-24			0	NKTR	0.0446488	0.486	0.44	0.00222572	1
0	NARF	0.168284	0.583	0.363	4.10986e-28	8.73222e-24			0	CTSC	0.0268921	0.527	0.457	0.00223702	1
0	AMN1	0.104181	0.244	0.058	4.19398e-28	8.91095e-24			0	GATA2-AS1	0.0172951	0.147	0.102	0.00224295	1
0	RTKN	0.0967772	0.204	0.032	4.38457e-28	9.3159e-24			0	EVA1C	0.0357984	0.196	0.149	0.00226912	1
0	SCGB2A2	1.63753	0.297	0.11	4.51864e-28	9.60076e-24			0	HOXA-AS2	0.0432044	0.202	0.158	0.00229023	1
0	USF2	0.204857	0.824	0.629	4.59964e-28	9.77285e-24			0	RIF1	0.047919	0.399	0.355	0.00233269	1
0	COPRS	0.101932	0.898	0.73	6.3191e-28	1.34262e-23			0	PTP4A2	0.0387177	0.859	0.841	0.00234126	1
0	SPINK8	0.11365	0.166	0.012	6.73644e-28	1.43129e-23			0	PLIN2	0.0282687	0.45	0.388	0.0023433	1
0	PSMB8-AS1	0.0889137	0.177	0.016	6.7625e-28	1.43683e-23			0	THRAP3	0.0387364	0.858	0.778	0.00234365	1
0	PPIB	0.163941	0.946	0.887	7.06066e-28	1.50018e-23			0	PPME1	0.0493887	0.374	0.333	0.00235533	1
0	DHCR24	0.217797	0.81	0.613	7.15846e-28	1.52096e-23			0	CAPN1	0.0568061	0.637	0.614	0.00236441	1
0	CAMKMT	0.10745	0.259	0.072	7.47059e-28	1.58728e-23			0	MPP6	0.0443907	0.309	0.261	0.00237799	1
0	TIMM44	0.140855	0.459	0.224	7.52868e-28	1.59962e-23			0	IQCB1	0.0396132	0.271	0.226	0.002389	1
0	CAPRIN1	0.185828	0.79	0.626	7.98141e-28	1.69581e-23			0	MTX2	0.0624904	0.716	0.676	0.00240161	1
0	ETFB	0.18796	0.821	0.646	8.43108e-28	1.79135e-23			0	MRPS30	0.0475526	0.493	0.453	0.00240558	1
0	DNPH1	0.194138	0.971	0.883	8.76476e-28	1.86225e-23			0	C5orf46	0.0260672	0.144	0.103	0.00241891	1
0	CLCA2	0.084133	0.145	0.001	8.97919e-28	1.90781e-23			0	RP9	0.0679749	0.621	0.617	0.00242023	1
0	HADHB	0.178926	0.632	0.417	9.44587e-28	2.00696e-23			0	TIA1	0.050576	0.511	0.479	0.00242207	1
0	FKBP3	0.186127	0.868	0.715	9.67874e-28	2.05644e-23			0	PLS3	0.0323478	0.395	0.339	0.00243306	1
0	LAGE3	0.203946	0.988	0.834	1.09115e-27	2.31837e-23			0	ZNF71	0.0260617	0.132	0.093	0.00243457	1
0	HRAS	0.180019	0.878	0.742	1.13211e-27	2.40539e-23			0	UBE2D4	0.0504338	0.386	0.339	0.00245223	1
0	EVA1C	0.103455	0.213	0.037	1.18387e-27	2.51537e-23			0	BCL7B	0.0452632	0.57	0.539	0.00247568	1
0	RFC1	0.193857	0.731	0.517	1.21097e-27	2.57295e-23			0	AP002360.1	0.0618207	0.573	0.541	0.00251552	1
0	ABCD3	0.126525	0.398	0.168	1.23414e-27	2.62219e-23			0	SLC25A45	0.0421881	0.244	0.199	0.00254987	1
0	PIGU	0.103662	0.257	0.069	1.51187e-27	3.21227e-23			0	PLEKHA8	0.0458658	0.253	0.208	0.00258857	1
0	ZNF677	0.102941	0.254	0.06	1.55431e-27	3.30244e-23			0	SMIM19	0.0710816	0.704	0.68	0.00259741	1
0	SAT2	0.138489	0.656	0.407	1.63286e-27	3.46933e-23			0	ARHGAP32	0.0410902	0.286	0.236	0.00263517	1
0	MMP7	0.192603	0.158	0.009	1.87659e-27	3.9872e-23			0	DENND1B	0.0414765	0.312	0.265	0.00264308	1
0	RPL7L1	0.19841	0.856	0.722	1.87832e-27	3.99088e-23			0	ANXA11	0.0401637	0.599	0.566	0.00266537	1
0	TMEM38A	0.102384	0.219	0.045	2.18359e-27	4.63947e-23			0	HDAC8	0.0419323	0.372	0.324	0.002696	1
0	MTHFD2L	0.178997	0.65	0.423	2.22034e-27	4.71757e-23			0	CUL5	0.0514936	0.454	0.41	0.0026993	1
0	SH3YL1	0.180341	0.748	0.53	2.30692e-27	4.90151e-23			0	TYMP	0.0430456	0.279	0.233	0.00271704	1
0	PAIP2	0.190599	0.869	0.691	2.33936e-27	4.97045e-23			0	PHKG1	0.0223997	0.419	0.362	0.00272016	1
0	EPHX1	0.0964385	0.214	0.04	2.39099e-27	5.08014e-23			0	ATOX1	0.0506205	0.991	0.991	0.00272287	1
0	KRI1	0.134814	0.368	0.164	2.59278e-27	5.50888e-23			0	PROM2	0.0584152	0.34	0.299	0.00273419	1
0	WDR43	0.169543	0.543	0.311	2.6903e-27	5.71607e-23			0	MMD	0.0371592	0.205	0.16	0.00274897	1
0	GRAMD2B	0.12182	0.366	0.146	2.72312e-27	5.78582e-23			0	AC245060.5	0.030928	0.16	0.118	0.00276283	1
0	MFF	0.181653	0.841	0.669	3.3184e-27	7.05059e-23			0	NNT-AS1	0.0501448	0.338	0.296	0.00278774	1
0	RIPK4	0.100316	0.205	0.037	3.34243e-27	7.10166e-23			0	BCL2L11	0.0442441	0.224	0.183	0.00283386	1
0	MAP3K8	0.121457	0.302	0.105	3.85034e-27	8.18082e-23			0	ATP6V1C1	0.0500541	0.556	0.527	0.00283414	1
0	SPRY1	0.0898189	0.167	0.013	4.05471e-27	8.61504e-23			0	SRSF9	0.0440342	0.985	0.972	0.00283698	1
0	OSBPL1A	0.14521	0.468	0.242	4.13332e-27	8.78207e-23			0	IGFL1	0.0220726	0.173	0.128	0.00289111	1
0	LRR1	0.165535	0.636	0.42	4.22594e-27	8.97885e-23			0	CDK16	0.0444934	0.531	0.496	0.00290404	1
0	SERPINB6	0.16682	0.543	0.315	4.90332e-27	1.04181e-22			0	ANKRD10	0.0480342	0.357	0.317	0.00293449	1
0	C1orf131	0.167605	0.561	0.346	6.15777e-27	1.30834e-22			0	AC004231.1	0.0373739	0.2	0.158	0.00294237	1
0	CCDC33	0.0948201	0.157	0.009	6.16489e-27	1.30986e-22			0	GTF2IRD1	0.0276033	0.115	0.08	0.00298781	1
0	NSRP1	0.162122	0.592	0.363	7.38069e-27	1.56817e-22			0	PDE9A	0.0441524	0.215	0.174	0.00299163	1
0	IFNAR2	0.112126	0.313	0.109	7.66382e-27	1.62833e-22			0	PIGP	0.0455554	0.826	0.795	0.00300899	1
0	C11orf58	0.162471	0.943	0.866	8.19093e-27	1.74033e-22			0	CRELD2	0.0436201	0.572	0.53	0.00316622	1
0	L3HYPDH	0.107382	0.26	0.072	9.22938e-27	1.96097e-22			0	MRM2	0.0544388	0.466	0.436	0.00321797	1
0	FTSJ1	0.143671	0.455	0.226	9.35459e-27	1.98757e-22			0	TIMM9	0.0603697	0.898	0.886	0.00322983	1
0	SULT2B1	0.153639	0.416	0.215	1.0013e-26	2.12747e-22			0	RPP21	0.0413226	0.356	0.308	0.00326189	1
0	LRRC8D	0.119471	0.342	0.136	1.04133e-26	2.21251e-22			0	NFKBIL1	0.0534291	0.57	0.53	0.00327537	1
0	YARS	0.158233	0.533	0.309	1.12657e-26	2.39362e-22			0	MRPL54	0.0622083	0.721	0.718	0.00328224	1
0	GTPBP8	0.123273	0.345	0.139	1.15221e-26	2.44811e-22			0	PIP4P1	0.0523829	0.385	0.352	0.00329908	1
0	ERP44	0.155354	0.501	0.282	1.17072e-26	2.48744e-22			0	DENND2A	0.0261423	0.113	0.078	0.00332291	1
0	PROM2	0.137954	0.368	0.166	1.21273e-26	2.57669e-22			0	U62317.2	0.0211909	0.141	0.101	0.00333577	1
0	FAM83D	0.124221	0.417	0.191	1.23945e-26	2.63345e-22			0	ANAPC15	0.0533305	0.826	0.81	0.00334488	1
0	MINOS1	0.153253	0.994	0.983	1.29456e-26	2.75056e-22			0	KIAA1586	0.039633	0.277	0.231	0.00336712	1
0	MOK	0.108672	0.257	0.072	1.37542e-26	2.92236e-22			0	CAPRIN1	0.0562667	0.761	0.736	0.00339583	1
0	AKR1C1	0.126536	0.202	0.034	1.39671e-26	2.96759e-22			0	GSK3A	0.0442983	0.316	0.274	0.00341193	1
0	TMEM99	0.161055	0.565	0.344	1.4077e-26	2.99094e-22			0	CLPTM1	0.0524369	0.434	0.392	0.00343176	1
0	C6orf132	0.159995	0.456	0.236	1.48928e-26	3.16427e-22			0	REV1	0.0287388	0.322	0.272	0.00343946	1
0	PRKD3	0.124868	0.378	0.152	1.51308e-26	3.21485e-22			0	BUD13	0.0265194	0.142	0.104	0.00350287	1
0	CDCA8	0.183077	0.498	0.282	1.76477e-26	3.74961e-22			0	SLC25A26	0.0521545	0.354	0.315	0.00351136	1
0	PSMC3IP	0.133761	0.44	0.209	1.97786e-26	4.20235e-22			0	CLCC1	0.0498172	0.347	0.31	0.00351215	1
0	KIF5B	0.197912	0.916	0.833	2.08842e-26	4.43727e-22			0	RABIF	0.0463699	0.707	0.685	0.00360047	1
0	ATP6V0A4	0.0783086	0.146	0.005	2.22024e-26	4.71735e-22			0	PREB	0.0499586	0.499	0.463	0.00365785	1
0	CSNK2A1	0.167705	0.628	0.409	2.24827e-26	4.77691e-22			0	CD47	0.0388917	0.827	0.758	0.00366763	1
0	FHL3	0.109443	0.3	0.093	2.3814e-26	5.05977e-22			0	CASP10	0.0258089	0.107	0.073	0.00368842	1
0	FAF1	0.140559	0.375	0.171	2.39376e-26	5.08601e-22			0	GDAP2	0.0300844	0.253	0.204	0.0037054	1
0	S100A7A	0.080241	0.143	0.004	2.64585e-26	5.62164e-22			0	HNRNPA1	0.0393569	0.991	0.995	0.00372023	1
0	CARHSP1	0.172211	0.863	0.723	2.65287e-26	5.63655e-22			0	GCHFR	0.0583562	0.562	0.526	0.00373458	1
0	AC083841.1	0.0884772	0.156	0.011	2.72897e-26	5.79823e-22			0	ARL6IP4	0.0538626	0.984	0.975	0.00374989	1
0	ATG4C	0.10587	0.255	0.073	2.90952e-26	6.18185e-22			0	DYRK4	0.0222486	0.18	0.135	0.0037586	1
0	CADM4	0.0811938	0.165	0.016	3.18718e-26	6.7718e-22			0	SLC25A3	0.0436814	0.996	0.991	0.00379902	1
0	ING1	0.132339	0.383	0.174	3.51125e-26	7.46036e-22			0	TMEM161A	0.0381427	0.212	0.171	0.00380668	1
0	ABHD17A	0.150849	0.695	0.485	3.91072e-26	8.30912e-22			0	PITHD1	0.0379313	0.657	0.592	0.00381263	1
0	ZNF436-AS1	0.0984721	0.195	0.032	4.39982e-26	9.3483e-22			0	MTFR1	0.0456579	0.45	0.411	0.00381635	1
0	SAAL1	0.118879	0.323	0.122	4.87225e-26	1.03521e-21			0	TSPAN9	0.0401274	0.26	0.218	0.00383806	1
0	SUPV3L1	0.100517	0.243	0.064	5.5114e-26	1.17101e-21			0	MCTS1	0.0680814	0.826	0.79	0.00384745	1
0	DAPL1	0.128258	0.32	0.121	5.6156e-26	1.19315e-21			0	ATP5MGL	0.0519443	0.43	0.397	0.00386584	1
0	DXO	0.109365	0.293	0.101	5.80904e-26	1.23425e-21			0	IAH1	0.0453388	0.816	0.822	0.00386951	1
0	SLC25A3	0.165681	0.998	0.979	6.17576e-26	1.31216e-21			0	NARF	0.050889	0.541	0.511	0.00387896	1
0	AKIP1	0.127976	0.429	0.197	6.20855e-26	1.31913e-21			0	PPP1R7	0.0515502	0.747	0.711	0.00388871	1
0	INTS11	0.142761	0.506	0.285	6.95165e-26	1.47702e-21			0	SCD5	0.0385863	0.221	0.179	0.00392887	1
0	ZSCAN16-AS1	0.127859	0.353	0.144	7.00254e-26	1.48783e-21			0	INHBB	0.0510612	0.282	0.241	0.00395784	1
0	SSPN	0.0948921	0.27	0.074	7.07042e-26	1.50225e-21			0	BSPRY	0.0502052	0.408	0.372	0.00399738	1
0	UBAC2	0.147946	0.468	0.25	7.71288e-26	1.63875e-21			0	ZFP91	0.0472878	0.448	0.407	0.00401075	1
0	SLC3A2	0.195388	0.554	0.346	7.83664e-26	1.66505e-21			0	PPARA	0.0276305	0.196	0.151	0.0040359	1
0	OMA1	0.107263	0.261	0.078	8.12928e-26	1.72723e-21			0	KDSR	0.0379001	0.341	0.293	0.00404845	1
0	PLK1	0.201062	0.435	0.223	8.32531e-26	1.76888e-21			0	ENOSF1	0.0449312	0.514	0.464	0.00407719	1
0	CBR3	0.156929	0.508	0.278	8.60757e-26	1.82885e-21			0	EIF3J	0.0510482	0.721	0.686	0.00409687	1
0	HIST1H1E	0.11375	0.228	0.054	8.63659e-26	1.83502e-21			0	SF3B2	0.0463592	0.833	0.819	0.00410598	1
0	DNAH11	0.0760204	0.149	0.008	8.70309e-26	1.84914e-21			0	ERGIC2	0.0514199	0.668	0.646	0.00412294	1
0	C2orf76	0.14596	0.464	0.25	8.84189e-26	1.87864e-21			0	L3HYPDH	0.0360603	0.239	0.193	0.00413386	1
0	ZWINT	0.247723	0.701	0.548	8.89586e-26	1.8901e-21			0	PRKDC	0.0638243	0.685	0.655	0.00414071	1
0	UQCC2	0.191445	0.96	0.882	1.00065e-25	2.12609e-21			0	GCLC	0.0397424	0.266	0.226	0.00416801	1
0	SOWAHC	0.12168	0.316	0.114	1.01118e-25	2.14845e-21			0	MPZL1	0.0447665	0.652	0.601	0.00417528	1
0	UTP6	0.107042	0.311	0.111	1.0331e-25	2.19503e-21			0	ABLIM1	0.0495633	0.302	0.264	0.00419504	1
0	AKR1C2	0.255062	0.416	0.213	1.17251e-25	2.49123e-21			0	PFDN1	0.0485123	0.678	0.658	0.00420128	1
0	WWC1	0.135124	0.374	0.176	1.20631e-25	2.56304e-21			0	ZFYVE19	0.0351553	0.245	0.202	0.00420321	1
0	LYSMD2	0.145182	0.453	0.234	1.21903e-25	2.59007e-21			0	WDR77	0.0436953	0.498	0.452	0.00425797	1
0	EXOSC7	0.140103	0.462	0.248	1.24622e-25	2.64785e-21			0	CPM	0.0336548	0.157	0.118	0.00426281	1
0	CUTC	0.131111	0.402	0.193	1.30605e-25	2.77496e-21			0	EPHX1	0.032471	0.194	0.152	0.0043198	1
0	CCDC9B	0.0915425	0.215	0.042	1.41872e-25	3.01435e-21			0	HUS1	0.0448754	0.39	0.349	0.00435813	1
0	SLC25A45	0.114758	0.263	0.083	1.47148e-25	3.12645e-21			0	CRCP	0.0391695	0.315	0.271	0.00439132	1
0	FOXRED2	0.127605	0.302	0.115	1.56213e-25	3.31907e-21			0	RAP1GDS1	0.0465145	0.382	0.344	0.00441641	1
0	PYURF	0.145236	0.892	0.747	1.66957e-25	3.54734e-21			0	ZMPSTE24	0.0411153	0.521	0.488	0.00445348	1
0	DNAAF4	0.0886189	0.192	0.033	2.09086e-25	4.44246e-21			0	URI1	0.0536989	0.525	0.488	0.00445705	1
0	CASP8AP2	0.16579	0.484	0.269	2.27448e-25	4.8326e-21			0	RPP25	0.0405349	0.277	0.233	0.00449551	1
0	CHI3L2	0.0762986	0.136	0.003	2.29541e-25	4.87705e-21			0	CASP4	0.035698	0.54	0.468	0.00451679	1
0	DTX4	0.0831422	0.169	0.02	2.30384e-25	4.89496e-21			0	HIPK3	0.0493325	0.327	0.287	0.00454399	1
0	ATP6V1E1	0.157667	0.691	0.493	2.46412e-25	5.23551e-21			0	SDC1	0.0468014	0.582	0.571	0.00456695	1
0	ARL14EP	0.122783	0.394	0.177	2.5093e-25	5.3315e-21			0	TRIM27	0.0614465	0.534	0.504	0.00462317	1
0	DDX49	0.162078	0.593	0.383	2.69767e-25	5.73175e-21			0	ERVK3-1	0.0374418	0.283	0.241	0.0046996	1
0	SSBP4	0.172305	0.788	0.613	2.82166e-25	5.99518e-21			0	TM9SF2	0.0474698	0.579	0.541	0.00472267	1
0	HIST1H1B	0.104736	0.203	0.038	2.83999e-25	6.03413e-21			0	RMND5A	0.0530372	0.363	0.327	0.00472575	1
0	TTK	0.130689	0.298	0.109	3.04392e-25	6.46742e-21			0	ANKRD36C	0.0329182	0.136	0.099	0.00474164	1
0	ZIM2-AS1	0.0759182	0.135	0.003	3.1977e-25	6.79415e-21			0	GRAMD1A	0.0407999	0.353	0.312	0.00475483	1
0	HERPUD1	0.192903	0.581	0.366	3.36353e-25	7.1465e-21			0	YRDC	0.037489	0.247	0.206	0.00480797	1
0	TIMM9	0.188503	0.924	0.804	4.20351e-25	8.9312e-21			0	COPS6	0.0514331	0.82	0.777	0.00482899	1
0	DHX16	0.137973	0.386	0.18	4.20522e-25	8.93483e-21			0	NOC3L	0.0277974	0.202	0.158	0.00486399	1
0	AC004982.2	0.125794	0.287	0.105	4.42737e-25	9.40683e-21			0	PMVK	0.0560659	0.745	0.723	0.0048867	1
0	EMC7	0.166917	0.715	0.507	4.61855e-25	9.81304e-21			0	MTUS1	0.0419931	0.279	0.238	0.00496208	1
0	TMEM39B	0.106547	0.27	0.086	5.04397e-25	1.07169e-20			0	IFT172	0.0435446	0.168	0.13	0.005009	1
0	ATM	0.112856	0.368	0.156	5.55758e-25	1.18082e-20			0	RPF1	0.0403982	0.624	0.571	0.00505754	1
0	HSP90B1	0.15909	0.846	0.699	5.77477e-25	1.22697e-20			0	VSIR	0.0224647	0.109	0.076	0.00507337	1
0	VMA21	0.198221	0.894	0.735	5.80629e-25	1.23366e-20			0	DYNLRB1	0.0384125	0.827	0.807	0.00508356	1
0	NDFIP1	0.172186	0.681	0.483	5.90176e-25	1.25395e-20			0	CENPQ	0.0488355	0.313	0.271	0.00519169	1
0	GCDH	0.107786	0.259	0.082	5.91481e-25	1.25672e-20			0	TMEM185A	0.0338042	0.284	0.239	0.00521784	1
0	PDE9A	0.100206	0.235	0.062	6.16138e-25	1.30911e-20			0	NDUFA5	0.0536987	0.723	0.695	0.00524088	1
0	VPS26B	0.140402	0.453	0.245	6.53972e-25	1.38949e-20			0	AC025154.2	0.027171	0.131	0.095	0.0052662	1
0	ZNF415	0.0739044	0.154	0.012	6.5439e-25	1.39038e-20			0	SERTAD4-AS1	0.0594358	0.351	0.309	0.00530018	1
0	CKB	0.21492	0.708	0.522	6.98795e-25	1.48473e-20			0	STAP2	0.0446094	0.383	0.346	0.00530706	1
0	RNF126	0.142417	0.648	0.417	7.55969e-25	1.60621e-20			0	KRBOX1	0.0251957	0.177	0.135	0.0053317	1
0	TMEM18	0.187225	0.847	0.685	8.64834e-25	1.83751e-20			0	ARL5A	0.0465154	0.344	0.309	0.00538015	1
0	ACTR3B	0.102719	0.224	0.058	9.16166e-25	1.94658e-20			0	HR	0.0332759	0.184	0.146	0.00538236	1
0	TUFM	0.184265	0.86	0.69	9.30066e-25	1.97611e-20			0	POMGNT1	0.0445561	0.36	0.319	0.00540844	1
0	LAMTOR2	0.187255	0.922	0.805	9.51178e-25	2.02097e-20			0	WDR76	0.0282844	0.225	0.182	0.00545113	1
0	CD151	0.144342	0.785	0.6	9.57218e-25	2.0338e-20			0	DENND2D	0.0424534	0.358	0.323	0.00548031	1
0	RSF1	0.170845	0.812	0.63	1.05712e-24	2.24607e-20			0	AC007325.4	0.0286459	0.263	0.219	0.00549583	1
0	COMMD8	0.151149	0.55	0.328	1.11351e-24	2.36587e-20			0	ZNF706	0.0543322	0.999	0.988	0.0055021	1
0	ME1	0.158584	0.535	0.326	1.12403e-24	2.38823e-20			0	RPL7L1	0.0628522	0.823	0.815	0.00551955	1
0	MRPS30	0.157743	0.523	0.318	1.19288e-24	2.53451e-20			0	COPS3	0.0528566	0.733	0.706	0.00556769	1
0	C12orf29	0.129505	0.413	0.204	1.28341e-24	2.72686e-20			0	SF1	0.0470944	0.871	0.849	0.00561898	1
0	KDELR2	0.153071	0.992	0.972	1.4448e-24	3.06976e-20			0	NOLC1	0.0440271	0.451	0.416	0.00561962	1
0	GGA1	0.139328	0.473	0.261	1.47273e-24	3.12912e-20			0	SHB	0.0357919	0.205	0.165	0.00563917	1
0	ITGB8	0.0853628	0.175	0.025	1.52695e-24	3.24431e-20			0	ZNF626	0.0271443	0.118	0.084	0.00565435	1
0	AC004130.1	0.105097	0.266	0.083	1.57657e-24	3.34975e-20			0	MAP3K8	0.052173	0.273	0.235	0.00566654	1
0	FAM110A	0.127587	0.422	0.217	1.58017e-24	3.35738e-20			0	C22orf46	0.0355837	0.202	0.163	0.00567102	1
0	NUP54	0.13358	0.463	0.244	1.5853e-24	3.36828e-20			0	ZNF506	0.0309261	0.116	0.083	0.00568585	1
0	CASP3	0.100438	0.306	0.11	1.59974e-24	3.39897e-20			0	EAF2	0.0256903	0.144	0.107	0.00570348	1
0	SNX8	0.123718	0.385	0.185	1.60213e-24	3.40404e-20			0	AKR1C2	0.0161697	0.393	0.344	0.00573497	1
0	CAPN1	0.1716	0.677	0.481	1.7026e-24	3.61752e-20			0	INO80C	0.0451715	0.52	0.467	0.00575094	1
0	DAZAP1	0.16181	0.646	0.438	1.73825e-24	3.69326e-20			0	STAC2	0.031823	0.12	0.086	0.00575486	1
0	FBXO2	0.106757	0.204	0.045	1.87443e-24	3.98259e-20			0	ZFAND2A	0.0496404	0.534	0.499	0.00577694	1
0	AHCYL1	0.174346	0.766	0.581	2.12176e-24	4.50811e-20			0	NR6A1	0.0289949	0.136	0.102	0.00582123	1
0	NTHL1	0.142852	0.513	0.303	2.30364e-24	4.89455e-20			0	LRRFIP1	0.0337047	0.887	0.869	0.00582162	1
0	GSPT1	0.179915	0.897	0.789	2.45093e-24	5.2075e-20			0	TANK	0.061169	0.739	0.705	0.00584891	1
0	SLC18B1	0.070503	0.142	0.008	2.49916e-24	5.30997e-20			0	PARD6A	0.044342	0.3	0.267	0.00586841	1
0	AFAP1-AS1	0.0703281	0.134	0.004	2.53514e-24	5.38641e-20			0	TWISTNB	0.03612	0.541	0.491	0.00587121	1
0	ALDH9A1	0.12527	0.469	0.246	2.6538e-24	5.63852e-20			0	NUPL2	0.037579	0.46	0.411	0.00596246	1
0	ETFA	0.177747	0.896	0.756	2.79937e-24	5.94782e-20			0	SCAMP3	0.0448463	0.451	0.415	0.00596471	1
0	AMOT	0.0882635	0.183	0.032	2.8875e-24	6.13506e-20			0	CHI3L2	0.0223127	0.123	0.089	0.0059672	1
0	CTPS1	0.132034	0.449	0.238	3.23245e-24	6.86798e-20			0	TYW3	0.052862	0.681	0.664	0.0060138	1
0	FAM241B	0.124986	0.371	0.175	3.32119e-24	7.05653e-20			0	AC009414.2	0.0321374	0.414	0.365	0.00602348	1
0	DERL2	0.152233	0.635	0.42	3.59601e-24	7.64045e-20			0	AHCYL1	0.0377087	0.737	0.704	0.00603646	1
0	TRIM47	0.0957129	0.195	0.04	3.82873e-24	8.1349e-20			0	SPNS2	0.0368723	0.183	0.145	0.00609757	1
0	NDUFAF1	0.0993487	0.266	0.085	3.89311e-24	8.27168e-20			0	MEMO1	0.0452591	0.218	0.18	0.00616849	1
0	PFDN1	0.155791	0.718	0.527	4.27219e-24	9.07712e-20			0	TIMM21	0.0354527	0.315	0.271	0.00618369	1
0	STAC	0.0761418	0.15	0.012	4.35966e-24	9.26296e-20			0	AP006623.1	0.0225557	0.11	0.077	0.00621531	1
0	ZNF232	0.0932755	0.195	0.04	4.41961e-24	9.39034e-20			0	TKT	0.0414662	0.765	0.722	0.00623957	1
0	LAS1L	0.115731	0.347	0.144	4.83609e-24	1.02752e-19			0	AC020915.3	0.036291	0.287	0.246	0.00637789	1
0	PUM3	0.126533	0.393	0.183	5.04194e-24	1.07126e-19			0	FAM229B	0.0313312	0.454	0.399	0.00638613	1
0	DENND2D	0.137774	0.388	0.196	5.04684e-24	1.0723e-19			0	RAB28	0.0367984	0.293	0.251	0.0063982	1
0	CAMK1D	0.086148	0.189	0.036	5.1036e-24	1.08436e-19			0	CCND3	0.037873	0.376	0.335	0.00642426	1
0	ALKBH2	0.154001	0.483	0.279	5.12668e-24	1.08927e-19			0	PRKAR1B	0.0319712	0.179	0.143	0.0064325	1
0	TNFAIP8	0.0945513	0.213	0.049	5.28511e-24	1.12293e-19			0	ALDH3A2	0.0512448	0.456	0.424	0.00645955	1
0	LRRC75B	0.0877227	0.172	0.026	5.89858e-24	1.25327e-19			0	UCP2	0.0515637	0.509	0.483	0.0064759	1
0	YDJC	0.180281	0.819	0.653	6.94779e-24	1.4762e-19			0	AC011447.3	0.0330713	0.157	0.12	0.00649077	1
0	MESP2	0.0736094	0.126	0.001	6.99782e-24	1.48683e-19			0	RAB17	0.0475534	0.318	0.283	0.00651107	1
0	ACSS2	0.0967604	0.238	0.068	7.34576e-24	1.56075e-19			0	MFSD6	0.0260166	0.144	0.108	0.00662615	1
0	AL391832.2	0.0918473	0.184	0.034	7.7875e-24	1.65461e-19			0	FAM49A	0.0374299	0.203	0.165	0.00665063	1
0	ZNF883	0.0760996	0.159	0.017	8.37909e-24	1.78031e-19			0	MCM6	0.0413566	0.331	0.289	0.0066933	1
0	GRAMD2A	0.0701365	0.131	0.004	9.60508e-24	2.04079e-19			0	ING1	0.0349383	0.356	0.31	0.00671937	1
0	INTS13	0.128568	0.38	0.183	1.02222e-23	2.1719e-19			0	BBX	0.047324	0.652	0.635	0.00679049	1
0	IQCB1	0.116395	0.289	0.113	1.24519e-23	2.64566e-19			0	YAP1	0.0445035	0.462	0.424	0.00689206	1
0	TWF2	0.11341	0.354	0.15	1.45408e-23	3.08948e-19			0	CDC34	0.0404819	0.541	0.507	0.00691275	1
0	BHLHE41	0.0847702	0.196	0.037	1.56963e-23	3.33498e-19			0	CPSF6	0.0563872	0.547	0.536	0.00700913	1
0	CLDN23	0.0844283	0.166	0.023	1.66995e-23	3.54814e-19			0	CEP70	0.0457886	0.409	0.376	0.0070162	1
0	ARID5A	0.104733	0.269	0.085	1.71534e-23	3.64458e-19			0	DGAT2	0.0296355	0.163	0.126	0.00704644	1
0	TEAD4	0.117171	0.358	0.159	1.81293e-23	3.85192e-19			0	GLMN	0.0449194	0.269	0.228	0.00713985	1
0	TMEM161A	0.0953345	0.23	0.065	1.85731e-23	3.94623e-19			0	PIGW	0.0189979	0.106	0.074	0.00716058	1
0	GLO1	0.178353	0.848	0.701	1.8832e-23	4.00124e-19			0	DIXDC1	0.0175309	0.19	0.146	0.00716568	1
0	RRP1B	0.152484	0.56	0.364	1.90311e-23	4.04354e-19			0	ZNF713	0.0320212	0.158	0.122	0.00724086	1
0	MRPL24	0.148519	0.686	0.485	2.01697e-23	4.28545e-19			0	PLK3	0.0286361	0.154	0.117	0.00729731	1
0	KRCC1	0.185489	0.786	0.629	2.0424e-23	4.33948e-19			0	SNHG9	0.0512673	0.399	0.372	0.00737015	1
0	MAP3K20	0.155222	0.686	0.465	2.06072e-23	4.3784e-19			0	UROS	0.0360061	0.811	0.818	0.00737098	1
0	NACA	0.126124	1	1	2.14665e-23	4.56099e-19			0	MRPL42	0.0504792	0.835	0.808	0.00737452	1
0	ST3GAL4	0.134721	0.502	0.287	2.19716e-23	4.66831e-19			0	RPAP3	0.0321223	0.329	0.285	0.00738643	1
0	KBTBD3	0.0905318	0.22	0.058	2.255e-23	4.79119e-19			0	ZNF568	0.0273866	0.2	0.16	0.00742015	1
0	MIR99AHG	0.0931384	0.209	0.052	2.29901e-23	4.88471e-19			0	CAPZA2	0.045012	0.811	0.772	0.00748114	1
0	KRT18	0.099355	1	0.85	2.30834e-23	4.90452e-19			0	C5orf30	0.0261813	0.303	0.26	0.00754333	1
[truncated: 15,530 more rows]

## Sheet: Table S2
Supplementary Table 2. Identification of the synthetic luminal group in the synthetic experiment.
Poisson	#modified genes	SigClust p value	Synthetic group identification by MultiK	MultiK		Seurat*	Seurat* identiy the synthetic group	SC3	SC3 identify the synthetic group	IKAP	IKAP identiy the synthetic group
				LowK	HighK
NA	0			3	7
1	20	NA	Neither	3	8	8	No	20	Yes (162/162)	3	No
1	30	NA	Neither	3	9	10	Yes (139/162)	20	Yes, split into 2 clusters (76, 86)	3	No
1	60	NA	Neither	3	9	9	Yes (160/162)	20	Yes, split into 2 clusters (72, 90)	3	No
1	100	1	Subclass	4	9	9	Yes (162/162)	20	Yes, split into 2 clusters (79, 83)	3	No
1	350	0	Class	4	9	9	Yes (162/162)	21	Yes, split into 2 clusters (51, 111)	4	Yes
2	20	NA	Neither	3	9	9	Yes (144/162)	20	Yes, split into 2 clusters (21, 141)	3	No
2	30	NA	Neither	3	9	9	Yes (162/162)	20	Yes, split into 2 clusters (75, 87)	3	No
2	60	1	Subclass	4	9	9	Yes (162/162)	20	Yes (162/162)	3	No
2	100	0	Class	4	9	9	Yes (162/162)	20	Yes, split into 2 clusters (62, 100)	3	No
2	350	0	Class	4	9	8	Yes (162/162)	21	Yes (162/162)	4	Yes
4	20	NA	Neither	3	9	10	Yes (162/162)	20	Yes, split into 2 clusters (68, 94)	3	No
4	30	0.45	Subclass	4	9	8	Yes (162/162)	20	Yes (162/162)	3	No
4	60	0	Class	4	9	9	Yes (162/162)	20	Yes (162/162)	3	No
4	100	0	Class	4	9	9	Yes (162/162)	20	Yes (162/162)	3	No
4	350	0	Class	4	9	9	Yes (162/162)	21	Yes (162/162)	4	Yes
*Seurat default resolution parameter 0.8

## Sheet: Table S3
Supplementary Table 3. List of scRNAseq datasets used in this study.
Dataset	Platform	#cells	#filtered cells	ID	Reference
Mixture of 3 cell lines	10X genomics	3609	2609	GSE136148	Dong et al, 2019
FVB3-mammary	10X genomics	8459	7562	GSE136148	Dong et al, 2019
FVB4-mammary	10X genomics	7523	6744	GSE136148	Dong et al, 2019
Balbc-mammary	10X genomics	7780	7414	GSE165336	Perou Lab
TM 10X-mammary	10X genomics	4481	3951	https://tabula-muris.ds.czbiohub.org/	Tabula Muris Consortium
TM Smartseq-mammary	Smart-seq2	2663	2486	https://tabula-muris.ds.czbiohub.org/	Tabula Muris Consortium
T cells from triple negative breast cancer	10X genomics	4865	4358	GSE110686	Savas et al., 2018
T cells from non-small cell lung cancer	Smart-seq2	12188	11841	GSE99254	Guo et al., 2018
T cells from breast cancer BC9-11	10X genomics	27087	24953	GSE114727	Azizi et al., 2018
T cells from liver cancer (Hepatocellular carcinoma)	Smart-seq2	4979	4828	GSE98638	Zheng et al, 2017
T cells from colorectal cancer	Smart-seq2	11061	10678	GSE108989	Zhang at al., 2018
T cells from bladder cancer (untreated samples)	10X genomics	3707	3636	GSE149652	Oh et al, 2020

## Sheet: Table S4
Supplementary Table 4. List of differentially expressed genes from each cluster in the FVB3-mammary dataset at K=8 and K=18.
List of differentially expressed genes from each cluster at K=8.									List of differentially expressed genes from each cluster at K=18.
Cluster	Gene	Average Log fold-change	Percent positive in cluster	Percent positive outside cluster	p-value	FDR-corrected p-value			Cluster	Gene	Average Log fold-change	Percent positive in cluster	Percent positive outside cluster	p-value	FDR-corrected p-value
0	Mmp3	3.41229	0.768	0.249	0	0			0	Mmp3	2.88797	0.913	0.344	0	0
0	Dcn	2.9392	0.976	0.182	0	0			0	Rarres2	2.20911	0.943	0.341	0	0
0	Ptx3	2.85422	0.736	0.093	0	0			0	Timp1	2.15667	0.862	0.231	0	0
0	Gsn	2.35728	0.86	0.273	0	0			0	Dcn	1.44593	0.996	0.371	0	0
0	Rarres2	2.1979	0.817	0.223	0	0			0	Twist2	1.39323	0.704	0.106	0	0
0	Timp1	2.03419	0.655	0.153	0	0			0	Lgals1	1.33899	0.971	0.492	0	0
0	Plac8	1.95575	0.699	0.192	0	0			0	Tnc	1.21839	0.458	0.051	0	0
0	Abi3bp	1.93376	0.78	0.051	0	0			0	Pdgfra	1.17735	0.8	0.151	0	0
0	Col3a1	1.86477	0.559	0.071	0	0			0	Mmp2	1.15827	0.832	0.211	0	0
0	Cxcl5	1.84093	0.689	0.216	0	0			0	Gpm6b	1.14663	0.822	0.19	0	0
0	Il1rl1	1.80167	0.388	0.026	0	0			0	Col1a1	1.13831	0.593	0.108	0	0
0	Ccl2	1.73862	0.866	0.347	0	0			0	Plac8	1.10855	0.816	0.291	0	0
0	Ccl7	1.70489	0.753	0.258	0	0			0	Col1a2	1.07498	0.713	0.189	0	0
0	Col1a2	1.62911	0.646	0.06	0	0			0	Prrx1	1.07472	0.849	0.251	0	0
0	Serpinf1	1.58347	0.68	0.028	0	0			0	Pdpn	1.03708	0.837	0.232	0	0
0	Pdgfra	1.53848	0.662	0.026	0	0			0	Aebp1	1.0179	0.87	0.34	0	0
0	Mfap5	1.49869	0.614	0.043	0	0			0	Npc2	0.971432	0.974	0.602	0	0
0	Mmp2	1.48599	0.742	0.065	0	0			0	Lum	0.967412	0.684	0.129	0	0
0	Mt2	1.47623	0.943	0.608	0	0			0	Lrp1	0.96067	0.823	0.246	0	0
0	Pdpn	1.44673	0.752	0.089	0	0			0	Loxl1	0.952469	0.631	0.096	0	0
0	Serping1	1.44559	0.886	0.198	0	0			0	Serping1	0.939491	0.947	0.353	0	0
0	Lum	1.42217	0.563	0.023	0	0			0	Il15ra	0.917312	0.703	0.167	0	0
0	Col1a1	1.39955	0.468	0.027	0	0			0	Htra1	0.910925	0.652	0.164	0	0
0	Fn1	1.34838	0.589	0.06	0	0			0	Col6a1	0.898105	0.594	0.09	0	0
0	Dpt	1.32714	0.563	0.024	0	0			0	Abi3bp	0.895207	0.826	0.219	0	0
0	Ctsk	1.30582	0.553	0.04	0	0			0	Clmp	0.875541	0.77	0.179	0	0
0	Prrx1	1.29196	0.744	0.122	0	0			0	Thbs2	0.835229	0.551	0.091	0	0
0	Clmp	1.27157	0.683	0.041	0	0			0	Ccdc80	0.801486	0.566	0.091	0	0
0	Lgals1	1.22402	0.876	0.396	0	0			0	Bgn	0.731587	0.764	0.214	0	0
0	Twist2	1.21318	0.493	0.042	0	0			0	Col5a3	0.73074	0.435	0.047	0	0
0	Aebp1	1.14714	0.766	0.232	0	0			0	Bicc1	0.698001	0.471	0.072	0	0
0	Mt1	1.13371	0.961	0.741	0	0			0	Serpinf1	0.758937	0.702	0.182	4.44378e-307	8.34986e-303
0	Bgn	1.12496	0.634	0.115	0	0			0	Fstl1	0.832193	0.907	0.342	1.71926e-304	3.23049e-300
0	Gpm6b	1.10948	0.65	0.09	0	0			0	Ccl2	1.07167	0.924	0.461	1.33305e-295	2.50481e-291
0	Fstl1	1.1021	0.846	0.197	0	0			0	Mt2	1.02151	0.991	0.679	1.73592e-293	3.26179e-289
0	Thbs2	1.1017	0.429	0.017	0	0			0	Col18a1	0.707403	0.569	0.124	7.00628e-293	1.31648e-288
0	Ccl11	1.09547	0.555	0.124	0	0			0	Apod	0.946718	0.472	0.082	7.15903e-291	1.34518e-286
0	Ccl8	1.08894	0.518	0.061	0	0			0	Angptl2	0.696227	0.472	0.08	6.60055e-290	1.24024e-285
0	Cxcl1	1.07651	0.864	0.382	0	0			0	Col3a1	1.18971	0.636	0.173	1.16125e-284	2.18198e-280
0	Ifi205	1.07025	0.519	0.021	0	0			0	Ccl11	0.948716	0.687	0.201	1.36681e-275	2.56824e-271
0	Medag	1.06119	0.57	0.059	0	0			0	H2-T22	0.85419	0.755	0.276	2.84193e-275	5.33999e-271
0	Igfbp6	1.05036	0.586	0.043	0	0			0	Pla1a	0.842193	0.5	0.1	9.70517e-273	1.8236e-268
0	Nupr1	1.03896	0.805	0.396	0	0			0	Col6a3	0.729115	0.535	0.118	6.76865e-272	1.27183e-267
0	Lrp1	0.998185	0.686	0.143	0	0			0	Tnfaip6	0.785022	0.451	0.076	3.68594e-271	6.92588e-267
0	Nbl1	0.996292	0.69	0.181	0	0			0	Col6a2	0.563041	0.377	0.05	5.35529e-266	1.00626e-261
0	Fgf7	0.982663	0.399	0.026	0	0			0	Ptx3	0.876299	0.748	0.247	4.51607e-265	8.48569e-261
0	Ifi211	0.970593	0.504	0.031	0	0			0	Prrx2	0.460139	0.302	0.026	8.3694e-265	1.57261e-260
0	Cyb5a	0.962937	0.92	0.557	0	0			0	Tmsb10	0.820548	0.987	0.755	1.20911e-259	2.27193e-255
0	Csf1	0.935979	0.551	0.124	0	0			0	Postn	0.846929	0.628	0.167	4.53714e-259	8.52528e-255
0	Npc2	0.924132	0.905	0.524	0	0			0	Ctsk	0.726744	0.605	0.154	2.3993e-256	4.50828e-252
0	Pla1a	0.923503	0.407	0.027	0	0			0	Rgcc	0.89066	0.528	0.122	2.45127e-253	4.60593e-249
0	Loxl1	0.918268	0.476	0.018	0	0			0	Col5a2	0.641809	0.502	0.109	5.80527e-251	1.09081e-246
0	Sod2	0.884207	0.933	0.59	0	0			0	Il1r1	0.654654	0.579	0.151	2.14818e-250	4.03643e-246
0	Ccdc80	0.861968	0.413	0.03	0	0			0	Itm2a	0.593004	0.463	0.089	2.56936e-250	4.82783e-246
0	Rbp4	0.855233	0.366	0.022	0	0			0	Bst2	0.716379	0.974	0.622	4.95252e-248	9.30578e-244
0	Itm2a	0.855208	0.375	0.021	0	0			0	Ccl8	0.722555	0.6	0.154	2.1277e-247	3.99794e-243
0	Dpep1	0.853095	0.405	0.01	0	0			0	Layn	0.63224	0.582	0.149	3.58177e-245	6.73014e-241
0	Layn	0.851841	0.51	0.053	0	0			0	Sod2	0.702249	0.981	0.663	3.00213e-243	5.64099e-239
0	Il15ra	0.840269	0.541	0.093	0	0			0	Ifitm2	0.743394	0.976	0.764	2.79008e-242	5.24257e-238
0	Ugdh	0.830927	0.604	0.129	0	0			0	Mt1	0.924309	0.992	0.788	1.41155e-241	2.65231e-237
0	Ifi204	0.825573	0.626	0.128	0	0			0	Axl	0.658273	0.712	0.23	1.24887e-240	2.34663e-236
0	Tmem45a	0.802109	0.381	0.018	0	0			0	Saa3	2.66553	0.85	0.519	7.17734e-240	1.34862e-235
0	Col6a1	0.800054	0.413	0.037	0	0			0	Zbp1	0.699145	0.716	0.246	6.9698e-238	1.30963e-233
0	Cd302	0.792891	0.509	0.085	0	0			0	Irf7	0.756753	0.851	0.389	9.06875e-238	1.70402e-233
0	Clec3b	0.79113	0.316	0.011	0	0			0	Il11ra1	0.855316	0.634	0.211	3.20414e-235	6.02058e-231
0	Zbp1	0.785796	0.602	0.164	0	0			0	Mdk	0.563877	0.393	0.064	6.17615e-234	1.1605e-229
0	Egfr	0.758766	0.479	0.063	0	0			0	Sh3bgrl3	0.773269	0.842	0.429	1.46619e-233	2.75496e-229
0	Axl	0.756046	0.613	0.135	0	0			0	Serpine1	0.753463	0.64	0.203	4.0856e-230	7.67685e-226
0	Ddr2	0.737238	0.498	0.068	0	0			0	Glipr2	0.573364	0.502	0.119	1.05323e-226	1.97901e-222
0	Ifi207	0.712245	0.48	0.061	0	0			0	B4galt5	0.619759	0.504	0.124	6.00384e-224	1.12812e-219
0	Ifi202b	0.711245	0.684	0.219	0	0			0	Fzd1	0.543587	0.36	0.058	4.13256e-221	7.76509e-217
0	Col5a2	0.710239	0.406	0.04	0	0			0	Ppic	0.686521	0.667	0.238	1.92842e-220	3.6235e-216
0	Il1r1	0.658066	0.461	0.085	0	0			0	Slc39a14	0.690172	0.645	0.214	1.57041e-219	2.95081e-215
0	C1s1	0.644942	0.444	0.063	0	0			0	Mfap5	0.659592	0.619	0.181	1.19556e-218	2.24645e-214
0	Bicc1	0.642134	0.339	0.023	0	0			0	Serpinb2	1.33947	0.357	0.061	3.79779e-217	7.13604e-213
0	Plpp3	0.80666	0.764	0.343	6.95587e-305	1.30701e-300			0	Nbl1	0.626336	0.762	0.289	1.22968e-213	2.31056e-209
0	H2-T22	0.783804	0.617	0.205	1.86923e-304	3.51227e-300			0	Il1rl1	1.08141	0.449	0.101	1.99381e-213	3.74637e-209
0	Rnase4	0.634418	0.625	0.175	8.205e-303	1.54172e-298			0	Efemp2	0.564418	0.492	0.127	2.2725e-205	4.27004e-201
0	Antxr1	0.643977	0.479	0.093	5.63761e-301	1.05931e-296			0	Cpxm1	0.641922	0.295	0.039	4.31648e-203	8.11066e-199
0	Apod	1.44332	0.347	0.032	2.25044e-300	4.22858e-296			0	Lgals3bp	0.595457	0.668	0.239	9.86088e-202	1.85286e-197
0	Rplp1	0.402117	0.998	0.976	1.00621e-299	1.89066e-295			0	Dpep1	0.465338	0.441	0.099	1.06552e-201	2.00211e-197
0	Fst	0.863033	0.341	0.031	2.14689e-295	4.03401e-291			0	Cyp1b1	0.673181	0.486	0.127	7.79621e-200	1.46491e-195
0	Il11ra1	0.788729	0.528	0.139	2.62578e-295	4.93383e-291			0	Tmem45a	0.625327	0.428	0.096	1.0051e-199	1.88857e-195
0	Htra1	0.791038	0.487	0.106	6.98955e-294	1.31334e-289			0	Antxr1	0.565768	0.569	0.167	1.07472e-199	2.0194e-195
0	Lox	0.720174	0.33	0.027	4.19441e-293	7.8813e-289			0	Ifi205	0.560906	0.528	0.14	5.66484e-199	1.06442e-194
0	B4galt5	0.612913	0.405	0.061	2.04906e-292	3.85018e-288			0	Cd302	0.646506	0.567	0.175	4.08484e-195	7.67541e-191
0	Sod3	0.636338	0.382	0.049	3.62052e-292	6.80295e-288			0	Thy1	0.455481	0.292	0.04	1.73662e-194	3.26311e-190
0	Fmo1	0.630771	0.302	0.017	2.34681e-290	4.40966e-286			0	Cxcl5	1.03834	0.729	0.323	4.9007e-192	9.20841e-188
0	Efemp2	0.579902	0.404	0.063	1.47102e-287	2.76405e-283			0	Ccl7	0.977756	0.778	0.373	3.35142e-191	6.29731e-187
0	Saa3	3.14329	0.764	0.464	8.27731e-284	1.55531e-279			0	Sh3pxd2b	0.523835	0.477	0.125	4.81154e-191	9.04089e-187
0	Slc39a14	0.75695	0.526	0.147	1.26491e-279	2.37676e-275			0	C1qtnf6	0.443082	0.366	0.071	1.14445e-189	2.15042e-185
0	Tmsb10	0.819527	0.928	0.716	1.7795e-273	3.34369e-269			0	Fmo1	0.620809	0.363	0.073	3.48062e-188	6.54008e-184
0	Prdx6	0.911985	0.847	0.545	6.60336e-273	1.24077e-268			0	C1s1	0.482896	0.511	0.141	5.8428e-188	1.09786e-183
0	Ptgs2	0.832886	0.354	0.044	9.61105e-273	1.80592e-268			0	Fbn1	0.503691	0.366	0.073	7.03882e-187	1.32259e-182
0	Tnfaip6	0.869001	0.324	0.032	3.41443e-271	6.41571e-267			0	Fn1	0.726382	0.591	0.188	1.05669e-186	1.98552e-182
0	Gfpt2	0.593588	0.315	0.029	8.51258e-269	1.59951e-264			0	Ifitm1	1.03429	0.434	0.109	4.55988e-186	8.56802e-182
0	Apbb1ip	0.503851	0.267	0.01	3.21374e-267	6.03861e-263			0	Crabp1	0.496545	0.15	0.003	9.2326e-185	1.73481e-180
0	Adora2b	0.484737	0.296	0.021	6.24774e-266	1.17395e-261			0	Mfap2	0.302788	0.214	0.018	7.91646e-184	1.4875e-179
0	Glipr2	0.534809	0.39	0.064	1.52641e-265	2.86813e-261			0	Ugdh	0.546184	0.656	0.234	1.3427e-181	2.52293e-177
0	Cnrip1	0.508846	0.327	0.035	1.5432e-263	2.89968e-259			0	Srpx	0.348304	0.221	0.021	1.32535e-180	2.49033e-176
0	Adgrd1	0.480493	0.247	0.005	6.60069e-263	1.24027e-258			0	Man2a1	0.48396	0.403	0.093	2.79894e-180	5.25921e-176
0	Efemp1	0.590406	0.286	0.019	9.88416e-263	1.85723e-258			0	Ifi204	0.516024	0.671	0.24	2.77827e-178	5.22038e-174
0	Serpine1	0.626129	0.514	0.138	3.46437e-262	6.50956e-258			0	Nid1	0.542384	0.546	0.176	1.87321e-176	3.51975e-172
0	Ppic	0.659533	0.55	0.171	1.20887e-259	2.27147e-255			0	Ifi211	0.498773	0.51	0.144	2.21533e-176	4.1626e-172
0	Serpinb2	1.45209	0.272	0.017	3.63057e-255	6.82184e-251			0	Adam12	0.349815	0.207	0.018	3.05833e-176	5.74661e-172
0	Pcolce	0.625446	0.284	0.022	6.48246e-251	1.21805e-246			0	Dpt	0.548178	0.54	0.16	3.19677e-173	6.00674e-169
0	Ly6a	0.939517	0.816	0.551	9.35259e-251	1.75735e-246			0	Egfr	0.508423	0.516	0.157	3.34465e-171	6.28459e-167
0	1500009L16Rik	0.571416	0.282	0.022	4.18597e-247	7.86543e-243			0	Mmp19	0.458461	0.261	0.037	1.26182e-169	2.37096e-165
0	Nid1	0.605169	0.455	0.111	3.87214e-246	7.27574e-242			0	Rbp4	0.523543	0.402	0.098	1.04794e-167	1.96908e-163
0	Ptgis	0.538002	0.247	0.009	1.03954e-245	1.9533e-241			0	Prr16	0.293493	0.182	0.013	1.41772e-166	2.6639e-162
0	Ifi203	0.582916	0.737	0.295	2.06272e-244	3.87585e-240			0	Vim	0.526812	0.868	0.464	2.05942e-165	3.86966e-161
0	Lpar1	0.480945	0.297	0.028	4.35089e-244	8.17532e-240			0	Gpx8	0.45254	0.471	0.134	6.26841e-165	1.17783e-160
0	Fbln2	0.512987	0.328	0.044	3.64389e-237	6.84687e-233			0	Lox	0.612625	0.379	0.09	1.45633e-164	2.73644e-160
0	Col5a3	0.527359	0.269	0.022	3.18209e-231	5.97915e-227			0	Ifit3	0.579388	0.721	0.299	1.78451e-163	3.35309e-159
0	Ms4a4d	0.462058	0.291	0.03	6.06891e-231	1.14035e-226			0	Oaf	0.512752	0.545	0.184	2.4091e-163	4.5267e-159
0	Pi16	0.885651	0.23	0.008	8.62357e-231	1.62037e-226			0	Mmd	0.526948	0.322	0.066	1.28203e-161	2.40893e-157
0	Glul	0.731597	0.559	0.203	1.0902e-228	2.04849e-224			0	S100a6	0.562302	0.941	0.615	1.88007e-161	3.53265e-157
0	Dclk1	0.472635	0.28	0.028	3.50061e-226	6.57764e-222			0	Dclk1	0.455464	0.344	0.076	5.50371e-160	1.03415e-155
0	Arpc1b	0.504436	0.931	0.76	2.56419e-225	4.81811e-221			0	Cnrip1	0.416659	0.384	0.094	4.93665e-158	9.27596e-154
0	Ggt5	0.422656	0.221	0.007	7.43362e-223	1.39678e-218			0	Mmp14	0.565953	0.78	0.379	1.61703e-155	3.03839e-151
0	Vcan	0.512091	0.327	0.052	1.16581e-219	2.19055e-215			0	Csf3	0.589383	0.455	0.135	2.56895e-153	4.82706e-149
0	Col6a2	0.477402	0.253	0.02	1.92025e-219	3.60815e-215			0	Medag	0.46221	0.559	0.186	2.24704e-152	4.22219e-148
0	Irf7	0.64753	0.69	0.338	2.4401e-218	4.58495e-214			0	Slc36a2	0.297443	0.176	0.015	1.24164e-151	2.33304e-147
0	Flrt2	0.483165	0.252	0.02	1.02064e-215	1.91778e-211			0	Trabd2b	0.355448	0.241	0.035	1.04084e-150	1.95574e-146
0	Gpx8	0.461927	0.381	0.079	6.82804e-215	1.28299e-210			0	Gpx7	0.410557	0.352	0.084	3.17929e-150	5.97388e-146
0	S100a6	0.497072	0.875	0.549	8.45159e-215	1.58805e-210			0	Fbln2	0.430203	0.387	0.101	3.46385e-150	6.50857e-146
0	Sh3pxd2b	0.516722	0.368	0.077	9.88822e-214	1.858e-209			0	Efemp1	0.435999	0.332	0.074	2.09445e-149	3.93547e-145
0	Fam102b	0.542161	0.319	0.053	1.72685e-211	3.24476e-207			0	Fbln7	0.296748	0.183	0.017	3.5623e-149	6.69357e-145
0	Tpbg	0.506629	0.348	0.068	7.54648e-211	1.41798e-206			0	Mrap	0.355484	0.119	0.002	1.69496e-148	3.18483e-144
0	Bst2	0.581131	0.847	0.585	2.34876e-210	4.41332e-206			0	Hsd11b1	0.50658	0.22	0.029	3.95562e-148	7.43261e-144
0	Adm	0.742899	0.449	0.131	1.26807e-209	2.38271e-205			0	Plpp3	0.511441	0.833	0.431	1.17978e-147	2.21681e-143
0	Emp3	0.542812	0.49	0.15	4.10564e-209	7.71449e-205			0	Fam162a	0.684906	0.863	0.536	1.34314e-146	2.52377e-142
0	Bmp1	0.475456	0.355	0.073	1.38736e-208	2.60686e-204			0	Bmper	0.28873	0.173	0.015	4.31697e-146	8.11158e-142
0	Lpl	0.633837	0.491	0.147	2.66977e-208	5.0165e-204			0	Ociad2	0.400716	0.263	0.046	1.0494e-145	1.97183e-141
0	Cpxm1	0.560866	0.211	0.008	6.32339e-208	1.18817e-203			0	Akr1b8	0.440243	0.375	0.097	5.73407e-145	1.07743e-140
0	Pcolce2	0.456402	0.201	0.005	1.80475e-205	3.39112e-201			0	Ass1	0.464146	0.409	0.115	8.74206e-145	1.64263e-140
0	Lgals3	0.369757	0.713	0.339	1.36598e-202	2.56667e-198			0	1500009L16Rik	0.443021	0.33	0.075	5.35838e-144	1.00684e-139
0	Fbn1	0.469024	0.274	0.034	2.0238e-202	3.80273e-198			0	Lpl	0.618529	0.568	0.214	8.68774e-141	1.63243e-136
0	Adamts2	0.389183	0.251	0.024	6.47625e-202	1.21689e-197			0	6030408B16Rik	0.373234	0.173	0.016	2.72529e-140	5.12083e-136
0	Fgl2	0.4038	0.382	0.082	3.31072e-201	6.22085e-197			0	Serpinh1	0.469293	0.942	0.657	2.82683e-139	5.31161e-135
0	Oaf	0.423709	0.449	0.126	6.21151e-201	1.16714e-196			0	Creg1	0.317573	0.656	0.28	3.96538e-138	7.45094e-134
0	Tnc	0.879838	0.267	0.035	4.33678e-199	8.14881e-195			0	Sdc1	0.396338	0.473	0.152	1.24884e-137	2.34657e-133
0	Timp2	0.690678	0.569	0.227	5.09931e-199	9.5816e-195			0	Ifitm3	0.419858	1	0.932	2.49401e-137	4.68625e-133
0	Pla2g4a	0.431871	0.273	0.036	4.98738e-197	9.37129e-193			0	Gm45716	0.45358	0.212	0.031	6.68529e-136	1.25617e-131
0	Dram1	0.397325	0.261	0.03	5.70196e-197	1.0714e-192			0	Mcoln2	0.32425	0.231	0.038	4.79219e-134	9.00453e-130
0	Lgals3bp	0.472314	0.528	0.185	8.53775e-197	1.60424e-192			0	Lgi2	0.312412	0.199	0.026	8.03682e-134	1.51012e-129
0	Cndp2	0.347939	0.399	0.099	3.63134e-196	6.82328e-192			0	Loxl2	0.419131	0.39	0.112	2.83861e-133	5.33375e-129
0	Pam	0.668985	0.584	0.241	5.27772e-196	9.91683e-192			0	Cxcl10	1.27022	0.409	0.132	9.26792e-133	1.74144e-128
0	Plod2	0.545447	0.363	0.083	3.43064e-194	6.44618e-190			0	Bmp1	0.428609	0.415	0.129	1.31231e-132	2.46584e-128
0	Mitf	0.384267	0.246	0.025	4.97655e-194	9.35093e-190			0	Tnfaip2	0.448522	0.465	0.157	8.29135e-132	1.55795e-127
0	Tnfaip2	0.477629	0.394	0.101	1.21774e-193	2.28813e-189			0	Ly6a	0.669539	0.878	0.602	4.73711e-130	8.90103e-126
0	Creg1	0.259073	0.566	0.213	3.9838e-193	7.48555e-189			0	Fgl2	0.297295	0.445	0.142	2.00708e-128	3.7713e-124
0	Uap1	0.61688	0.457	0.146	1.51145e-192	2.84002e-188			0	Dram1	0.370296	0.313	0.076	3.63859e-128	6.83692e-124
0	Htra2	0.441557	0.387	0.096	1.59562e-192	2.99817e-188			0	Pdgfrb	0.345687	0.347	0.09	1.51694e-127	2.85033e-123
0	Tnxb	0.412068	0.253	0.029	2.12372e-191	3.99048e-187			0	Maged2	0.350337	0.281	0.062	3.11752e-126	5.85782e-122
0	Akr1b3	0.626461	0.622	0.284	5.69386e-191	1.06988e-186			0	A4galt	0.332242	0.256	0.051	3.43337e-126	6.45131e-122
0	Prdx5	0.646117	0.77	0.489	1.32704e-190	2.49351e-186			0	Mmp11	0.489215	0.225	0.039	1.24413e-125	2.33772e-121
0	Itih5	0.458205	0.258	0.033	3.43383e-190	6.45216e-186			0	Rnase4	0.362877	0.662	0.277	1.85597e-125	3.48737e-121
0	Serpinh1	0.446879	0.898	0.592	1.06544e-189	2.00197e-185			0	Emp3	0.435004	0.56	0.218	3.07841e-125	5.78432e-121
0	Gpc3	0.484163	0.215	0.015	1.14497e-188	2.1514e-184			0	Ifi207	0.383073	0.481	0.163	5.16197e-125	9.69934e-121
0	Prrx2	0.334334	0.188	0.006	2.96539e-186	5.57197e-182			0	Fam102b	0.481713	0.365	0.108	6.58823e-125	1.23793e-120
0	Mmp14	0.524682	0.67	0.316	4.22155e-186	7.93229e-182			0	P4hb	0.457017	0.88	0.546	1.65626e-124	3.11211e-120
0	Fndc1	0.371427	0.179	0.004	2.57951e-185	4.8469e-181			0	Glrx	0.538365	0.461	0.167	1.75454e-124	3.29679e-120
0	Gpx7	0.394561	0.277	0.043	4.65891e-184	8.75409e-180			0	Eva1b	0.487288	0.594	0.264	8.28968e-124	1.55763e-119
0	Gm26523	0.380293	0.217	0.018	1.19853e-181	2.25204e-177			0	Rcn1	0.413537	0.511	0.196	5.01276e-123	9.41898e-119
0	Sh3bgrl3	0.549132	0.7	0.381	5.75032e-181	1.08048e-176			0	Cndp2	0.352773	0.459	0.159	5.16734e-123	9.70943e-119
0	Col6a3	0.520305	0.358	0.091	3.05953e-177	5.74885e-173			0	Tpst1	0.419992	0.36	0.104	4.50524e-122	8.46535e-118
0	H6pd	0.36198	0.25	0.034	3.80655e-176	7.15251e-172			0	Fst	0.597302	0.356	0.103	1.84009e-121	3.45753e-117
0	Rpl13	0.271518	1	0.984	1.90506e-175	3.57961e-171			0	Rps2	0.311509	0.999	0.95	2.23373e-121	4.19717e-117
0	Ftl1	0.181324	0.999	0.991	8.12214e-174	1.52615e-169			0	Adora2b	0.351806	0.32	0.082	7.95027e-121	1.49386e-116
0	Ifit3	0.49315	0.59	0.242	1.40609e-173	2.64204e-169			0	Lama4	0.389743	0.358	0.104	9.39699e-121	1.76569e-116
0	Zeb2	0.281309	0.474	0.146	1.05342e-172	1.97937e-168			0	Fam46a	0.389062	0.394	0.122	6.76483e-120	1.27111e-115
0	Ifitm2	0.545483	0.906	0.738	4.46673e-172	8.39298e-168			0	Snhg18	0.391027	0.384	0.116	1.07676e-119	2.02322e-115
0	En1	0.34776	0.175	0.006	1.67738e-171	3.1518e-167			0	Emilin1	0.315365	0.215	0.037	1.08043e-119	2.03013e-115
0	Il6	0.299599	0.494	0.175	1.39294e-170	2.61733e-166			0	Mif	0.38942	0.972	0.827	2.91448e-118	5.47631e-114
0	Loxl2	0.391497	0.316	0.068	3.85467e-169	7.24293e-165			0	Ptgfrn	0.318441	0.265	0.059	1.18646e-117	2.22935e-113
0	Il1rl2	0.328745	0.195	0.014	5.25618e-169	9.87636e-165			0	Akr1b3	0.484053	0.703	0.349	1.58675e-117	2.9815e-113
0	Cxcl12	0.853446	0.314	0.074	5.13587e-168	9.65031e-164			0	Sod3	0.445852	0.398	0.126	2.17539e-117	4.08756e-113
0	Slit3	0.346843	0.234	0.03	3.48082e-167	6.54046e-163			0	Colec12	0.287887	0.236	0.046	2.45685e-117	4.61641e-113
0	Mmp19	0.451914	0.184	0.011	4.91176e-167	9.22919e-163			0	Slit3	0.319952	0.287	0.068	3.27619e-117	6.15596e-113
0	Ass1	0.441795	0.32	0.074	8.00934e-166	1.50496e-161			0	Ifi202b	0.390717	0.708	0.327	4.00312e-117	7.52186e-113
0	Rpsa	0.327644	0.992	0.913	6.13242e-165	1.15228e-160			0	Fmo2	0.493116	0.261	0.059	1.17922e-116	2.21576e-112
0	Hsd11b1	0.470911	0.161	0.004	2.14023e-163	4.02149e-159			0	Ms4a4d	0.359843	0.323	0.086	1.29388e-116	2.43119e-112
0	Irak3	0.408301	0.322	0.076	8.09868e-163	1.52174e-158			0	Id3	0.586464	0.798	0.451	1.60979e-115	3.02479e-111
0	Angptl2	0.455804	0.293	0.061	8.93782e-162	1.67942e-157			0	Tuba1a	0.499203	0.556	0.243	5.11426e-115	9.60969e-111
0	Cxcl16	0.400145	0.581	0.255	1.75975e-161	3.30656e-157			0	Ifi203	0.349919	0.801	0.389	1.39616e-114	2.62338e-110
0	Rps2	0.302641	0.99	0.939	1.16648e-159	2.19182e-155			0	Col5a1	0.290514	0.209	0.037	1.9461e-114	3.65673e-110
0	Abcc1	0.434503	0.418	0.137	3.83726e-159	7.21021e-155			0	Cxcl16	0.419978	0.659	0.317	1.76469e-113	3.31584e-109
0	Vim	0.446043	0.743	0.409	7.15322e-159	1.34409e-154			0	Apln	0.281572	0.138	0.013	6.43266e-113	1.2087e-108
0	Ptges	0.458546	0.407	0.131	3.10994e-157	5.84357e-153			0	Pam	0.534283	0.648	0.311	5.76003e-112	1.08231e-107
0	Ap3s1	0.474649	0.621	0.307	1.16207e-155	2.18352e-151			0	Galnt18	0.36287	0.239	0.05	6.98009e-111	1.31156e-106
0	Mndal	0.408981	0.372	0.109	1.86858e-154	3.51106e-150			0	Ndufa4l2	0.650265	0.331	0.096	1.87891e-110	3.53047e-106
0	Akr1b8	0.365145	0.287	0.06	3.07067e-154	5.76979e-150			0	Vcan	0.352318	0.363	0.111	8.76468e-110	1.64688e-105
0	Zfp36l1	0.51822	0.829	0.567	1.53823e-151	2.89034e-147			0	Igfbp6	0.0507511	0.52	0.189	3.68647e-109	6.92687e-105
0	Gng12	0.515102	0.724	0.424	5.98787e-151	1.12512e-146			0	Hgf	0.226882	0.131	0.012	3.74937e-109	7.04507e-105
0	Vasn	0.337396	0.253	0.046	8.23897e-151	1.5481e-146			0	Ddah1	0.307339	0.195	0.033	5.0596e-109	9.50699e-105
0	Il33	0.958107	0.209	0.027	9.3588e-150	1.75852e-145			0	Vldlr	0.406708	0.394	0.132	1.53863e-108	2.89109e-104
0	Mcoln2	0.292837	0.172	0.011	1.13574e-149	2.13406e-145			0	Lix1l	0.368933	0.38	0.124	3.53158e-108	6.63585e-104
0	Fam162a	0.55647	0.772	0.486	1.03909e-148	1.95246e-144			0	Ly6e	0.415997	0.974	0.755	5.89894e-108	1.10841e-103
0	Col14a1	0.386066	0.175	0.013	1.547e-148	2.90681e-144			0	Adamts2	0.288938	0.285	0.072	8.05348e-108	1.51325e-103
0	Slc48a1	0.439183	0.766	0.475	3.14952e-148	5.91794e-144			0	Itih5	0.353587	0.295	0.08	3.4042e-107	6.39649e-103
0	Plxdc2	0.381669	0.277	0.059	5.16188e-148	9.69917e-144			0	Gm26523	0.351331	0.252	0.059	6.42462e-107	1.20719e-102
0	Gpx3	0.345669	0.444	0.157	1.17986e-147	2.21696e-143			0	Fkbp11	0.424505	0.446	0.168	8.02532e-107	1.50796e-102
0	Srpx2	0.282964	0.157	0.007	2.89442e-147	5.43862e-143			0	Adgra2	0.217404	0.153	0.019	1.10897e-106	2.08376e-102
0	Ndn	0.274369	0.173	0.013	5.88125e-147	1.10509e-142			0	Sec61b	0.434191	0.919	0.676	1.76768e-106	3.32146e-102
0	Adamts5	0.545104	0.22	0.033	1.12709e-146	2.11781e-142			0	Cxcl1	0.173886	0.857	0.501	2.22616e-106	4.18296e-102
0	Pfn2	0.383563	0.273	0.059	1.22509e-146	2.30194e-142			0	Limk1	0.328021	0.258	0.061	9.08431e-106	1.70694e-101
0	Rab7b	0.30918	0.197	0.022	2.18347e-146	4.10275e-142			0	Ddr2	0.344421	0.477	0.177	1.10757e-105	2.08112e-101
0	AW112010	0.512586	0.443	0.165	1.80626e-144	3.39396e-140			0	Ldha	0.493601	0.916	0.683	1.57179e-105	2.95339e-101
0	Larp6	0.275811	0.153	0.007	2.52201e-144	4.73886e-140			0	Tpbg	0.340413	0.385	0.128	2.72858e-105	5.12699e-101
0	Snhg18	0.406912	0.306	0.077	1.93142e-143	3.62914e-139			0	Arpc1b	0.387509	0.967	0.794	2.86153e-105	5.37681e-101
0	Srpx	0.306555	0.143	0.004	3.06809e-143	5.76495e-139			0	Cyth3	0.385238	0.402	0.14	4.49937e-104	8.45432e-100
0	Acsl4	0.443371	0.333	0.096	1.67221e-142	3.14207e-138			0	Ptgfr	0.255153	0.137	0.015	1.67943e-103	3.15565e-99
0	Meg3	0.524836	0.364	0.111	7.72857e-142	1.4522e-137			0	Plod1	0.407601	0.484	0.197	1.85892e-103	3.49291e-99
0	Rps12	0.318602	0.986	0.944	1.91521e-141	3.59868e-137			0	Rrbp1	0.403827	0.908	0.65	5.19936e-102	9.7696e-98
0	Bin1	0.37593	0.402	0.137	4.77587e-141	8.97385e-137			0	Fgf10	0.240651	0.131	0.014	8.80243e-102	1.65398e-97
0	C1rb	0.288801	0.18	0.018	3.52516e-140	6.62377e-136			0	Rplp1	0.270784	1	0.981	1.5638e-101	2.93838e-97
0	Cyth3	0.433984	0.333	0.097	4.04019e-140	7.59152e-136			0	Igfbp7	0.091091	0.95	0.629	2.26522e-101	4.25634e-97
0	Trabd2b	0.307451	0.168	0.013	2.16826e-139	4.07417e-135			0	Crip1	0.319928	0.545	0.235	2.97209e-101	5.58455e-97
0	Igf2bp2	0.298483	0.213	0.032	1.34692e-138	2.53087e-134			0	B3gnt9	0.22752	0.165	0.025	3.57447e-101	6.71643e-97
0	Lgi2	0.268685	0.142	0.005	2.04671e-137	3.84577e-133			0	Fgf7	0.456622	0.372	0.122	5.69798e-101	1.07065e-96
0	Cstb	0.313477	0.876	0.674	7.38073e-137	1.38684e-132			0	Tspan11	0.191216	0.105	0.007	6.45311e-101	1.21254e-96
0	Rpl41	0.27583	0.995	0.969	8.84837e-137	1.66261e-132			0	Hpse	0.219752	0.181	0.03	1.04407e-100	1.96182e-96
0	C3	0.59687	0.343	0.111	8.26696e-136	1.55336e-131			0	Gsta4	0.71894	0.301	0.088	1.05407e-100	1.98059e-96
0	Txn1	0.356822	0.94	0.865	1.87568e-135	3.5244e-131			0	Nfatc4	0.308524	0.255	0.063	1.80273e-100	3.38733e-96
0	Uqcc2	0.416929	0.619	0.326	2.34215e-135	4.4009e-131			0	Adm	0.507454	0.485	0.201	1.91511e-100	3.5985e-96
0	Fbln1	0.380473	0.19	0.024	5.8572e-135	1.10057e-130			0	Ap3s1	0.436197	0.696	0.367	4.72234e-100	8.87327e-96
0	Thy1	0.330622	0.186	0.023	5.86369e-135	1.10179e-130			0	Epb41l3	0.3292	0.332	0.103	6.29732e-100	1.18327e-95
0	Nadk	0.368127	0.437	0.17	1.44527e-134	2.71566e-130			0	P3h1	0.259929	0.257	0.064	9.52441e-100	1.78964e-95
0	Apol9a	0.324769	0.224	0.041	3.27043e-134	6.14514e-130			0	Apbb1ip	0.319725	0.272	0.071	1.18312e-99	2.22309e-95
0	Slc39a6	0.360985	0.337	0.102	1.8322e-133	3.4427e-129			0	Cyb5a	0.343795	0.928	0.643	1.3543e-98	2.54473e-94
0	Ntrk2	0.400761	0.178	0.02	4.66765e-133	8.77051e-129			0	Tor3a	0.361992	0.534	0.234	3.93711e-98	7.39782e-94
0	Serpinb6a	0.499375	0.666	0.389	2.60825e-132	4.9009e-128			0	Kdelr3	0.321646	0.393	0.138	1.06395e-97	1.99917e-93
0	Rpl22l1	0.359038	0.961	0.825	1.78715e-131	3.35805e-127			0	Gpr153	0.243094	0.166	0.026	1.77061e-97	3.32697e-93
0	Mfap4	0.528605	0.131	0.003	1.96836e-131	3.69856e-127			0	Ikbip	0.316102	0.283	0.079	2.1426e-97	4.02594e-93
0	Peak1	0.357958	0.476	0.196	1.93188e-130	3.63e-126			0	Rcn3	0.307951	0.356	0.117	4.16228e-96	7.82092e-92
0	Sdk1	0.233551	0.135	0.005	1.94578e-130	3.65612e-126			0	Zfp36l1	0.418045	0.898	0.616	8.22136e-96	1.54479e-91
0	Vldlr	0.385584	0.319	0.093	4.11248e-130	7.72735e-126			0	Lpar1	0.281386	0.307	0.091	3.46193e-95	6.50496e-91
0	Chic2	0.4219	0.725	0.426	4.1679e-130	7.83148e-126			0	Cdh11	0.166005	0.116	0.01	3.65026e-95	6.85884e-91
0	Dnmt3l	0.244253	0.172	0.018	7.22038e-130	1.35671e-125			0	Ckap4	0.346592	0.41	0.155	3.22264e-94	6.05534e-90
0	Csf3	0.421817	0.335	0.104	1.08175e-129	2.03261e-125			0	Rnf149	0.363332	0.44	0.175	6.41219e-94	1.20485e-89
0	Glrx	0.382116	0.369	0.128	1.15096e-129	2.16266e-125			0	Lgals3	0.178305	0.782	0.416	9.7876e-94	1.83909e-89
0	Htra3	0.376315	0.145	0.008	1.55426e-129	2.92046e-125			0	Il6	0.224696	0.539	0.243	2.58692e-93	4.86083e-89
0	Nme1	0.428614	0.743	0.472	1.8529e-129	3.48159e-125			0	Ptgs2	0.456263	0.352	0.12	7.545e-93	1.41771e-88
0	Id3	0.437116	0.711	0.391	2.51992e-129	4.73493e-125			0	Gfpt2	0.322073	0.315	0.098	1.95397e-92	3.67151e-88
0	Ak1	0.311515	0.249	0.053	3.21926e-129	6.04899e-125			0	Creb3l1	0.294481	0.23	0.057	2.09356e-92	3.9338e-88
0	C1ra	0.273056	0.191	0.026	4.487e-129	8.43107e-125			0	Serpina3n	0.395624	0.577	0.266	3.70453e-92	6.96082e-88
0	Smoc2	0.618038	0.157	0.013	6.70422e-129	1.25972e-124			0	Selenom	0.318658	0.498	0.208	4.63015e-92	8.70005e-88
0	Tomm5	0.448968	0.711	0.42	8.81513e-129	1.65636e-124			0	Osmr	0.378058	0.567	0.271	5.47967e-92	1.02963e-87
0	Cpq	0.254203	0.163	0.015	1.79684e-128	3.37626e-124			0	Txn1	0.332903	0.979	0.875	5.61563e-92	1.05518e-87
0	Fosl1	0.289964	0.355	0.112	6.61627e-127	1.2432e-122			0	Csgalnact1	0.286718	0.227	0.056	4.46065e-91	8.38156e-87
0	Osmr	0.40233	0.494	0.22	6.45945e-126	1.21373e-121			0	Tspo	0.411189	0.884	0.63	6.65672e-91	1.2508e-86
0	Dse	0.263295	0.197	0.03	7.32931e-126	1.37718e-121			0	Adprh	0.320388	0.362	0.128	4.47243e-90	8.40369e-86
0	Fzd1	0.369973	0.222	0.044	2.32638e-125	4.37126e-121			0	Ndufv3	0.387276	0.591	0.29	5.10677e-90	9.59561e-86
0	C1qtnf6	0.292884	0.241	0.052	6.30659e-125	1.18501e-120			0	Phf11d	0.359839	0.7	0.375	1.45906e-88	2.74157e-84
0	Gsta4	0.72999	0.241	0.056	1.06781e-123	2.00642e-119			0	Dubr	0.234804	0.192	0.04	3.95695e-88	7.43511e-84
0	Errfi1	0.401398	0.552	0.272	2.11477e-123	3.97366e-119			0	Hdc	0.295695	0.162	0.029	4.61072e-88	8.66355e-84
0	C1s2	0.260656	0.169	0.019	2.21992e-123	4.17123e-119			0	Crispld2	0.266214	0.321	0.104	4.4513e-87	8.364e-83
0	Mfap2	0.273726	0.13	0.005	5.66873e-123	1.06515e-118			0	Ggt5	0.244228	0.229	0.057	5.36689e-87	1.00844e-82
0	Metrnl	0.330845	0.291	0.08	6.77363e-123	1.27277e-118			0	Tspan4	0.37509	0.585	0.295	7.00933e-87	1.31705e-82
0	Fxyd1	0.220451	0.213	0.038	3.42334e-122	6.43246e-118			0	Txndc5	0.360043	0.53	0.247	1.33515e-86	2.50875e-82
0	Cxcl10	1.12344	0.313	0.101	4.15961e-121	7.81591e-117			0	Tbx3	0.31582	0.215	0.052	5.74419e-86	1.07933e-81
0	Aida	0.327002	0.444	0.184	3.2785e-120	6.16031e-116			0	Fxyd1	0.174926	0.258	0.071	5.91509e-86	1.11144e-81
0	C4b	0.353769	0.183	0.027	4.3924e-120	8.25332e-116			0	Sat1	0.514764	0.898	0.67	1.69698e-85	3.18863e-81
0	Fkbp11	0.40836	0.361	0.129	6.26756e-120	1.17767e-115			0	Adgrd1	0.257392	0.242	0.065	1.09161e-84	2.05114e-80
0	Fam46a	0.335923	0.304	0.089	1.7585e-119	3.30422e-115			0	Pdlim2	0.286486	0.233	0.062	4.3505e-84	8.17458e-80
0	Rcn1	0.343319	0.406	0.158	1.89316e-118	3.55725e-114			0	Cd276	0.267478	0.212	0.052	4.73913e-84	8.90483e-80
0	Prg4	0.756566	0.178	0.026	6.61351e-118	1.24268e-113			0	Vmp1	0.411271	0.73	0.436	4.78302e-84	8.98729e-80
0	Srxn1	0.489239	0.626	0.331	6.73138e-118	1.26483e-113			0	Tbc1d2b	0.253681	0.244	0.067	7.6994e-84	1.44672e-79
0	Creb3l1	0.295207	0.183	0.029	3.93001e-117	7.38449e-113			0	Dap	0.363422	0.556	0.27	1.96309e-83	3.68864e-79
0	Ecm1	0.350578	0.267	0.071	5.29571e-117	9.95065e-113			0	Psmb10	0.323713	0.492	0.22	1.50545e-82	2.82873e-78
0	Col5a1	0.253024	0.152	0.015	2.33129e-116	4.3805e-112			0	Mitf	0.244845	0.261	0.076	1.9731e-82	3.70746e-78
0	Phlda1	0.521704	0.471	0.213	5.07489e-116	9.53572e-112			0	Pde1a	0.238978	0.186	0.041	3.41727e-82	6.42105e-78
0	Epb41l3	0.282438	0.264	0.069	1.17057e-115	2.1995e-111			0	Thra	0.319135	0.381	0.15	9.77775e-82	1.83724e-77
0	Vgll3	0.328781	0.15	0.015	1.17285e-115	2.20378e-111			0	Nupr1	0.382797	0.813	0.494	2.23918e-81	4.20741e-77
0	Anxa5	0.415242	0.739	0.468	1.58985e-115	2.98733e-111			0	Snai1	0.235443	0.155	0.028	2.45518e-81	4.61328e-77
0	Rps25	0.233552	0.994	0.953	2.44633e-115	4.59666e-111			0	Sned1	0.175582	0.125	0.017	2.49285e-81	4.68406e-77
0	Prr16	0.21251	0.111	0.002	1.2015e-114	2.25762e-110			0	Aida	0.300447	0.511	0.233	2.79647e-81	5.25457e-77
0	Nenf	0.363126	0.623	0.328	1.77503e-114	3.33528e-110			0	Sdk1	0.202796	0.162	0.031	3.95428e-81	7.43009e-77
0	Mtfr1l	0.317152	0.38	0.144	5.40359e-114	1.01533e-109			0	P3h3	0.24349	0.191	0.044	6.72719e-81	1.26404e-76
0	Emilin2	0.228429	0.22	0.046	8.51344e-114	1.59967e-109			0	Fkbp9	0.295632	0.432	0.181	7.98126e-81	1.49968e-76
0	Lix1l	0.304025	0.298	0.091	9.21187e-114	1.73091e-109			0	Tuba1b	0.362007	0.654	0.359	1.57554e-80	2.96044e-76
0	Ckap4	0.323223	0.337	0.117	1.03061e-113	1.93652e-109			0	Iigp1	0.298217	0.58	0.275	1.83635e-80	3.4505e-76
0	Chst12	0.254722	0.208	0.042	3.82717e-113	7.19124e-109			0	Mrpl52	0.352434	0.813	0.517	2.10427e-80	3.95392e-76
0	Ugcg	0.32571	0.407	0.161	5.71177e-113	1.07324e-108			0	Ifit3b	0.316574	0.323	0.112	3.25176e-80	6.11006e-76
0	Ttc39c	0.258626	0.191	0.034	2.56569e-112	4.82092e-108			0	Ttc39c	0.259703	0.232	0.063	7.55834e-80	1.42021e-75
0	Lif	0.385178	0.192	0.036	4.62102e-112	8.68291e-108			0	Dse	0.238972	0.232	0.063	1.03127e-79	1.93776e-75
0	Eva1b	0.370348	0.482	0.225	6.59113e-112	1.23847e-107			0	B4galt2	0.216823	0.153	0.028	1.15927e-79	2.17826e-75
0	Dlg4	0.265178	0.215	0.046	2.99087e-111	5.61985e-107			0	Mtfr1l	0.31383	0.439	0.189	1.4883e-79	2.79652e-75
0	Tmem167	0.356409	0.708	0.428	1.00692e-110	1.89201e-106			0	Cstb	0.244362	0.934	0.711	1.88846e-79	3.54842e-75
0	Col18a1	0.391988	0.336	0.121	1.70561e-110	3.20484e-106			0	Sparc	0.360313	0.944	0.679	2.39362e-79	4.49762e-75
0	Prelp	0.392653	0.281	0.084	3.09662e-110	5.81855e-106			0	U90926	0.671942	0.14	0.024	3.17141e-79	5.95907e-75
0	Man2a1	0.297374	0.266	0.076	6.07616e-110	1.14171e-105			0	Ost4	0.327843	0.766	0.46	5.10886e-79	9.59954e-75
0	Idh1	0.299327	0.262	0.073	1.21842e-109	2.2894e-105			0	Dlg4	0.263341	0.258	0.078	9.15349e-79	1.71994e-74
0	Sec61b	0.374969	0.852	0.638	1.26908e-109	2.3846e-105			0	Rpl41	0.254281	0.997	0.975	1.50333e-78	2.82476e-74
0	Gsta1	0.441324	0.123	0.007	1.86146e-109	3.49769e-105			0	Plod2	0.355255	0.378	0.148	3.01802e-78	5.67087e-74
0	Rplp2	0.218275	0.994	0.969	1.58385e-108	2.97605e-104			0	Mfap4	0.29853	0.155	0.029	6.15921e-78	1.15732e-73
0	Vegfd	0.286974	0.141	0.014	4.5224e-108	8.49759e-104			0	Gpr35	0.162655	0.109	0.013	6.51254e-78	1.22371e-73
0	Il1r2	0.204763	0.116	0.005	1.20731e-107	2.26854e-103			0	Il1r2	0.178929	0.146	0.026	4.71756e-77	8.86429e-73
0	Slc36a2	0.233675	0.109	0.003	1.34947e-107	2.53565e-103			0	Dynll1	0.357423	0.881	0.647	5.24939e-77	9.8636e-73
0	Cxcl2	0.41449	0.462	0.21	1.51921e-107	2.8546e-103			0	Rgs2	0.335091	0.211	0.055	1.1027e-76	2.07197e-72
0	Zc3h12a	0.269115	0.231	0.057	2.35361e-107	4.42244e-103			0	Ssr2	0.374132	0.745	0.461	1.38131e-76	2.59549e-72
0	Cyp1b1	0.415631	0.32	0.111	4.41814e-107	8.30169e-103			0	Mndal	0.299713	0.403	0.167	3.6639e-76	6.88448e-72
0	Slc4a4	0.262056	0.138	0.014	1.26446e-106	2.37593e-102			0	C1s2	0.216694	0.198	0.049	1.45376e-75	2.73161e-71
0	Adprh	0.299195	0.293	0.094	3.88266e-106	7.29551e-102			0	Cxcl12	0.449959	0.339	0.126	2.45147e-75	4.60632e-71
0	Postn	0.507129	0.394	0.159	9.71707e-106	1.82584e-101			0	Dhx58os	0.180681	0.117	0.016	4.44242e-75	8.3473e-71
0	Bmper	0.202941	0.108	0.003	1.39661e-105	2.62423e-101			0	P2rx4	0.269873	0.445	0.196	1.10616e-74	2.07847e-70
0	Hint1	0.36448	0.915	0.767	1.02407e-104	1.92423e-100			0	Ugcg	0.308621	0.461	0.209	3.22525e-74	6.06025e-70
0	Tpst1	0.299386	0.266	0.078	1.56803e-104	2.94632e-100			0	Chst12	0.257846	0.245	0.075	6.33012e-74	1.18943e-69
0	Dap	0.353558	0.477	0.226	3.05033e-104	5.73157e-100			0	H6pd	0.252093	0.262	0.084	1.53054e-73	2.87588e-69
0	Entpd2	0.28191	0.173	0.03	3.3374e-104	6.27098e-100			0	Crtap	0.296238	0.29	0.1	2.24137e-73	4.21153e-69
0	Ptgfrn	0.257748	0.19	0.038	4.88232e-104	9.17389e-100			0	Uap1	0.353772	0.471	0.219	8.97782e-73	1.68693e-68
0	Lysmd2	0.385879	0.435	0.197	5.20586e-104	9.7818e-100			0	Oasl2	0.281668	0.656	0.357	9.52767e-73	1.79025e-68
0	Txndc5	0.338317	0.45	0.204	5.83395e-104	1.0962e-99			0	Calm3	0.278876	0.592	0.307	1.90846e-72	3.58599e-68
0	Enc1	0.281945	0.167	0.027	5.85479e-104	1.10011e-99			0	Rab13	0.292425	0.302	0.109	2.35623e-72	4.42736e-68
0	Lsp1	0.17758	0.141	0.016	5.50018e-103	1.03348e-98			0	Zeb2	0.136328	0.502	0.22	2.70752e-72	5.08742e-68
0	Lama2	0.252764	0.112	0.006	7.29669e-103	1.37105e-98			0	Acsl4	0.314018	0.364	0.147	3.62318e-72	6.80795e-68
0	P2rx4	0.243187	0.385	0.153	2.79391e-101	5.24976e-97			0	Galk1	0.304978	0.362	0.148	3.66084e-72	6.87872e-68
0	Tor3a	0.257604	0.441	0.193	4.57103e-101	8.58896e-97			0	AW112010	0.277067	0.483	0.224	3.76996e-72	7.08375e-68
0	Colec12	0.223631	0.165	0.027	6.80613e-101	1.27887e-96			0	Rab34	0.276262	0.436	0.191	7.71028e-72	1.44876e-67
0	Prr13	0.301085	0.784	0.526	1.12547e-100	2.11476e-96			0	Dpysl2	0.291854	0.379	0.156	1.07224e-71	2.01475e-67
0	Serpina3n	0.278427	0.489	0.219	3.41399e-100	6.41489e-96			0	Ndn	0.231453	0.19	0.048	1.08922e-71	2.04664e-67
0	Bcat1	0.242419	0.14	0.017	5.52978e-100	1.03905e-95			0	Ccnd2	0.230207	0.437	0.189	2.45253e-71	4.60831e-67
0	Bag1	0.338823	0.748	0.492	2.42428e-99	4.55522e-95			0	Eid1	0.277962	0.352	0.141	1.10921e-70	2.0842e-66
0	Dynll1	0.358652	0.802	0.62	2.48883e-99	4.67651e-95			0	Il1rl2	0.218188	0.205	0.056	1.86375e-70	3.50198e-66
0	Hpse	0.175758	0.13	0.013	3.27382e-99	6.15151e-95			0	Lysmd2	0.354626	0.492	0.243	2.47597e-70	4.65234e-66
0	Pde1a	0.207509	0.144	0.019	1.61727e-98	3.03886e-94			0	Htra2	0.269158	0.394	0.165	5.93969e-70	1.11607e-65
0	Ergic1	0.287368	0.251	0.075	1.65987e-98	3.1189e-94			0	Srpx2	0.204763	0.172	0.041	9.10631e-70	1.71108e-65
0	Gnpnat1	0.334272	0.289	0.1	2.12732e-98	3.99724e-94			0	Ptges	0.290713	0.433	0.192	1.65361e-69	3.10713e-65
0	Ell2	0.225137	0.261	0.079	5.16974e-98	9.71395e-94			0	Vasn	0.245717	0.272	0.092	2.2069e-69	4.14677e-65
0	P4hb	0.324576	0.766	0.507	5.95042e-98	1.11808e-93			0	Nenf	0.286138	0.684	0.387	2.36442e-69	4.44274e-65
0	Sigmar1	0.262499	0.27	0.086	8.51508e-98	1.59998e-93			0	Zcchc24	0.232666	0.267	0.09	3.89879e-69	7.32583e-65
0	Hspb8	0.346486	0.392	0.165	1.24639e-97	2.34197e-93			0	S1pr3	0.188571	0.172	0.04	5.32293e-69	1.00018e-64
0	Slc7a11	0.31896	0.442	0.197	1.32308e-97	2.48606e-93			0	Csf1	0.277992	0.504	0.238	9.58878e-69	1.80173e-64
0	Pamr1	0.231687	0.102	0.004	1.50405e-97	2.82612e-93			0	Plekha4	0.167839	0.167	0.038	2.32771e-68	4.37378e-64
0	P3h1	0.221507	0.191	0.041	3.9203e-97	7.36625e-93			0	Spred1	0.269122	0.338	0.135	3.12825e-68	5.87799e-64
0	Mcfd2	0.31601	0.419	0.189	5.9145e-97	1.11133e-92			0	Mlec	0.283419	0.378	0.161	5.96228e-68	1.12031e-63
0	Lamc1	0.323369	0.477	0.228	9.45497e-97	1.77659e-92			0	Tshz3	0.232957	0.166	0.04	1.00519e-66	1.88876e-62
0	U90926	0.740926	0.107	0.006	1.61836e-96	3.04091e-92			0	Ergic1	0.275355	0.293	0.109	1.0575e-66	1.98705e-62
0	Cks1b	0.30495	0.381	0.159	4.5405e-96	8.53159e-92			0	Ak1	0.239828	0.276	0.096	1.09379e-66	2.05523e-62
0	Cyp7b1	0.301177	0.158	0.026	7.02522e-96	1.32004e-91			0	Mtch1	0.264456	0.381	0.164	2.24984e-66	4.22744e-62
0	Cfb	0.248192	0.143	0.02	6.11167e-95	1.14838e-90			0	Zc3h12a	0.243548	0.266	0.092	6.04982e-66	1.13676e-61
0	Pnp	0.235043	0.492	0.235	7.48247e-95	1.40596e-90			0	Sigmar1	0.282833	0.312	0.122	7.37325e-66	1.38543e-61
0	Mlec	0.264752	0.326	0.123	7.80843e-95	1.4672e-90			0	Ptgis	0.300055	0.227	0.071	8.00794e-66	1.50469e-61
0	Socs1	0.23394	0.172	0.033	1.08267e-94	2.03434e-90			0	Anxa5	0.323522	0.79	0.523	8.21738e-66	1.54405e-61
0	Ly6c1	0.420061	0.418	0.196	1.44811e-94	2.721e-90			0	Slc16a3	0.255855	0.375	0.159	2.56544e-65	4.82045e-61
0	Fbln7	0.228254	0.11	0.007	1.88782e-94	3.54721e-90			0	Igsf10	0.160037	0.103	0.015	1.26615e-64	2.37909e-60
0	Grem2	0.216068	0.103	0.005	2.73684e-94	5.14253e-90			0	Cygb	0.186616	0.178	0.046	1.99007e-64	3.73934e-60
0	Csgalnact1	0.251496	0.171	0.034	6.73329e-94	1.26518e-89			0	Larp6	0.18387	0.164	0.04	2.19892e-64	4.13176e-60
0	Hspe1	0.236182	0.929	0.781	7.28706e-94	1.36924e-89			0	Lsp1	0.140678	0.167	0.041	4.55182e-64	8.55288e-60
0	Epdr1	0.207236	0.141	0.019	1.39666e-93	2.62432e-89			0	Lhfpl2	0.205178	0.198	0.056	5.62032e-64	1.05606e-59
0	Il17ra	0.269337	0.197	0.047	1.7261e-93	3.24335e-89			0	Slc25a4	0.29044	0.82	0.553	1.19873e-63	2.25241e-59
0	Mif	0.260707	0.93	0.806	2.57576e-93	4.83986e-89			0	Cnpy3	0.259328	0.389	0.172	1.98103e-63	3.72236e-59
0	Cnih1	0.285392	0.375	0.16	5.89626e-93	1.10791e-88			0	Bnip3	0.29767	0.533	0.28	2.05716e-63	3.8654e-59
0	Mdk	0.338743	0.222	0.061	1.73555e-92	3.2611e-88			0	Olfm1	0.177025	0.198	0.056	3.09474e-63	5.81502e-59
0	Pdgfrb	0.184788	0.243	0.07	9.46128e-92	1.77777e-87			0	Capg	0.31922	0.626	0.371	3.8691e-63	7.27005e-59
0	Ackr3	0.288672	0.25	0.078	1.8068e-91	3.39499e-87			0	C1ra	0.214096	0.208	0.063	4.02527e-63	7.56349e-59
0	Itpripl2	0.323759	0.329	0.131	2.53788e-91	4.76868e-87			0	Mydgf	0.294996	0.679	0.411	5.22554e-63	9.81879e-59
0	Mmp11	0.333929	0.15	0.025	4.03605e-91	7.58373e-87			0	Birc3	0.223412	0.376	0.161	5.33229e-63	1.00194e-58
0	Scara5	0.330562	0.17	0.036	4.20232e-91	7.89615e-87			0	Mark1	0.195442	0.14	0.03	1.5355e-62	2.88521e-58
0	Tslp	0.625264	0.139	0.02	4.97405e-91	9.34623e-87			0	Tubb5	0.356058	0.808	0.574	1.93537e-62	3.63657e-58
0	Gas7	0.2263	0.246	0.074	6.07263e-91	1.14105e-86			0	Uqcc2	0.296679	0.652	0.391	4.23834e-62	7.96383e-58
0	Ndufa4l2	0.475732	0.242	0.074	8.50114e-91	1.59736e-86			0	Calu	0.263517	0.607	0.333	4.50353e-62	8.46213e-58
0	Lama4	0.27689	0.257	0.083	9.15268e-91	1.71979e-86			0	Olfml3	0.152856	0.116	0.02	1.03323e-61	1.94144e-57
0	BC023719	0.326984	0.37	0.161	1.02331e-90	1.9228e-86			0	Vkorc1	0.237665	0.358	0.153	1.49084e-61	2.80129e-57
0	Rpl39l	0.261161	0.11	0.009	1.11588e-90	2.09674e-86			0	Fkbp10	0.206337	0.233	0.077	1.58134e-61	2.97133e-57
0	A4galt	0.208193	0.172	0.036	9.45088e-90	1.77582e-85			0	Med24	0.222113	0.174	0.047	3.62772e-61	6.81649e-57
0	Adam23	0.165349	0.106	0.007	1.17586e-89	2.20945e-85			0	Isg15	0.174282	0.895	0.612	8.00637e-61	1.5044e-56
0	Birc3	0.250563	0.324	0.123	2.19962e-89	4.13308e-85			0	Gm4951	0.198884	0.264	0.094	1.73603e-60	3.262e-56
0	Rbpj	0.23829	0.387	0.167	2.66239e-89	5.00263e-85			0	Pla2g4a	0.230881	0.265	0.095	3.09688e-60	5.81904e-56
0	Vkorc1	0.298353	0.308	0.117	2.67695e-89	5.02998e-85			0	Pnp	0.231163	0.546	0.286	3.30292e-60	6.20619e-56
0	Limk1	0.230238	0.184	0.042	2.83737e-89	5.33141e-85			0	Ostc	0.257399	0.671	0.403	3.41722e-59	6.42096e-55
0	Rnf149	0.268071	0.349	0.144	1.86135e-88	3.49748e-84			0	Cks1b	0.233665	0.43	0.203	5.01088e-59	9.41544e-55
0	Tmem126a	0.258729	0.315	0.121	4.54547e-88	8.54094e-84			0	Gbp3	0.22974	0.471	0.228	6.25192e-59	1.17474e-54
0	Ngf	0.176289	0.298	0.104	4.87673e-88	9.16338e-84			0	Meis2	0.186067	0.153	0.038	6.91102e-59	1.29858e-54
0	Ociad2	0.265652	0.166	0.035	1.30399e-87	2.4502e-83			0	Timm10b	0.275814	0.542	0.293	2.67734e-58	5.03073e-54
0	Mydgf	0.286862	0.618	0.362	2.64384e-87	4.96777e-83			0	Adam23	0.165384	0.127	0.027	2.73746e-58	5.14368e-54
0	Ostc	0.309671	0.608	0.354	2.6695e-87	5.01599e-83			0	S1pr2	0.202166	0.232	0.079	3.82332e-58	7.18402e-54
0	Selenom	0.211906	0.402	0.172	4.39917e-87	8.26603e-83			0	Flrt2	0.239761	0.234	0.08	4.63004e-58	8.69984e-54
0	Mocs2	0.243306	0.525	0.272	6.99873e-87	1.31506e-82			0	Hipk2	0.267002	0.31	0.129	5.62995e-58	1.05787e-53
0	Mrpl52	0.292054	0.726	0.474	1.01957e-86	1.91578e-82			0	Gem	0.197329	0.386	0.172	6.31822e-58	1.18719e-53
0	Rrbp1	0.32067	0.833	0.612	1.02782e-86	1.93128e-82			0	Tgfbr2	0.266313	0.371	0.17	6.57961e-58	1.23631e-53
0	Capg	0.324009	0.563	0.327	1.97721e-86	3.71517e-82			0	Enpp2	0.170732	0.191	0.056	7.94998e-58	1.4938e-53
0	Rpl32	0.186597	0.997	0.965	3.4637e-86	6.5083e-82			0	Mcfd2	0.252681	0.464	0.235	4.24639e-57	7.97897e-53
0	Ikbip	0.251263	0.209	0.058	1.00222e-85	1.88318e-81			0	Svbp	0.254161	0.582	0.326	4.89829e-57	9.20389e-53
0	Rgcc	0.455213	0.309	0.123	1.1725e-85	2.20313e-81			0	C1rb	0.185854	0.187	0.056	7.48121e-57	1.40572e-52
0	S1pr2	0.221143	0.197	0.051	1.26863e-85	2.38375e-81			0	Scarf2	0.154317	0.137	0.032	1.27619e-56	2.39796e-52
0	Rcn3	0.295219	0.269	0.092	3.4302e-85	6.44535e-81			0	Pros1	0.230108	0.318	0.132	1.27964e-56	2.40444e-52
0	Rab10	0.332372	0.594	0.353	3.90568e-85	7.33877e-81			0	Ell2	0.217195	0.291	0.117	2.15367e-56	4.04674e-52
0	Sqor	0.256388	0.217	0.064	5.40124e-85	1.01489e-80			0	Bin1	0.223856	0.416	0.198	4.04426e-56	7.59917e-52
0	Tgfbr2	0.284063	0.325	0.133	8.82811e-85	1.6588e-80			0	Soat1	0.18588	0.28	0.109	1.27834e-55	2.402e-51
0	Iigp1	0.212655	0.486	0.234	1.06372e-84	1.99873e-80			0	Lbh	0.18702	0.198	0.062	1.38274e-55	2.59817e-51
0	Gstm2	0.19028	0.174	0.039	1.27888e-84	2.40302e-80			0	Tacc1	0.233298	0.417	0.2	1.92859e-55	3.62382e-51
0	Scpep1	0.242251	0.278	0.099	2.54666e-84	4.78517e-80			0	Erp29	0.27511	0.658	0.405	2.22676e-55	4.18408e-51
0	Rpl37a	0.241557	0.992	0.931	2.84048e-84	5.33727e-80			0	Sdc3	0.155913	0.317	0.133	4.18463e-55	7.86292e-51
0	Adam12	0.202268	0.115	0.013	2.95925e-84	5.56043e-80			0	Fndc3b	0.246382	0.437	0.215	1.18265e-54	2.22219e-50
0	Gm45716	0.333366	0.132	0.021	4.29526e-84	8.0708e-80			0	Prdx6	0.134579	0.859	0.616	1.20023e-54	2.25524e-50
0	Cdkn2b	0.214929	0.151	0.029	7.31579e-84	1.37464e-79			0	Gpc1	0.182103	0.122	0.026	1.45054e-54	2.72556e-50
0	Blvrb	0.13485	0.773	0.512	1.73765e-83	3.26505e-79			0	Cdc42ep5	0.188185	0.302	0.124	2.58638e-54	4.85981e-50
0	Hmga1b	0.2084	0.154	0.031	4.9386e-83	9.27963e-79			0	Tmem26	0.167358	0.125	0.028	8.33656e-54	1.56644e-49
0	Arl6ip5	0.299178	0.634	0.39	6.1154e-83	1.14908e-78			0	Sntb2	0.257344	0.51	0.277	1.04677e-53	1.96688e-49
0	Psat1	0.29372	0.222	0.069	7.85701e-83	1.47633e-78			0	Peak1	0.215516	0.495	0.26	5.74757e-53	1.07997e-48
0	Tbc1d2b	0.20444	0.184	0.047	1.74692e-82	3.28246e-78			0	Ifit1	0.117261	0.687	0.39	7.11789e-53	1.33745e-48
0	Fth1	0.144155	0.999	0.996	1.90182e-82	3.57352e-78			0	Rpl22l1	0.239092	0.98	0.855	9.59706e-53	1.80329e-48
0	Rab34	0.251517	0.364	0.156	2.11184e-82	3.96816e-78			0	Parp11	0.192332	0.196	0.065	1.33223e-52	2.50326e-48
0	Nfatc4	0.222702	0.182	0.045	2.54116e-82	4.77485e-78			0	Dpm3	0.242609	0.413	0.206	1.36412e-52	2.56319e-48
0	Lhfpl2	0.249151	0.159	0.034	6.41535e-82	1.20544e-77			0	Timp2	0.106464	0.583	0.307	1.51244e-52	2.84188e-48
0	Rwdd1	0.304129	0.651	0.407	7.07229e-82	1.32888e-77			0	Mxra8	0.164395	0.199	0.065	1.81096e-52	3.40279e-48
0	Hipk2	0.249587	0.267	0.097	1.29507e-81	2.43344e-77			0	Tmem160	0.244574	0.514	0.279	2.01476e-52	3.78573e-48
0	Zcchc24	0.221711	0.215	0.064	1.29663e-81	2.43636e-77			0	Igsf3	0.218827	0.259	0.101	2.90774e-52	5.46364e-48
0	Maged2	0.217414	0.187	0.048	1.35389e-81	2.54397e-77			0	Samd4	0.180257	0.233	0.084	3.09441e-52	5.81439e-48
0	Gm10073	0.272739	0.659	0.411	1.42396e-81	2.67563e-77			0	Ppp1r2	0.329589	0.742	0.503	4.47784e-52	8.41386e-48
0	Rpl24	0.184254	0.996	0.964	5.37811e-81	1.01055e-76			0	Cyp7b1	0.228568	0.177	0.054	4.49545e-52	8.44695e-48
0	Gstm5	0.228192	0.316	0.127	1.09081e-80	2.04964e-76			0	Grem2	0.161162	0.118	0.025	5.41601e-52	1.01767e-47
0	Phf11d	0.245041	0.591	0.336	1.97885e-80	3.71826e-76			0	Lif	0.276761	0.205	0.071	8.14459e-52	1.53037e-47
0	Tshz1	0.31642	0.274	0.104	1.13139e-79	2.12588e-75			0	Fam114a1	0.19317	0.19	0.062	1.26938e-51	2.38516e-47
0	Atp8b1	0.259457	0.322	0.135	2.56567e-79	4.8209e-75			0	Itsn1	0.163594	0.19	0.061	1.4666e-51	2.75575e-47
0	Tma16	0.305938	0.305	0.125	3.21051e-79	6.03254e-75			0	Shc1	0.203709	0.307	0.132	4.44912e-51	8.35989e-47
0	Calu	0.238498	0.536	0.288	3.62339e-79	6.80836e-75			0	Mlkl	0.213091	0.325	0.144	5.10573e-51	9.59367e-47
0	Stard3nl	0.247781	0.357	0.158	5.09499e-79	9.57348e-75			0	Gnb4	0.14232	0.314	0.133	1.54072e-50	2.89501e-46
0	B4galt2	0.172769	0.11	0.013	6.6465e-79	1.24888e-74			0	Nxn	0.23318	0.302	0.131	1.62786e-50	3.05874e-46
0	Sec61g	0.269896	0.834	0.618	1.26124e-78	2.36987e-74			0	Frmd6	0.190775	0.248	0.095	1.96678e-50	3.69559e-46
0	Mtpn	0.29042	0.566	0.335	2.16767e-78	4.07305e-74			0	Ssr4	0.272011	0.82	0.601	2.2356e-50	4.20069e-46
0	Spon1	0.207537	0.104	0.011	2.78761e-78	5.23792e-74			0	Slc39a1	0.396992	0.631	0.397	3.73822e-50	7.02411e-46
0	Esd	0.241916	0.928	0.772	2.8988e-78	5.44684e-74			0	Hilpda	0.32877	0.563	0.333	3.77588e-50	7.09488e-46
0	Tspan4	0.288381	0.487	0.261	4.70379e-78	8.83842e-74			0	Rpsa	0.206422	0.997	0.931	1.19914e-49	2.25319e-45
0	Soat1	0.156288	0.239	0.079	3.14982e-77	5.91851e-73			0	Apol9a	0.206366	0.227	0.085	1.62414e-49	3.05176e-45
0	Por	0.191346	0.369	0.162	5.67441e-77	1.06622e-72			0	Igf2bp2	0.153425	0.214	0.076	1.66625e-49	3.13088e-45
0	Rpl8	0.202216	0.994	0.944	1.17754e-76	2.2126e-72			0	Cab39l	0.188158	0.323	0.145	1.80915e-49	3.39939e-45
0	Hexa	0.225007	0.274	0.103	1.21181e-76	2.27699e-72			0	Mocs2	0.191983	0.57	0.324	2.83115e-49	5.31974e-45
0	Zbtb38	0.202003	0.309	0.126	2.18495e-76	4.10551e-72			0	Cks2	0.199682	0.337	0.155	3.15174e-49	5.92211e-45
0	Xdh	0.221965	0.211	0.066	1.90065e-75	3.57132e-71			0	Col12a1	0.206201	0.178	0.057	3.50634e-49	6.58841e-45
0	Gda	0.31943	0.37	0.173	2.46142e-75	4.62501e-71			0	St6galnac6	0.171828	0.186	0.061	4.73076e-49	8.88909e-45
0	Eif5a	0.281976	0.888	0.743	2.89857e-75	5.44641e-71			0	Col27a1	0.145194	0.104	0.021	1.07047e-48	2.01142e-44
0	Krtcap2	0.263921	0.828	0.597	4.28556e-75	8.05257e-71			0	Kank2	0.180124	0.19	0.063	1.81547e-48	3.41126e-44
0	Mmd	0.319064	0.196	0.059	5.01377e-75	9.42088e-71			0	Nadk	0.234462	0.444	0.234	2.0669e-48	3.8837e-44
0	Tmem160	0.255383	0.456	0.239	7.20721e-75	1.35424e-70			0	Por	0.179706	0.411	0.203	2.09546e-48	3.93737e-44
0	C2	0.157314	0.146	0.03	9.5022e-75	1.78546e-70			0	Zbtb38	0.180584	0.348	0.162	9.01027e-48	1.69303e-43
0	Ralbp1	0.272752	0.714	0.472	1.38641e-74	2.60506e-70			0	Metrnl	0.16469	0.298	0.13	1.09455e-47	2.05666e-43
0	Ifitm3	0.250903	0.983	0.92	1.53228e-74	2.87916e-70			0	Sparcl1	0.127295	0.334	0.147	1.40178e-47	2.63394e-43
0	Rps24	0.165214	0.994	0.961	2.57306e-74	4.83478e-70			0	Glul	0.181635	0.539	0.294	1.9578e-47	3.6787e-43
0	Tfpi	0.208969	0.284	0.111	4.58862e-74	8.62202e-70			0	Adcy3	0.112961	0.11	0.024	2.08838e-47	3.92406e-43
0	Celf2	0.223195	0.284	0.111	6.98688e-74	1.31283e-69			0	Sec61g	0.224963	0.878	0.661	2.16562e-47	4.0692e-43
0	Mlkl	0.208637	0.282	0.112	1.14531e-73	2.15204e-69			0	Gstm5	0.157482	0.353	0.165	2.19315e-47	4.12094e-43
0	Pid1	0.246415	0.14	0.029	2.5979e-73	4.88146e-69			0	Tceal8	0.224882	0.458	0.246	2.68765e-47	5.0501e-43
0	Rps20	0.205227	0.992	0.95	5.03028e-73	9.4519e-69			0	Slc50a1	0.180961	0.305	0.136	2.99497e-47	5.62754e-43
0	Jak1	0.212434	0.597	0.352	6.93597e-73	1.30327e-68			0	Mthfd2l	0.197711	0.256	0.105	3.7208e-47	6.99139e-43
0	B3gnt9	0.163972	0.108	0.014	6.95589e-73	1.30701e-68			0	Gm9844	0.161456	0.138	0.038	3.73526e-47	7.01856e-43
0	Rps18	0.198463	0.983	0.88	8.78834e-73	1.65133e-68			0	Lamc1	0.197336	0.514	0.281	5.87718e-47	1.10432e-42
0	Fkbp10	0.183883	0.188	0.054	9.93529e-73	1.86684e-68			0	Adam19	0.139034	0.108	0.024	6.02545e-47	1.13218e-42
0	Vmp1	0.263434	0.634	0.399	1.69768e-72	3.18995e-68			0	Cercam	0.153707	0.111	0.025	6.58182e-47	1.23672e-42
0	Atf5	0.234849	0.504	0.273	1.99486e-72	3.74834e-68			0	Meg3	0.142179	0.362	0.173	6.81169e-47	1.27992e-42
0	P3h3	0.188888	0.138	0.028	3.00694e-72	5.65004e-68			0	Cnpy2	0.211352	0.485	0.265	9.18594e-47	1.72604e-42
0	Sar1a	0.272283	0.576	0.344	6.1716e-72	1.15964e-67			0	Ifnar2	0.200553	0.468	0.251	1.1744e-46	2.20669e-42
0	B4galt1	0.264754	0.361	0.171	6.90936e-72	1.29827e-67			0	Krtcap2	0.229641	0.885	0.641	1.58216e-46	2.97288e-42
0	Srm	0.278734	0.398	0.198	1.29452e-71	2.4324e-67			0	Sgpp1	0.170724	0.223	0.084	2.28495e-46	4.29342e-42
0	Kdelr3	0.232178	0.289	0.118	1.93321e-71	3.6325e-67			0	Chpf	0.177543	0.189	0.065	4.44144e-46	8.34546e-42
0	Rpl35	0.241534	0.935	0.774	3.38951e-71	6.36888e-67			0	Ncln	0.19927	0.258	0.108	6.82981e-46	1.28332e-41
0	Tmem120a	0.235319	0.252	0.095	3.5792e-71	6.72532e-67			0	Tmem106a	0.101054	0.2	0.071	7.74198e-46	1.45472e-41
0	Cygb	0.290019	0.137	0.028	6.17758e-71	1.16077e-66			0	Tgfbr3	0.225706	0.497	0.273	8.86836e-46	1.66636e-41
0	Phgdh	0.251794	0.208	0.069	1.24753e-70	2.3441e-66			0	Eif4e2	0.236815	0.493	0.279	1.07374e-45	2.01756e-41
0	Rpl14	0.188583	0.99	0.941	1.49796e-70	2.81467e-66			0	Tmem14c	0.215702	0.619	0.378	1.47109e-45	2.76418e-41
0	Mxra8	0.190535	0.164	0.043	3.76736e-70	7.07886e-66			0	Sp100	0.134232	0.454	0.233	2.0409e-45	3.83485e-41
0	Nmt2	0.267733	0.266	0.108	8.22468e-70	1.54542e-65			0	Gstm2	0.14153	0.193	0.068	2.17635e-45	4.08936e-41
0	Bola3	0.232112	0.31	0.136	1.10753e-69	2.08105e-65			0	Slc39a6	0.215771	0.336	0.159	6.5052e-45	1.22233e-40
0	Cald1	0.0361022	0.84	0.522	1.10766e-69	2.08129e-65			0	Gng12	0.197155	0.754	0.491	8.3536e-45	1.56964e-40
0	Rhoj	0.252455	0.349	0.162	1.31685e-69	2.47436e-65			0	Fxyd5	0.120897	0.509	0.269	8.63398e-45	1.62232e-40
0	Carhsp1	0.245736	0.521	0.305	3.70892e-69	6.96906e-65			0	Sdc4	0.122804	0.852	0.553	9.58173e-45	1.80041e-40
0	Pdlim2	0.235593	0.167	0.046	3.93865e-69	7.40072e-65			0	Isyna1	0.251963	0.357	0.177	1.11928e-44	2.10313e-40
0	Denr	0.22483	0.475	0.262	4.29441e-69	8.0692e-65			0	Cenpx	0.205246	0.363	0.18	1.38169e-44	2.5962e-40
0	Meis2	0.160229	0.119	0.021	4.86204e-69	9.13577e-65			0	Lamb1	0.188396	0.254	0.106	1.61374e-44	3.03222e-40
0	Pcdh7	0.205978	0.157	0.04	6.05417e-69	1.13758e-64			0	Rab7b	0.166151	0.189	0.067	2.01463e-44	3.78548e-40
0	Ehd1	0.219723	0.493	0.271	8.32594e-69	1.56444e-64			0	Lsm7	0.227248	0.462	0.255	2.12816e-44	3.99881e-40
0	Tuba1a	0.270432	0.422	0.223	8.88427e-69	1.66936e-64			0	Npdc1	0.252556	0.578	0.355	3.53792e-44	6.64776e-40
0	Ifit3b	0.207346	0.246	0.091	8.96538e-69	1.6846e-64			0	Tmed3	0.031524	0.611	0.363	3.56007e-44	6.68938e-40
0	Psmb10	0.227259	0.391	0.193	9.93877e-69	1.86749e-64			0	Map2k1	0.190148	0.49	0.273	4.2273e-44	7.94309e-40
0	Tmem106a	0.0826628	0.171	0.046	1.99096e-68	3.74101e-64			0	Rplp2	0.167036	0.998	0.975	6.01969e-44	1.1311e-39
0	Mrps25	0.196672	0.297	0.126	2.00621e-68	3.76967e-64			0	Hoxc9	0.126239	0.117	0.029	6.60534e-44	1.24114e-39
0	Praf2	0.202187	0.249	0.095	2.11728e-68	3.97836e-64			0	Atp8b1	0.212552	0.353	0.174	9.79858e-44	1.84115e-39
0	Pum3	0.250691	0.285	0.121	1.08011e-67	2.02952e-63			0	Calr	0.166826	0.936	0.736	1.01703e-43	1.91099e-39
0	Eef1g	0.229965	0.95	0.818	1.65521e-67	3.11014e-63			0	Selenon	0.171982	0.178	0.062	1.30984e-43	2.46119e-39
0	Cnpy3	0.222098	0.321	0.143	2.08342e-67	3.91475e-63			0	Ctsz	0.155095	0.707	0.466	1.74426e-43	3.27746e-39
0	Rpl11	0.187547	0.985	0.928	2.63469e-67	4.95059e-63			0	Tapbp	0.16959	0.615	0.374	1.81818e-43	3.41637e-39
0	Ubap1	0.322251	0.348	0.171	3.48984e-67	6.55741e-63			0	Errfi1	0.215866	0.562	0.338	2.09168e-43	3.93028e-39
0	Cab39l	0.164774	0.278	0.115	4.87333e-67	9.15698e-63			0	Spon1	0.202813	0.118	0.031	3.10982e-43	5.84335e-39
0	Lsm7	0.249025	0.416	0.217	5.13335e-67	9.64557e-63			0	Tfpi	0.170419	0.314	0.146	3.24496e-43	6.09728e-39
0	Sat1	0.498806	0.817	0.645	6.31608e-67	1.18679e-62			0	Fndc4	0.148508	0.162	0.052	3.78091e-43	7.10432e-39
0	Cxcl3	0.545941	0.2	0.066	7.11262e-67	1.33646e-62			0	C2	0.130516	0.165	0.054	3.78884e-43	7.11923e-39
0	Ctsz	0.13609	0.652	0.421	1.42731e-66	2.68192e-62			0	Ctdsp2	0.21434	0.402	0.211	4.29559e-43	8.07142e-39
0	Rhoq	0.206931	0.242	0.093	1.43384e-66	2.69419e-62			0	Runx2	0.119369	0.124	0.033	5.27018e-43	9.90268e-39
0	Htatip2	0.205724	0.298	0.128	2.86287e-66	5.37934e-62			0	Il17ra	0.196125	0.21	0.081	5.41058e-43	1.01665e-38
0	Cpeb1	0.14014	0.136	0.03	4.18605e-66	7.8656e-62			0	Cd47	0.212272	0.699	0.453	5.43839e-43	1.02187e-38
0	Rpl30	0.206833	0.977	0.887	4.92883e-66	9.26126e-62			0	Eif2ak2	0.225986	0.453	0.245	5.75552e-43	1.08146e-38
0	Enpp2	0.176822	0.15	0.038	1.35976e-65	2.55499e-61			0	Serpinb9	0.194468	0.255	0.109	6.98405e-43	1.3123e-38
0	Fmo2	0.385655	0.168	0.051	1.36848e-65	2.57138e-61			0	Ntrk2	0.189801	0.174	0.059	7.36319e-43	1.38354e-38
0	Olfr1033	0.16264	0.111	0.019	1.40973e-65	2.64888e-61			0	Gm16062	0.210153	0.183	0.065	1.01238e-42	1.90227e-38
0	Slc43a3	0.24685	0.41	0.211	1.91982e-65	3.60735e-61			0	B4galt1	0.218768	0.397	0.209	1.09271e-42	2.0532e-38
0	Gch1	0.240045	0.448	0.245	3.30748e-65	6.21476e-61			0	Loxl3	0.119033	0.113	0.028	1.47261e-42	2.76703e-38
0	Rpl27a	0.171176	0.995	0.96	5.43257e-65	1.02078e-60			0	Lrig1	0.142339	0.132	0.037	1.61683e-42	3.03802e-38
0	Ost4	0.226756	0.663	0.424	6.06434e-65	1.13949e-60			0	Prdx5	0.0792694	0.793	0.552	1.64386e-42	3.08881e-38
0	Ldha	0.316722	0.816	0.669	7.33101e-65	1.3775e-60			0	Clec2d	0.182109	0.301	0.139	2.54211e-42	4.77663e-38
0	Scp2	0.2432	0.471	0.264	1.1895e-64	2.23506e-60			0	Carhsp1	0.221357	0.566	0.348	2.7971e-42	5.25575e-38
0	Mrpl33	0.185168	0.594	0.357	2.32574e-64	4.37007e-60			0	Ifngr2	0.184799	0.35	0.173	2.99961e-42	5.63626e-38
0	Timm10b	0.224493	0.467	0.258	2.50496e-64	4.70681e-60			0	B2m	0.128655	0.991	0.938	4.97934e-42	9.35617e-38
0	Snx18	0.17113	0.261	0.106	2.74223e-64	5.15264e-60			0	Scp2	0.235215	0.517	0.305	6.73647e-42	1.26578e-37
0	Il3ra	0.155865	0.14	0.034	3.18594e-64	5.98638e-60			0	Pofut2	0.181925	0.275	0.122	7.94709e-42	1.49326e-37
0	AC160336.1	0.225493	0.309	0.139	4.85086e-64	9.11476e-60			0	F830016B08Rik	0.139972	0.132	0.038	8.00918e-42	1.50493e-37
0	Rpl31	0.18572	0.978	0.906	1.0502e-63	1.97333e-59			0	Gm10073	0.226841	0.698	0.463	8.97093e-42	1.68564e-37
0	Crtap	0.215631	0.22	0.081	1.09652e-63	2.06036e-59			0	Cdc42ep2	0.13694	0.159	0.052	1.14672e-41	2.15469e-37
0	Fgfr1	0.287869	0.415	0.221	1.15154e-63	2.16374e-59			0	9530068E07Rik	0.194935	0.498	0.284	1.43945e-41	2.70473e-37
0	Gm2000	0.223754	0.641	0.405	4.10085e-63	7.7055e-59			0	Nek6	0.160699	0.254	0.11	2.38518e-41	4.48175e-37
0	Nos2	0.299201	0.127	0.029	4.90319e-63	9.21309e-59			0	Plat	0.125784	0.186	0.067	3.89891e-41	7.32605e-37
0	Igsf8	0.187728	0.266	0.11	7.41357e-63	1.39301e-58			0	Minos1	0.199293	0.832	0.602	4.63052e-41	8.70074e-37
0	Ogn	0.225389	0.101	0.016	7.89792e-63	1.48402e-58			0	P4ha1	0.15607	0.519	0.294	4.95431e-41	9.30915e-37
0	Timm13	0.258342	0.738	0.518	8.82767e-63	1.65872e-58			0	Snx9	0.192224	0.341	0.17	5.74111e-41	1.07875e-36
0	Ifitm1	0.419455	0.26	0.109	1.18243e-62	2.22178e-58			0	Fscn1	0.00411742	0.318	0.143	6.33784e-41	1.19088e-36
0	Fkbp9	0.225399	0.333	0.16	1.31481e-62	2.47053e-58			0	Oas2	0.130851	0.154	0.05	9.83248e-41	1.84752e-36
0	1810055G02Rik	0.144155	0.123	0.026	1.36313e-62	2.56132e-58			0	Prkcsh	0.210857	0.435	0.244	1.31393e-40	2.46887e-36
0	Thra	0.223436	0.291	0.13	1.94545e-62	3.65551e-58			0	Rhoq	0.159629	0.273	0.122	1.74054e-40	3.27047e-36
0	Numbl	0.160857	0.149	0.039	2.72474e-62	5.11979e-58			0	St3gal1	0.168408	0.356	0.18	2.08859e-40	3.92446e-36
0	Slco3a1	0.230838	0.256	0.106	2.81602e-62	5.29131e-58			0	Ssbp4	0.203612	0.287	0.135	2.099e-40	3.94401e-36
0	Fam104a	0.23684	0.695	0.468	3.32357e-62	6.24498e-58			0	Pde6d	0.152215	0.327	0.16	2.95316e-40	5.549e-36
0	Itsn1	0.154358	0.153	0.042	7.9481e-62	1.49345e-57			0	Parp14	0.153005	0.523	0.296	2.99429e-40	5.62626e-36
0	P4ha1	0.193906	0.469	0.251	8.34383e-62	1.56781e-57			0	Selenof	0.19981	0.786	0.556	4.31338e-40	8.10484e-36
0	Plat	0.150334	0.159	0.045	3.08414e-61	5.7951e-57			0	Rpl39l	0.182225	0.117	0.032	4.73944e-40	8.9054e-36
0	Stk38	0.198602	0.242	0.098	3.88556e-61	7.30098e-57			0	Rnf213	0.161253	0.446	0.243	5.96794e-40	1.12138e-35
0	Frmd6	0.235483	0.203	0.073	4.59535e-61	8.63467e-57			0	Tmem50a	0.173862	0.602	0.378	6.70563e-40	1.25999e-35
0	Ifngr2	0.164504	0.309	0.141	5.82421e-61	1.09437e-56			0	Ap1s1	0.209685	0.409	0.224	7.95559e-40	1.49486e-35
0	Minos1	0.221158	0.774	0.563	7.25308e-61	1.36285e-56			0	Rassf8	0.129434	0.135	0.041	8.37124e-40	1.57296e-35
0	Ift27	0.167679	0.157	0.045	9.43864e-61	1.77352e-56			0	Tpi1	0.223071	0.797	0.602	1.00687e-39	1.89191e-35
0	Snx9	0.204649	0.302	0.138	1.81566e-60	3.41163e-56			0	Eif1b	0.212106	0.529	0.319	1.01505e-39	1.90727e-35
0	Rras2	0.231613	0.229	0.09	3.06481e-60	5.75878e-56			0	Mbd3	0.209322	0.527	0.314	1.08301e-39	2.03498e-35
0	Cacna2d1	0.142559	0.14	0.035	3.55085e-60	6.67204e-56			0	Dab2	0.1387	0.445	0.24	1.35201e-39	2.54043e-35
0	Snrpd1	0.209688	0.62	0.389	5.50777e-60	1.03491e-55			0	Nans	0.169849	0.344	0.176	2.5408e-39	4.77416e-35
0	Ccnd2	0.148328	0.346	0.164	6.12961e-60	1.15175e-55			0	1810055G02Rik	0.147921	0.143	0.046	2.65081e-39	4.98087e-35
0	Apol9b	0.146953	0.133	0.033	6.32196e-60	1.1879e-55			0	Anapc11	0.175676	0.51	0.299	3.03959e-39	5.7114e-35
0	Creld2	0.310383	0.496	0.278	6.35088e-60	1.19333e-55			0	Clip3	0.121408	0.131	0.039	4.40365e-39	8.27446e-35
0	Sgpp1	0.184152	0.185	0.062	1.26281e-59	2.37283e-55			0	Pla2r1	0.138149	0.125	0.036	4.65823e-39	8.75281e-35
0	Gaa	0.189939	0.216	0.082	1.68542e-59	3.1669e-55			0	Lman1	0.21196	0.49	0.29	5.63076e-39	1.05802e-34
0	Oasl2	0.164088	0.55	0.325	4.45542e-59	8.37174e-55			0	Mapkapk2	0.172285	0.356	0.183	8.3729e-39	1.57327e-34
0	Dtnbp1	0.178084	0.349	0.173	5.90345e-59	1.10926e-54			0	2610524H06Rik	0.123992	0.184	0.069	1.25925e-38	2.36613e-34
0	Chpf	0.174837	0.156	0.046	1.0809e-58	2.031e-54			0	Cyba	0.0733392	0.596	0.362	2.30672e-38	4.33433e-34
0	St6galnac6	0.158411	0.15	0.042	1.18148e-58	2.22001e-54			0	Rpl37a	0.189053	0.995	0.945	2.68348e-38	5.04226e-34
0	Rps5	0.177214	0.995	0.948	1.21295e-58	2.27914e-54			0	Map4k4	0.180346	0.498	0.295	2.76465e-38	5.19477e-34
0	Ftl1-ps1	0.0901282	0.642	0.41	1.65501e-58	3.10976e-54			0	Clec3b	0.0692744	0.24	0.101	3.08011e-38	5.78753e-34
0	Dubr	0.137372	0.127	0.03	3.90282e-58	7.33341e-54			0	Limd2	0.136471	0.25	0.111	4.39296e-38	8.25438e-34
0	Calm3	0.162667	0.488	0.278	4.33142e-58	8.13874e-54			0	Ralbp1	0.187085	0.76	0.521	5.27638e-38	9.91432e-34
0	Oas3	0.123802	0.136	0.035	4.40485e-58	8.27671e-54			0	Arf5	0.200636	0.841	0.639	6.34488e-38	1.1922e-33
0	Ifnar2	0.166897	0.409	0.217	5.40085e-58	1.01482e-53			0	Lmo4	0.198296	0.438	0.249	7.27536e-38	1.36704e-33
0	Dcbld2	0.19741	0.124	0.03	9.87258e-58	1.85506e-53			0	Rab31	0.153613	0.178	0.067	9.09849e-38	1.70961e-33
0	St3gal1	0.18557	0.313	0.149	2.01689e-57	3.78974e-53			0	Lima1	0.192733	0.394	0.214	1.15719e-37	2.17436e-33
0	Irak1	0.218745	0.249	0.107	2.2272e-57	4.18491e-53			0	Cdk14	0.108767	0.14	0.045	1.19846e-37	2.2519e-33
0	Lman1	0.239965	0.445	0.253	2.76171e-57	5.18925e-53			0	Colgalt1	0.170472	0.318	0.158	1.2181e-37	2.28881e-33
0	Mbd3	0.22331	0.476	0.277	3.07195e-57	5.77219e-53			0	Prelid1	0.208677	0.776	0.539	1.64123e-37	3.08387e-33
0	Ssr2	0.235501	0.647	0.429	3.21721e-57	6.04514e-53			0	Pgls	0.19728	0.625	0.404	1.83602e-37	3.44987e-33
0	Txn2	0.24931	0.554	0.342	7.91261e-57	1.48678e-52			0	Arl3	0.165705	0.307	0.15	2.19726e-37	4.12866e-33
0	Slc25a4	0.193191	0.744	0.513	1.10984e-56	2.0854e-52			0	Rpl32	0.144971	0.999	0.972	2.62687e-37	4.93589e-33
0	Clcn5	0.158419	0.117	0.027	1.36377e-56	2.56252e-52			0	Rps25	0.15594	0.997	0.962	3.11296e-37	5.84925e-33
0	Cavin3	0.185766	0.748	0.522	3.33467e-56	6.26584e-52			0	Car13	0.129644	0.2	0.08	3.59961e-37	6.76366e-33
0	Ace	0.188584	0.138	0.038	3.85729e-56	7.24784e-52			0	Pcolce	0.133406	0.227	0.098	5.98515e-37	1.12461e-32
0	Rps15a	0.156771	0.995	0.968	6.25089e-56	1.17454e-51			0	Parva	0.174013	0.323	0.161	8.53712e-37	1.60412e-32
0	Dhrs7	0.196793	0.201	0.075	6.76906e-56	1.27191e-51			0	Cdkn2b	0.117709	0.16	0.057	9.48498e-37	1.78223e-32
0	Plod1	0.214913	0.354	0.182	1.20892e-55	2.27157e-51			0	P2ry2	0.125568	0.14	0.046	9.81817e-37	1.84483e-32
0	Gm4951	0.133353	0.204	0.076	1.73128e-55	3.25308e-51			0	Igsf8	0.142809	0.296	0.142	1.11576e-36	2.09651e-32
0	Parp11	0.149449	0.154	0.047	1.86741e-55	3.50887e-51			0	Sfxn1	0.18498	0.362	0.193	1.20078e-36	2.25626e-32
0	Ap1s1	0.205543	0.363	0.192	1.9002e-55	3.57048e-51			0	Aldh9a1	0.151296	0.146	0.05	1.29203e-36	2.42773e-32
0	Ank2	0.163237	0.116	0.027	2.51877e-55	4.73278e-51			0	Trp53i13	0.120224	0.15	0.051	1.39405e-36	2.61943e-32
0	Mrpl13	0.158785	0.33	0.162	2.84421e-55	5.34428e-51			0	Sdf2	0.155581	0.528	0.314	1.70719e-36	3.20781e-32
0	Insig2	0.241862	0.449	0.262	5.75096e-55	1.0806e-50			0	Rpl13	0.141533	1	0.988	1.76567e-36	3.31769e-32
0	Slc39a1	0.360982	0.557	0.366	9.07618e-55	1.70541e-50			0	Numbl	0.14289	0.168	0.062	1.80169e-36	3.38537e-32
0	Galk1	0.182831	0.279	0.129	9.24686e-55	1.73749e-50			0	Ccnd3	0.165009	0.289	0.14	1.85999e-36	3.49491e-32
0	Emilin1	0.149885	0.127	0.033	2.07731e-54	3.90326e-50			0	Ifi44	0.206009	0.397	0.217	2.06478e-36	3.87973e-32
0	Ghr	0.209866	0.162	0.053	2.57639e-54	4.84104e-50			0	Tmem167	0.178073	0.724	0.492	2.33197e-36	4.38178e-32
0	Arl5c	0.111818	0.108	0.023	3.08264e-54	5.79228e-50			0	Ch25h	0.203819	0.135	0.044	2.47631e-36	4.65298e-32
0	9130401M01Rik	0.198479	0.276	0.126	4.48092e-54	8.41966e-50			0	Selenow	0.155258	0.838	0.62	3.30802e-36	6.21577e-32
0	Pgrmc1	0.254302	0.523	0.334	5.50508e-54	1.03441e-49			0	BC023719	0.22192	0.38	0.21	3.45866e-36	6.49882e-32
0	Svbp	0.180382	0.498	0.294	5.65633e-54	1.06282e-49			0	Maged1	0.129413	0.384	0.205	3.88677e-36	7.30323e-32
0	Rpl36	0.173934	0.978	0.899	9.76842e-54	1.83549e-49			0	Nme1	0.218112	0.751	0.536	3.89142e-36	7.31198e-32
0	Selenof	0.186371	0.737	0.511	1.16818e-53	2.19502e-49			0	H2-T23	0.100238	0.508	0.294	4.58163e-36	8.60887e-32
0	Fam92a	0.184153	0.249	0.108	1.37969e-53	2.59244e-49			0	Jak1	0.150815	0.637	0.403	4.63506e-36	8.70927e-32
0	Ndufv3	0.208094	0.464	0.27	1.95065e-53	3.66527e-49			0	Jak2	0.163851	0.292	0.142	6.15262e-36	1.15608e-31
0	Spred1	0.181878	0.259	0.117	2.35106e-53	4.41763e-49			0	Enc1	0.176248	0.165	0.062	8.01923e-36	1.50681e-31
0	Ctsh	0.159926	0.334	0.169	2.37342e-53	4.45965e-49			0	Tnip1	0.15978	0.402	0.221	8.14856e-36	1.53111e-31
0	Uqcrq	0.209958	0.813	0.627	4.20042e-53	7.89259e-49			0	Scpep1	0.136392	0.29	0.14	1.32931e-35	2.49777e-31
0	Hoxc8	0.132322	0.102	0.021	4.43372e-53	8.33096e-49			0	Rpl31	0.167265	0.988	0.922	1.88787e-35	3.5473e-31
0	Map2k1	0.152985	0.431	0.238	4.8184e-53	9.05377e-49			0	Hoxc8	0.137737	0.121	0.037	2.05573e-35	3.86271e-31
0	Dpm3	0.172044	0.348	0.179	5.30154e-53	9.9616e-49			0	Tnxb	0.12296	0.215	0.092	2.50715e-35	4.71093e-31
0	Slc10a6	0.123823	0.172	0.059	6.54983e-53	1.23071e-48			0	Kremen1	0.148212	0.15	0.053	3.34544e-35	6.28609e-31
0	Oas2	0.116053	0.127	0.034	9.86041e-53	1.85277e-48			0	Pgm2	0.151317	0.273	0.13	4.31432e-35	8.10661e-31
0	Trim35	0.235044	0.328	0.166	1.78778e-52	3.35924e-48			0	Phlda1	0.141843	0.471	0.276	4.84513e-35	9.10401e-31
0	Cst3	0.191191	0.834	0.621	2.01104e-52	3.77875e-48			0	Rbms3	0.135741	0.267	0.125	5.1241e-35	9.62819e-31
0	Samd4	0.159459	0.182	0.067	2.28713e-52	4.29752e-48			0	Hspg2	0.116513	0.356	0.185	8.71775e-35	1.63807e-30
0	Hsd17b12	0.189434	0.337	0.176	2.32207e-52	4.36317e-48			0	Acap2	0.152786	0.314	0.161	9.37809e-35	1.76214e-30
0	Sp100	0.0909647	0.39	0.2	3.08701e-52	5.8005e-48			0	Saa1	0.626616	0.124	0.04	1.10838e-34	2.08265e-30
0	Cenpx	0.188258	0.309	0.154	4.0049e-52	7.5252e-48			0	Tmem258	0.166375	0.606	0.385	1.22657e-34	2.30472e-30
0	Ran	0.222745	0.857	0.703	1.05419e-51	1.98082e-47			0	P4ha2	0.149078	0.307	0.154	1.37907e-34	2.59128e-30
0	Ddah1	0.156865	0.116	0.029	1.53631e-51	2.88672e-47			0	Prelid2	0.153967	0.159	0.059	1.67192e-34	3.14154e-30
0	Bnip3	0.15609	0.442	0.254	3.07956e-51	5.78649e-47			0	Ift20	0.166445	0.517	0.315	1.69833e-34	3.19116e-30
0	Dcun1d5	0.212651	0.558	0.356	4.00634e-51	7.52791e-47			0	Eps8	0.115492	0.239	0.106	2.0015e-34	3.76082e-30
0	9530068E07Rik	0.163009	0.439	0.25	4.09746e-51	7.69913e-47			0	Abcc1	0.180448	0.385	0.212	2.05027e-34	3.85245e-30
0	Dab2	0.122931	0.39	0.208	4.79192e-51	9.00401e-47			0	Ext2	0.152851	0.237	0.108	2.10074e-34	3.94729e-30
0	Plekha4	0.107331	0.115	0.028	4.94631e-51	9.29412e-47			0	Slco3a1	0.180288	0.28	0.137	2.18655e-34	4.10852e-30
0	Selenon	0.149265	0.144	0.045	9.34879e-51	1.75664e-46			0	Cacna2d1	0.103725	0.157	0.057	2.23179e-34	4.19354e-30
0	Stx4a	0.171812	0.47	0.278	1.254e-50	2.35627e-46			0	Shisa5	0.157581	0.776	0.559	2.8443e-34	5.34444e-30
0	2610001J05Rik	0.185685	0.415	0.236	1.5684e-50	2.94703e-46			0	Rhoj	0.150234	0.375	0.202	3.18049e-34	5.97614e-30
0	Mrpl30	0.20269	0.634	0.424	1.58881e-50	2.98537e-46			0	Gusb	0.107524	0.176	0.069	3.41002e-34	6.40743e-30
0	Rps15	0.162568	0.988	0.932	6.9032e-50	1.29711e-45			0	Xdh	0.161823	0.223	0.099	4.03478e-34	7.58135e-30
0	Mia3	0.18725	0.282	0.137	6.95707e-50	1.30723e-45			0	Wipi1	0.202075	0.314	0.164	4.16489e-34	7.82583e-30
0	Sema3c	0.180394	0.115	0.03	7.32804e-50	1.37694e-45			0	Ptpn13	0.100972	0.103	0.029	6.08394e-34	1.14317e-29
0	Rps23	0.143149	0.998	0.976	7.64481e-50	1.43646e-45			0	Atp11b	0.153067	0.249	0.118	7.01905e-34	1.31888e-29
0	Surf4	0.182476	0.587	0.376	7.95472e-50	1.49469e-45			0	Cavin3	0.124898	0.807	0.564	1.07333e-33	2.01679e-29
0	Ncln	0.167269	0.21	0.088	9.71848e-50	1.8261e-45			0	Auh	0.131358	0.234	0.106	1.14712e-33	2.15544e-29
0	Olfm1	0.12143	0.143	0.044	1.21814e-49	2.28889e-45			0	Tusc3	0.132466	0.221	0.098	1.2197e-33	2.29182e-29
0	Cbr3	0.143487	0.301	0.145	1.30885e-49	2.45934e-45			0	Arrdc3	0.190051	0.366	0.201	1.79002e-33	3.36344e-29
0	Rpl21	0.148136	0.992	0.943	1.73654e-49	3.26297e-45			0	Manf	0.0376719	0.847	0.629	2.13915e-33	4.01946e-29
0	Tmem258	0.170658	0.555	0.344	1.89041e-49	3.55208e-45			0	Rbms2	0.165357	0.363	0.199	2.55157e-33	4.7944e-29
0	Sfxn1	0.196972	0.319	0.164	1.97535e-49	3.71168e-45			0	Ier3	0.245826	0.786	0.603	2.62254e-33	4.92775e-29
0	Snrpf	0.217745	0.577	0.377	3.94127e-49	7.40565e-45			0	Pgam1	0.180105	0.815	0.623	3.08261e-33	5.79222e-29
0	Zadh2	0.153293	0.126	0.036	6.7854e-49	1.27498e-44			0	Ppib	0.173078	0.823	0.613	3.30092e-33	6.20243e-29
0	Cks2	0.142023	0.277	0.132	7.61091e-49	1.43009e-44			0	Eif5a	0.213797	0.909	0.773	3.93633e-33	7.39637e-29
0	Cd276	0.157257	0.14	0.044	8.07444e-49	1.51719e-44			0	Acsl5	0.157216	0.257	0.124	4.15549e-33	7.80817e-29
0	Tshz3	0.162412	0.115	0.031	1.42733e-48	2.68196e-44			0	Sra1	0.171567	0.581	0.373	4.69767e-33	8.82692e-29
0	Abcc4	0.130422	0.102	0.024	1.43199e-48	2.6907e-44			0	Praf2	0.151416	0.266	0.129	7.42944e-33	1.39599e-28
0	Dnajc25	0.185475	0.214	0.092	1.91146e-48	3.59163e-44			0	Rpn1	0.165026	0.534	0.327	8.21561e-33	1.54371e-28
0	Rbm3	0.191975	0.622	0.424	2.07607e-48	3.90093e-44			0	Plpp1	0.130812	0.363	0.195	9.02147e-33	1.69513e-28
0	Crip1	0.0252124	0.401	0.221	2.4906e-48	4.67984e-44			0	Stard3nl	0.166326	0.369	0.205	1.00279e-32	1.88424e-28
0	Ppa1	0.196883	0.394	0.222	3.96387e-48	7.44811e-44			0	Gpc3	0.134942	0.177	0.072	1.42279e-32	2.67342e-28
0	Ahnak2	0.120882	0.177	0.066	4.43392e-48	8.33134e-44			0	Fth1	0.0835157	1	0.996	1.48469e-32	2.78973e-28
0	Rpl23a	0.138479	0.996	0.965	5.61083e-48	1.05428e-43			0	Slfn2	0.0107523	0.345	0.179	1.54213e-32	2.89766e-28
0	Col4a1	0.145327	0.532	0.316	7.13962e-48	1.34154e-43			0	Fcgrt	0.0981009	0.277	0.135	1.61134e-32	3.0277e-28
0	Rps17	0.157166	0.986	0.935	8.05409e-48	1.51336e-43			0	Htra3	0.12105	0.131	0.045	1.79625e-32	3.37516e-28
0	Il4ra	0.12595	0.277	0.134	8.56331e-48	1.60905e-43			0	Capn1	0.118617	0.12	0.039	1.89658e-32	3.56367e-28
0	Kdelr2	0.264703	0.658	0.454	3.02124e-47	5.6769e-43			0	Rgs16	0.0717279	0.16	0.06	2.53167e-32	4.75701e-28
0	Ltbp4	0.231354	0.195	0.081	3.98555e-47	7.48885e-43			0	Timm13	0.198289	0.78	0.563	2.56672e-32	4.82286e-28
0	Ifit1	0.0662637	0.582	0.358	4.75201e-47	8.92902e-43			0	Fam92a	0.153022	0.276	0.137	2.63999e-32	4.96053e-28
0	Wdr89	0.192297	0.793	0.596	4.98776e-47	9.37201e-43			0	Sec23a	0.135859	0.165	0.065	2.66707e-32	5.01143e-28
0	Eif4e2	0.182637	0.425	0.251	7.29729e-47	1.37116e-42			0	Slfn8	0.111112	0.159	0.06	2.89104e-32	5.43227e-28
0	Gss	0.171349	0.152	0.053	7.56129e-47	1.42077e-42			0	Tmem120a	0.148958	0.264	0.131	3.41754e-32	6.42156e-28
0	Atp5g1	0.189009	0.727	0.532	7.60971e-47	1.42986e-42			0	Stk38	0.154104	0.261	0.129	3.55487e-32	6.6796e-28
0	Mgat2	0.175342	0.386	0.216	9.68964e-47	1.82068e-42			0	Enpp4	0.121255	0.25	0.119	3.6828e-32	6.91998e-28
0	Tm2d2	0.152787	0.386	0.217	1.07146e-46	2.01327e-42			0	B4galnt1	0.127591	0.202	0.088	5.27136e-32	9.90488e-28
0	Mrpl40	0.144059	0.251	0.117	1.51996e-46	2.856e-42			0	Plxdc2	0.133637	0.249	0.118	6.19735e-32	1.16448e-27
0	Fcgrt	0.143278	0.242	0.11	1.52826e-46	2.8716e-42			0	Sar1a	0.156244	0.603	0.395	7.23141e-32	1.35878e-27
0	Gm15417	0.137949	0.118	0.034	2.27437e-46	4.27354e-42			0	Ptprs	0.141267	0.244	0.114	8.12822e-32	1.52729e-27
0	Mthfd2l	0.145203	0.205	0.087	3.53822e-46	6.64831e-42			0	Bag1	0.186237	0.768	0.55	8.59656e-32	1.61529e-27
0	Igsf3	0.177579	0.201	0.085	3.91769e-46	7.36134e-42			0	Capzb	0.173867	0.693	0.482	1.00781e-31	1.89367e-27
0	Dtymk	0.180026	0.271	0.134	4.41483e-46	8.29547e-42			0	Nav1	0.155948	0.276	0.139	1.02568e-31	1.92726e-27
0	Ampd3	0.171711	0.306	0.158	6.22394e-46	1.16948e-41			0	Nr4a1	0.11434	0.202	0.087	1.03301e-31	1.94103e-27
0	Rps3a1	0.157613	0.996	0.968	7.23028e-46	1.35857e-41			0	Irak3	0.134211	0.285	0.144	1.10304e-31	2.07262e-27
0	Rps12-ps3	0.194723	0.546	0.353	7.92274e-46	1.48868e-41			0	Sgce	0.0998896	0.134	0.047	1.27734e-31	2.40013e-27
0	Pde6d	0.127643	0.277	0.136	1.11362e-45	2.09249e-41			0	Pfdn6	0.160939	0.438	0.261	1.63435e-31	3.07095e-27
0	Lpgat1	0.180701	0.214	0.095	1.11745e-45	2.09969e-41			0	Cnih1	0.142174	0.378	0.212	1.82252e-31	3.42451e-27
0	Tnip1	0.114463	0.356	0.19	1.72789e-45	3.24671e-41			0	Slc48a1	0.13018	0.789	0.541	2.19864e-31	4.13124e-27
0	Gstp1	0.134919	0.228	0.101	1.96135e-45	3.68538e-41			0	Kctd11	0.117327	0.115	0.037	5.38576e-31	1.01198e-26
0	Kank2	0.137097	0.145	0.05	1.99248e-45	3.74386e-41			0	Kdelr2	0.188321	0.715	0.492	6.11661e-31	1.14931e-26
0	Gm10260	0.171091	0.89	0.69	2.94994e-45	5.54293e-41			0	Cdc26	0.153917	0.608	0.404	6.98141e-31	1.31181e-26
0	Thbd	0.301588	0.186	0.076	3.28139e-45	6.16573e-41			0	Lhfp	0.0688783	0.324	0.166	7.23549e-31	1.35955e-26
0	Rplp0	0.138518	0.996	0.96	3.85284e-45	7.23949e-41			0	Gskip	0.147693	0.215	0.098	8.03365e-31	1.50952e-26
0	Sntb2	0.241334	0.423	0.255	4.66371e-45	8.76311e-41			0	Cxxc5	0.12979	0.273	0.138	8.41549e-31	1.58127e-26
0	Serpine2	0.203537	0.143	0.049	6.05451e-45	1.13764e-40			0	Glb1	0.111411	0.12	0.04	9.44001e-31	1.77378e-26
0	Sumo3	0.150034	0.523	0.324	6.31394e-45	1.18639e-40			0	Cpne2	0.0776011	0.332	0.173	1.18769e-30	2.23166e-26
0	Manf	0.223577	0.787	0.594	6.3997e-45	1.2025e-40			0	Pdia6	0.0905424	0.788	0.556	1.31277e-30	2.46669e-26
0	Gm16062	0.181002	0.145	0.05	6.55321e-45	1.23135e-40			0	Grn	0.0896481	0.483	0.29	1.44952e-30	2.72365e-26
0	Acot7	0.125644	0.185	0.074	7.14268e-45	1.34211e-40			0	Arl1	0.134199	0.594	0.384	1.48447e-30	2.78932e-26
0	Rps27l	0.220417	0.891	0.751	7.34629e-45	1.38037e-40			0	Insig2	0.172785	0.483	0.3	1.8277e-30	3.43425e-26
0	Ndufa2	0.158749	0.754	0.561	9.13404e-45	1.71629e-40			0	Rnf126	0.175395	0.288	0.151	2.13532e-30	4.01227e-26
0	Gbp3	0.116288	0.377	0.206	9.90962e-45	1.86202e-40			0	Bsg	0.182452	0.802	0.62	2.23527e-30	4.20008e-26
0	Gm11361	0.175247	0.813	0.6	1.44768e-44	2.72019e-40			0	Lifr	0.145049	0.255	0.125	2.31351e-30	4.34709e-26
0	Gem	0.148805	0.303	0.154	1.45341e-44	2.73096e-40			0	Plekhj1	0.155292	0.41	0.239	2.64951e-30	4.97843e-26
0	Npdc1	0.198388	0.509	0.325	1.50392e-44	2.82587e-40			0	Coa3	0.152674	0.479	0.296	3.32003e-30	6.23833e-26
0	Stx11	0.144628	0.188	0.077	1.84784e-44	3.4721e-40			0	Sec13	0.15565	0.424	0.249	3.48581e-30	6.54984e-26
0	Hk2	0.176443	0.132	0.043	1.90633e-44	3.58199e-40			0	Ndufa2	0.145685	0.804	0.598	4.26665e-30	8.01704e-26
0	Arhgap10	0.146047	0.235	0.109	2.89227e-44	5.43457e-40			0	Swi5	0.194137	0.792	0.599	4.39678e-30	8.26154e-26
0	Cfh	0.117374	0.107	0.028	2.90056e-44	5.45015e-40			0	Cfh	0.0426058	0.127	0.043	4.54697e-30	8.54375e-26
0	Rpl34	0.152206	0.984	0.917	3.35513e-44	6.30429e-40			0	Serpinb1a	0.210227	0.107	0.034	5.49811e-30	1.03309e-25
0	Pi4k2b	0.149017	0.187	0.078	4.61235e-44	8.6666e-40			0	Tomm5	0.171314	0.712	0.491	6.17159e-30	1.15964e-25
0	Sgce	0.109979	0.113	0.032	4.61699e-44	8.67533e-40			0	Tspan6	0.0735827	0.124	0.042	7.03967e-30	1.32275e-25
0	Ctdsp2	0.177107	0.34	0.187	5.50709e-44	1.03478e-39			0	Dbn1	0.110866	0.177	0.074	8.86948e-30	1.66658e-25
0	Dsel	0.141365	0.118	0.035	5.71432e-44	1.07372e-39			0	Rpl36a	0.172646	0.983	0.872	9.62808e-30	1.80912e-25
0	Pofut2	0.137957	0.226	0.103	6.9073e-44	1.29788e-39			0	Cuedc2	0.0958282	0.264	0.13	1.11539e-29	2.09582e-25
0	Ybx3	0.188614	0.464	0.285	6.93333e-44	1.30277e-39			0	Higd1a	0.127717	0.738	0.531	1.14529e-29	2.152e-25
0	Spry2	0.304763	0.239	0.117	1.30738e-43	2.45656e-39			0	Snrpd2	0.175153	0.765	0.542	1.16818e-29	2.19501e-25
0	Desi2	0.15588	0.366	0.206	1.3455e-43	2.52819e-39			0	Dsel	0.118908	0.137	0.051	1.43785e-29	2.70172e-25
0	Slc25a39	0.173755	0.331	0.181	1.77041e-43	3.32659e-39			0	Tgfbr1	0.130103	0.199	0.089	1.51441e-29	2.84557e-25
0	Trappc4	0.171188	0.479	0.298	2.16399e-43	4.06614e-39			0	Tma7	0.18101	0.823	0.622	1.85818e-29	3.49151e-25
0	Rpl36a	0.174036	0.969	0.846	2.23572e-43	4.20092e-39			0	Cdkn1c	0.127319	0.166	0.068	1.94457e-29	3.65385e-25
0	Ssr4	0.185326	0.757	0.568	2.73945e-43	5.14743e-39			0	Rex1bd	0.133963	0.593	0.389	2.33822e-29	4.39352e-25
0	Rer1	0.16039	0.512	0.324	3.66068e-43	6.87841e-39			0	Ctsh	0.112849	0.362	0.203	2.48679e-29	4.67268e-25
0	Bola2	0.166439	0.476	0.297	4.32849e-43	8.13323e-39			0	Bcl7c	0.169124	0.4	0.236	2.73833e-29	5.14533e-25
0	Mrps17	0.158521	0.368	0.208	6.95089e-43	1.30607e-38			0	Gpt2	0.142886	0.108	0.035	2.91649e-29	5.48008e-25
0	Timm8a1	0.153871	0.309	0.164	7.33119e-43	1.37753e-38			0	Mrps21	0.167717	0.526	0.34	2.95357e-29	5.54976e-25
0	Ybx1	0.152452	0.947	0.832	1.18471e-42	2.22606e-38			0	Mrpl14	0.164618	0.684	0.466	3.28141e-29	6.16578e-25
0	Tmem5	0.164888	0.293	0.154	1.39486e-42	2.62095e-38			0	Fbxo18	0.106503	0.14	0.054	3.50799e-29	6.59151e-25
0	Npm3	0.143871	0.385	0.22	1.39959e-42	2.62983e-38			0	Slc38a10	0.13527	0.219	0.104	4.54928e-29	8.5481e-25
0	Mcrip1	0.168829	0.481	0.299	1.41818e-42	2.66477e-38			0	9130401M01Rik	0.152026	0.297	0.158	4.89404e-29	9.19589e-25
0	Ssr3	0.173061	0.568	0.373	1.67585e-42	3.14892e-38			0	Cpq	0.111613	0.144	0.055	5.34924e-29	1.00512e-24
0	Pfdn6	0.15449	0.394	0.23	1.92318e-42	3.61366e-38			0	Plod3	0.139121	0.244	0.12	5.56255e-29	1.0452e-24
0	Rpl38	0.179541	0.943	0.829	2.03308e-42	3.82016e-38			0	Tead1	0.144882	0.362	0.207	6.17367e-29	1.16003e-24
0	Snf8	0.143286	0.41	0.247	2.04888e-42	3.84985e-38			0	Tmed1	0.145301	0.252	0.127	6.22795e-29	1.17023e-24
0	Fam111a	0.0952856	0.295	0.15	2.08703e-42	3.92153e-38			0	Prr13	0.0673266	0.82	0.581	6.79869e-29	1.27747e-24
0	Abcc5	0.123382	0.15	0.054	2.11943e-42	3.98242e-38			0	Itgav	0.143393	0.333	0.184	8.76454e-29	1.64686e-24
0	Slc25a37	0.169125	0.166	0.067	2.19605e-42	4.12637e-38			0	Arpc1a	0.0624352	0.56	0.364	1.75676e-28	3.30095e-24
0	Rbms3	0.170973	0.226	0.104	2.4709e-42	4.64282e-38			0	Irak1	0.163425	0.265	0.138	3.1953e-28	6.00398e-24
0	Meis3	0.103603	0.109	0.031	3.11405e-42	5.8513e-38			0	Dpy19l1	0.122392	0.112	0.038	3.38163e-28	6.35408e-24
0	Gypc	0.092901	0.145	0.051	3.45009e-42	6.48272e-38			0	Btd	0.0923784	0.126	0.046	3.74819e-28	7.04284e-24
0	Mrpl57	0.173887	0.42	0.253	3.84699e-42	7.2285e-38			0	Eno2	0.0945118	0.153	0.061	4.04191e-28	7.59476e-24
0	Jak2	0.151737	0.247	0.121	4.56455e-42	8.57679e-38			0	Nfkbie	0.113332	0.167	0.071	4.79188e-28	9.00394e-24
0	Isg15	0.047065	0.781	0.589	6.58226e-42	1.23681e-37			0	Rbpj	0.0833535	0.385	0.221	5.13334e-28	9.64554e-24
0	Tnfsf12	0.121713	0.145	0.053	7.59308e-42	1.42674e-37			0	Rpl38	0.172888	0.971	0.851	6.44148e-28	1.21035e-23
0	Eid1	0.171119	0.258	0.131	8.7099e-42	1.63659e-37			0	H2-K1	0.0818824	0.952	0.817	6.8501e-28	1.28713e-23
0	Shc1	0.142572	0.241	0.116	1.10125e-41	2.06925e-37			0	Gas7	0.0902886	0.239	0.117	7.52272e-28	1.41352e-23
0	Sec24d	0.134675	0.226	0.104	1.37763e-41	2.58856e-37			0	Lsm10	0.109899	0.279	0.145	8.00757e-28	1.50462e-23
0	Eps8	0.124951	0.2	0.087	1.45547e-41	2.73484e-37			0	Tagln2	0.14558	0.745	0.542	8.17086e-28	1.5353e-23
0	Rps8	0.142368	0.998	0.965	1.96956e-41	3.7008e-37			0	Cmtm7	0.128594	0.232	0.115	1.01219e-27	1.9019e-23
0	Rpl26	0.131121	0.998	0.962	2.90972e-41	5.46736e-37			0	Mcrip1	0.140145	0.524	0.334	1.05246e-27	1.97758e-23
0	Ptrh1	0.124365	0.163	0.064	3.46284e-41	6.50667e-37			0	Ttc19	0.123832	0.205	0.096	1.15456e-27	2.16942e-23
0	Pros1	0.127483	0.243	0.117	3.56231e-41	6.69358e-37			0	H2afj	0.168057	0.797	0.593	1.31469e-27	2.47029e-23
0	Arpc1a	0.0282421	0.514	0.328	4.49517e-41	8.44643e-37			0	Eif4e3	0.147677	0.19	0.086	1.39954e-27	2.62974e-23
0	Gramd3	0.120627	0.159	0.062	4.94921e-41	9.29957e-37			0	Ndufs7	0.107428	0.562	0.356	1.56743e-27	2.94519e-23
0	Tgfbr3	0.156875	0.418	0.248	5.13408e-41	9.64694e-37			0	1600012H06Rik	0.100021	0.218	0.104	2.01238e-27	3.78127e-23
0	Ranbp1	0.178073	0.657	0.469	5.41129e-41	1.01678e-36			0	Tmem9b	0.129558	0.299	0.164	2.74807e-27	5.16362e-23
0	Gusb	0.103553	0.145	0.053	5.8608e-41	1.10124e-36			0	Edf1	0.191488	0.832	0.65	2.77716e-27	5.21829e-23
0	P2ry2	0.103087	0.111	0.033	7.32172e-41	1.37575e-36			0	Ptpn1	0.191512	0.393	0.237	2.85552e-27	5.36552e-23
0	Dpysl2	0.15266	0.278	0.145	1.44996e-40	2.72447e-36			0	Arid5b	0.100225	0.655	0.444	2.92428e-27	5.49473e-23
0	Cep170	0.136546	0.218	0.101	2.0059e-40	3.76909e-36			0	Sipa1l1	0.106351	0.122	0.044	3.22004e-27	6.05045e-23
0	Fam58b	0.13908	0.142	0.053	2.94555e-40	5.53468e-36			0	Chsy1	0.10727	0.115	0.04	3.23541e-27	6.07934e-23
0	Hacd3	0.150746	0.154	0.06	3.23031e-40	6.06975e-36			0	Bcat1	0.108275	0.13	0.049	3.3279e-27	6.25313e-23
0	Nek6	0.124512	0.204	0.093	3.64584e-40	6.85054e-36			0	Gm2000	0.138977	0.671	0.456	3.48125e-27	6.54127e-23
0	Fbxl5	0.134264	0.249	0.126	4.41834e-40	8.30205e-36			0	Ift27	0.113265	0.165	0.071	3.85058e-27	7.23524e-23
0	Gsr	0.14049	0.463	0.294	5.04094e-40	9.47193e-36			0	Nlgn2	0.125818	0.169	0.074	4.50422e-27	8.46344e-23
0	Crispld2	0.0296529	0.215	0.098	5.58877e-40	1.05013e-35			0	Trappc4	0.146708	0.519	0.333	5.77666e-27	1.08543e-22
0	Rtn4	0.178586	0.613	0.423	7.08517e-40	1.3313e-35			0	Acaa1a	0.112295	0.221	0.107	6.00114e-27	1.12761e-22
0	Tnfaip3	0.119715	0.171	0.071	7.98672e-40	1.5007e-35			0	Tmem126a	0.108426	0.31	0.17	6.52349e-27	1.22576e-22
0	Cnpy2	0.143876	0.407	0.241	1.22309e-39	2.29819e-35			0	Vegfa	0.0657795	0.221	0.105	6.56429e-27	1.23343e-22
0	H2afj	0.186874	0.745	0.56	1.46803e-39	2.75844e-35			0	Nradd	0.105045	0.172	0.075	6.59042e-27	1.23834e-22
0	Fam96a	0.133503	0.303	0.166	1.7604e-39	3.3078e-35			0	Gaa	0.133104	0.227	0.112	7.43303e-27	1.39667e-22
0	Bcl7c	0.146651	0.359	0.208	1.80123e-39	3.38451e-35			0	Bola3	0.156616	0.315	0.177	8.83709e-27	1.66049e-22
0	Rab13	0.155449	0.213	0.1	1.96161e-39	3.68587e-35			0	Il3ra	0.107159	0.145	0.059	8.89479e-27	1.67133e-22
0	Tmed2	0.196681	0.798	0.606	2.61738e-39	4.91806e-35			0	Gm10076	0.146771	0.414	0.252	1.05631e-26	1.98481e-22
0	Cryab	0.161061	0.37	0.229	3.65067e-39	6.85962e-35			0	Clcn5	0.115757	0.125	0.047	1.07939e-26	2.02817e-22
0	Cisd2	0.14213	0.431	0.263	5.41006e-39	1.01655e-34			0	Arl5a	0.151463	0.196	0.093	1.14345e-26	2.14854e-22
0	Adam9	0.110185	0.195	0.087	5.42016e-39	1.01845e-34			0	Acot7	0.114707	0.204	0.097	1.44041e-26	2.70653e-22
0	G6pdx	0.129772	0.223	0.107	6.15658e-39	1.15682e-34			0	Smim7	0.138574	0.474	0.297	1.76752e-26	3.32118e-22
0	Fkbp7	0.160576	0.159	0.064	7.16739e-39	1.34675e-34			0	Xaf1	0.0996164	0.594	0.383	2.68801e-26	5.05077e-22
0	Pir	0.138456	0.208	0.097	8.66557e-39	1.62826e-34			0	Chic2	0.116281	0.719	0.5	3.00086e-26	5.63862e-22
0	Clptm1l	0.131711	0.366	0.212	9.84017e-39	1.84897e-34			0	Adgrl1	0.0791224	0.115	0.041	3.02758e-26	5.68882e-22
0	Sdf2	0.128754	0.46	0.286	1.5481e-38	2.90889e-34			0	Elovl6	0.101781	0.103	0.035	3.25441e-26	6.11503e-22
0	Panx1	0.102344	0.115	0.037	1.97822e-38	3.71707e-34			0	Aprt	0.152138	0.76	0.559	3.55067e-26	6.67172e-22
0	Abhd14a	0.100413	0.156	0.062	2.01754e-38	3.79095e-34			0	Ifi47	0.0864057	0.236	0.117	3.83459e-26	7.2052e-22
0	Cmtm7	0.11036	0.204	0.094	2.04931e-38	3.85065e-34			0	Kctd17	0.128757	0.249	0.129	4.1234e-26	7.74787e-22
0	Rps26	0.140938	0.96	0.867	2.16714e-38	4.07205e-34			0	Gnpnat1	0.128679	0.275	0.149	4.76746e-26	8.95806e-22
0	Ift20	0.129269	0.458	0.285	2.17682e-38	4.09025e-34			0	Cox6c	0.160581	0.875	0.692	4.92101e-26	9.24659e-22
0	Sdc3	0.027366	0.242	0.119	2.67361e-38	5.02372e-34			0	Mrpl30	0.153519	0.671	0.467	5.75844e-26	1.08201e-21
0	Dnlz	0.126183	0.26	0.134	3.0237e-38	5.68153e-34			0	Hdlbp	0.14118	0.612	0.424	5.91763e-26	1.11192e-21
0	Golt1b	0.138424	0.225	0.11	3.27991e-38	6.16294e-34			0	Abcc4	0.108024	0.113	0.04	6.00281e-26	1.12793e-21
0	Col12a1	0.163167	0.13	0.047	3.93765e-38	7.39884e-34			0	Rdh10	0.187367	0.168	0.076	6.2803e-26	1.18007e-21
0	Il6st	0.112574	0.431	0.261	5.07002e-38	9.52657e-34			0	Tmed10	0.136826	0.863	0.685	6.32098e-26	1.18771e-21
0	Gsdmd	0.0760787	0.156	0.061	5.24242e-38	9.85051e-34			0	Sphk1	0.10896	0.176	0.078	8.96467e-26	1.68446e-21
0	Med24	0.122355	0.119	0.04	6.23596e-38	1.17174e-33			0	Hdac5	0.1162	0.186	0.086	8.96525e-26	1.68457e-21
0	Prkcsh	0.151633	0.37	0.222	6.50666e-38	1.2226e-33			0	Tap1	0.14456	0.31	0.176	9.05004e-26	1.7005e-21
0	Ddt	0.125974	0.286	0.154	7.15992e-38	1.34535e-33			0	1110046J04Rik	0.0837875	0.112	0.04	9.58128e-26	1.80032e-21
0	Akt2	0.141537	0.182	0.08	7.49106e-38	1.40757e-33			0	Hmga1b	0.119132	0.148	0.062	9.91031e-26	1.86215e-21
0	Map1a	0.105643	0.134	0.048	7.75418e-38	1.45701e-33			0	Egln1	0.121483	0.232	0.117	1.00906e-25	1.89603e-21
0	Nhp2	0.134298	0.656	0.461	8.32476e-38	1.56422e-33			0	Itgb5	0.118064	0.148	0.062	1.05799e-25	1.98797e-21
0	Rassf8	0.126066	0.102	0.031	8.38571e-38	1.57568e-33			0	Mrpl40	0.105363	0.271	0.145	1.26312e-25	2.37339e-21
0	Cdc42se2	0.134203	0.234	0.117	9.10132e-38	1.71014e-33			0	Mettl9	0.145634	0.418	0.258	1.30497e-25	2.45204e-21
0	Txndc17	0.172331	0.749	0.565	9.53423e-38	1.79148e-33			0	Anxa4	0.0889803	0.443	0.274	1.47202e-25	2.76593e-21
0	Cped1	0.141206	0.104	0.032	1.0703e-37	2.01109e-33			0	Pum3	0.158329	0.289	0.16	1.58138e-25	2.97141e-21
0	Sec23a	0.129498	0.135	0.05	1.08541e-37	2.03948e-33			0	Tnfsf12	0.110674	0.162	0.071	1.87787e-25	3.52852e-21
0	Tmem159	0.144454	0.26	0.136	1.79028e-37	3.36393e-33			0	Kctd10	0.0975472	0.253	0.132	2.25311e-25	4.2336e-21
0	Cdr2l	0.136857	0.124	0.044	1.81561e-37	3.41153e-33			0	Hexa	0.0653219	0.273	0.145	2.50425e-25	4.70549e-21
0	Rex1bd	0.125081	0.538	0.357	2.08988e-37	3.92689e-33			0	Oas1a	0.0789104	0.121	0.046	2.78552e-25	5.23399e-21
0	Mrps21	0.150845	0.48	0.308	2.40569e-37	4.5203e-33			0	Wdr89	0.153521	0.841	0.634	2.80827e-25	5.27674e-21
0	Taf10	0.139931	0.446	0.277	2.79298e-37	5.24801e-33			0	Ddost	0.114021	0.446	0.278	2.99721e-25	5.63176e-21
0	Serp1	0.161358	0.602	0.413	2.9597e-37	5.56128e-33			0	Sf3b5	0.134381	0.503	0.324	3.16833e-25	5.9533e-21
0	Clec2d	0.133619	0.242	0.121	3.03992e-37	5.71202e-33			0	Col4a2	0.0509216	0.635	0.403	4.17409e-25	7.84312e-21
0	Slfn8	0.0891196	0.129	0.046	3.10057e-37	5.82597e-33			0	Snrpd1	0.115292	0.653	0.438	5.70485e-25	1.07194e-20
0	Rnf213	0.09795	0.377	0.219	3.72642e-37	7.00194e-33			0	Meis3	0.0867186	0.122	0.047	5.71459e-25	1.07377e-20
0	Gnl1	0.0952453	0.208	0.097	3.76749e-37	7.07911e-33			0	Snrpg	0.14042	0.588	0.395	6.63509e-25	1.24673e-20
0	Nans	0.150829	0.286	0.157	5.1847e-37	9.74205e-33			0	Smoc2	0.00933763	0.134	0.053	8.74219e-25	1.64266e-20
0	Hsf2	0.176452	0.156	0.065	6.16943e-37	1.15924e-32			0	Ergic3	0.0921208	0.398	0.24	8.92576e-25	1.67715e-20
0	Nav3	0.150362	0.107	0.035	7.36975e-37	1.38478e-32			0	Akt2	0.104207	0.204	0.1	9.01529e-25	1.69397e-20
0	Colgalt1	0.121825	0.265	0.139	7.40769e-37	1.3919e-32			0	Gnl1	0.0802759	0.234	0.119	9.48673e-25	1.78256e-20
0	Mrps15	0.126693	0.276	0.148	7.47463e-37	1.40448e-32			0	Vwa5a	0.138601	0.236	0.123	9.65145e-25	1.81351e-20
0	Suds3	0.116757	0.334	0.19	9.24521e-37	1.73717e-32			0	Sgcb	0.0732762	0.131	0.052	1.03488e-24	1.94453e-20
0	Eif4ebp1	0.196303	0.8	0.618	9.76216e-37	1.83431e-32			0	P3h4	0.0909534	0.202	0.097	1.06399e-24	1.99923e-20
0	Mtch1	0.135625	0.283	0.154	1.05318e-36	1.97893e-32			0	Abca1	0.097217	0.363	0.211	1.07035e-24	2.0112e-20
0	Cisd3	0.0913678	0.121	0.042	1.1788e-36	2.21496e-32			0	Atox1	0.128406	0.86	0.66	1.17361e-24	2.20522e-20
0	Nudt19	0.100845	0.113	0.038	1.43407e-36	2.69463e-32			0	Pi4k2b	0.116049	0.205	0.101	1.25451e-24	2.35721e-20
0	Pgm3	0.104668	0.102	0.031	2.60667e-36	4.89794e-32			0	Tmem38b	0.0936681	0.252	0.131	1.29389e-24	2.43123e-20
0	Vti1b	0.119328	0.431	0.267	3.01798e-36	5.67078e-32			0	Rwdd1	0.134801	0.663	0.464	1.7401e-24	3.26964e-20
0	Rps10	0.130121	0.977	0.909	3.16146e-36	5.94039e-32			0	Atxn10	0.138246	0.284	0.158	1.77152e-24	3.32869e-20
0	2310009B15Rik	0.145283	0.2	0.094	3.22468e-36	6.05917e-32			0	C1qtnf12	0.0833327	0.18	0.082	1.91878e-24	3.60538e-20
0	Cd47	0.15233	0.612	0.427	3.67271e-36	6.90102e-32			0	Angptl4	0.13005	0.596	0.4	2.116e-24	3.97597e-20
0	Gbe1	0.0578159	0.285	0.15	3.78221e-36	7.10678e-32			0	Elob	0.146787	0.903	0.737	2.14009e-24	4.02123e-20
0	Fndc3b	0.168871	0.342	0.201	4.78613e-36	8.99315e-32			0	Ptpa	0.134357	0.309	0.178	2.53354e-24	4.76053e-20
0	Fam114a1	0.126641	0.137	0.053	5.06826e-36	9.52326e-32			0	Tmem150a	0.0915691	0.116	0.044	2.56387e-24	4.81751e-20
0	Zdhhc3	0.140083	0.203	0.097	6.30627e-36	1.18495e-31			0	Gjc1	0.0690885	0.184	0.086	2.71229e-24	5.09639e-20
0	Mllt11	0.135308	0.166	0.072	6.51473e-36	1.22412e-31			0	Panx1	0.0893659	0.131	0.052	3.20968e-24	6.03098e-20
0	Rps4x	0.136347	0.994	0.943	6.83267e-36	1.28386e-31			0	Hikeshi	0.14476	0.452	0.289	3.7295e-24	7.00774e-20
0	Ywhab	0.131551	0.581	0.391	8.37072e-36	1.57286e-31			0	Bad	0.126996	0.306	0.174	3.79038e-24	7.12213e-20
0	Cat	0.0916029	0.246	0.126	9.00715e-36	1.69244e-31			0	Cped1	0.111882	0.119	0.046	3.87987e-24	7.29027e-20
0	Ndufaf8	0.133945	0.327	0.189	1.00917e-35	1.89623e-31			0	Gkap1	0.104865	0.243	0.129	4.18062e-24	7.85538e-20
0	Ahcyl1	0.161055	0.299	0.17	1.55439e-35	2.9207e-31			0	Aldh7a1	0.0790475	0.116	0.044	5.22702e-24	9.82157e-20
0	Snrpg	0.137883	0.54	0.362	1.77021e-35	3.32623e-31			0	Slc10a6	0.0767826	0.181	0.084	5.3164e-24	9.98952e-20
0	Kif21a	0.125082	0.144	0.058	2.18978e-35	4.1146e-31			0	Rps21	0.14729	0.951	0.826	5.44078e-24	1.02232e-19
0	Anp32b	0.165592	0.813	0.635	3.81665e-35	7.17148e-31			0	Htatip2	0.0957798	0.302	0.169	5.86798e-24	1.10259e-19
0	Dcun1d3	0.114067	0.127	0.048	3.98738e-35	7.49229e-31			0	Rer1	0.117183	0.551	0.361	6.12209e-24	1.15034e-19
0	Snrpd2	0.153383	0.695	0.513	5.61301e-35	1.05469e-30			0	Lman2	0.100508	0.564	0.377	6.57169e-24	1.23482e-19
0	Gm10076	0.137305	0.372	0.225	5.80527e-35	1.09081e-30			0	Tsen34	0.0852182	0.355	0.207	6.93209e-24	1.30254e-19
0	Tceal8	0.117376	0.376	0.226	7.63749e-35	1.43508e-30			0	Spcs3	0.118179	0.273	0.15	7.08101e-24	1.33052e-19
0	Flnc	0.102987	0.108	0.036	8.9042e-35	1.6731e-30			0	Gda	0.0949405	0.374	0.22	7.90741e-24	1.4858e-19
0	Mxra7	0.118391	0.108	0.036	1.05365e-34	1.9798e-30			0	Aldh3a2	0.11684	0.116	0.045	1.09059e-23	2.04923e-19
0	Mrpl54	0.134535	0.538	0.364	1.1614e-34	2.18228e-30			0	Pcdh7	0.098705	0.156	0.068	1.10384e-23	2.07411e-19
0	Eea1	0.163277	0.37	0.224	1.22593e-34	2.30352e-30			0	Ndrg2	0.0596185	0.204	0.099	1.34746e-23	2.53188e-19
0	Pabpc1	0.188078	0.848	0.685	1.27217e-34	2.39042e-30			0	Rpl24	0.111424	0.998	0.971	1.36253e-23	2.56019e-19
0	Nfkb2	0.107488	0.186	0.086	1.40516e-34	2.6403e-30			0	Selenoi	0.11416	0.128	0.052	1.36266e-23	2.56043e-19
0	Car13	0.0620647	0.159	0.067	1.73065e-34	3.25189e-30			0	Mrpl33	0.0780072	0.619	0.409	1.38492e-23	2.60227e-19
0	Sec13	0.125205	0.374	0.223	1.80689e-34	3.39515e-30			0	Gramd1b	0.0931576	0.101	0.036	1.39354e-23	2.61847e-19
0	Znrf1	0.162929	0.405	0.256	1.81924e-34	3.41835e-30			0	Plekha5	0.121329	0.153	0.068	1.45154e-23	2.72744e-19
0	Oat	0.0417445	0.389	0.227	2.02517e-34	3.80529e-30			0	Stx4a	0.0950139	0.498	0.319	1.62317e-23	3.04993e-19
0	Sf3b5	0.119355	0.459	0.293	2.19938e-34	4.13263e-30			0	Dhrs7	0.121257	0.208	0.104	1.65455e-23	3.1089e-19
0	Ssbp4	0.140256	0.231	0.119	2.28629e-34	4.29594e-30			0	Sav1	0.0802552	0.234	0.122	1.76625e-23	3.31878e-19
0	Trmt112	0.116606	0.476	0.309	2.66431e-34	5.00624e-30			0	Cry2	0.111599	0.11	0.041	1.8333e-23	3.44477e-19
0	Nav1	0.164982	0.232	0.121	2.90082e-34	5.45064e-30			0	Mrps25	0.098997	0.298	0.168	1.84026e-23	3.45785e-19
0	Irgm2	0.105674	0.183	0.084	3.17866e-34	5.9727e-30			0	Inafm1	0.0949103	0.137	0.058	2.24482e-23	4.21801e-19
0	Sra1	0.136595	0.516	0.345	3.20972e-34	6.03106e-30			0	Nomo1	0.130832	0.162	0.075	2.53305e-23	4.75961e-19
0	Ndufa12	0.123355	0.566	0.384	3.38043e-34	6.35182e-30			0	Mrpl54	0.119101	0.583	0.396	2.93946e-23	5.52324e-19
0	Nme2	0.0880636	0.135	0.053	3.91848e-34	7.36282e-30			0	Rpl36	0.1317	0.988	0.916	2.98407e-23	5.60707e-19
0	Tmem38b	0.0906191	0.222	0.111	4.97345e-34	9.34511e-30			0	Denr	0.103202	0.483	0.312	3.14417e-23	5.9079e-19
0	Rbms2	0.109206	0.311	0.178	5.85981e-34	1.10106e-29			0	Cacnb3	0.0956001	0.138	0.059	3.4668e-23	6.51411e-19
0	2610524H06Rik	0.0833001	0.143	0.057	7.61119e-34	1.43014e-29			0	Gypc	0.0776831	0.158	0.071	4.57503e-23	8.59648e-19
0	Lima1	0.150877	0.329	0.196	7.80894e-34	1.4673e-29			0	Nr1h3	0.0860017	0.14	0.06	4.85097e-23	9.11497e-19
0	Mdfic	0.1029	0.181	0.084	7.99502e-34	1.50226e-29			0	1810022K09Rik	0.12228	0.415	0.258	5.41348e-23	1.01719e-18
0	Lncpint	0.122105	0.185	0.088	1.17732e-33	2.21218e-29			0	Cox7c	0.13966	0.912	0.736	5.68406e-23	1.06803e-18
0	Itgav	0.111614	0.29	0.161	1.28631e-33	2.41698e-29			0	Erp44	0.11967	0.439	0.28	5.69591e-23	1.07026e-18
0	Uso1	0.121858	0.277	0.154	1.39882e-33	2.62839e-29			0	Rora	0.0609857	0.337	0.196	6.15082e-23	1.15574e-18
0	Rora	0.144323	0.301	0.172	1.85042e-33	3.47695e-29			0	Abhd8	0.120825	0.134	0.057	6.36019e-23	1.19508e-18
0	Sirpa	0.0213948	0.139	0.055	1.90175e-33	3.57338e-29			0	Suds3	0.0970247	0.363	0.219	7.4372e-23	1.39745e-18
0	Gcsh	0.110678	0.133	0.053	2.09072e-33	3.92846e-29			0	Pcbp4	0.0554137	0.209	0.105	8.16551e-23	1.5343e-18
0	Sgcb	0.0714122	0.112	0.039	2.12918e-33	4.00073e-29			0	Arl6ip5	0.0969977	0.645	0.447	8.17232e-23	1.53558e-18
0	Tuba1b	0.137306	0.511	0.35	2.14058e-33	4.02216e-29			0	En1	0.110699	0.133	0.056	8.91077e-23	1.67433e-18
0	H2afy	0.122329	0.523	0.351	2.19279e-33	4.12025e-29			0	Pfn2	0.120285	0.228	0.121	9.97516e-23	1.87433e-18
0	Slc50a1	0.10986	0.236	0.123	2.22166e-33	4.17449e-29			0	Fosl1	0.0203184	0.318	0.179	1.00763e-22	1.89333e-18
0	Shisa5	0.107651	0.704	0.532	2.37787e-33	4.46802e-29			0	Tmem263	0.120121	0.21	0.107	1.20286e-22	2.26017e-18
0	Tipin	0.0922253	0.145	0.06	2.43241e-33	4.57049e-29			0	Cisd2	0.0995638	0.463	0.297	1.42565e-22	2.67879e-18
0	Oas1a	0.0709851	0.101	0.033	3.14467e-33	5.90883e-29			0	Fkbp7	0.0938248	0.175	0.084	1.47495e-22	2.77143e-18
0	Tmem50a	0.105016	0.524	0.353	3.79644e-33	7.1335e-29			0	Ccng2	0.12267	0.281	0.159	1.64745e-22	3.09556e-18
0	Igtp	0.0532124	0.297	0.166	9.32471e-33	1.75211e-28			0	Nfil3	0.0825101	0.242	0.128	1.65048e-22	3.10125e-18
0	Erp29	0.148823	0.55	0.389	1.33024e-32	2.49953e-28			0	Mboat7	0.123418	0.171	0.081	1.68531e-22	3.16669e-18
0	Anapc11	0.119482	0.432	0.279	1.35868e-32	2.55296e-28			0	Lamtor2	0.102857	0.444	0.28	1.79141e-22	3.36606e-18
0	Rps6ka4	0.100376	0.129	0.051	1.43526e-32	2.69686e-28			0	Sys1	0.087486	0.444	0.282	1.82081e-22	3.42129e-18
0	Lman2	0.121186	0.515	0.347	1.50273e-32	2.82362e-28			0	Cisd3	0.0849739	0.136	0.058	1.88916e-22	3.54974e-18
0	Plekhj1	0.135191	0.356	0.217	1.80514e-32	3.39185e-28			0	Nudt19	0.101529	0.127	0.053	1.94101e-22	3.64715e-18
0	Cpne2	0.0322278	0.282	0.151	1.92491e-32	3.61691e-28			0	Dcakd	0.08467	0.128	0.054	2.06539e-22	3.88086e-18
0	Tmed1	0.0885859	0.215	0.109	1.98068e-32	3.7217e-28			0	Rpl36a-ps1	0.114086	0.471	0.305	2.31829e-22	4.35607e-18
0	Prdx3	0.117745	0.262	0.144	3.10628e-32	5.8367e-28			0	D17Wsu92e	0.124372	0.313	0.185	2.60001e-22	4.88542e-18
0	Tma7	0.146489	0.764	0.593	3.7316e-32	7.01167e-28			0	Rras2	0.164537	0.229	0.124	2.78323e-22	5.2297e-18
0	Phf11b	0.0381702	0.146	0.061	4.13642e-32	7.77233e-28			0	Mapre2	0.088609	0.2	0.101	2.8031e-22	5.26702e-18
0	Serpinb9	0.0941414	0.197	0.097	4.25839e-32	8.00152e-28			0	Snrpf	0.139883	0.606	0.42	3.39e-22	6.36981e-18
0	Cd44	0.11106	0.296	0.168	4.5032e-32	8.46152e-28			0	Fer	0.0854713	0.122	0.05	4.24015e-22	7.96725e-18
0	Eef1a1	0.101335	0.99	0.943	5.14523e-32	9.66788e-28			0	Nfkb2	0.100405	0.208	0.106	4.44192e-22	8.34636e-18
0	Gsto1	0.12453	0.291	0.165	5.5109e-32	1.0355e-27			0	Gatad1	0.122469	0.338	0.204	4.44855e-22	8.35883e-18
0	Fgfr1op2	0.110749	0.324	0.192	7.83855e-32	1.47286e-27			0	Cdr2l	0.084853	0.138	0.06	4.59249e-22	8.62929e-18
0	Cdk14	0.0742759	0.104	0.036	1.03471e-31	1.94422e-27			0	Tm2d2	0.114905	0.403	0.255	4.73021e-22	8.88806e-18
0	Hikeshi	0.132881	0.41	0.262	1.13188e-31	2.1268e-27			0	Dpm2	0.0975984	0.248	0.136	4.73042e-22	8.88847e-18
0	Arf4	0.147347	0.693	0.517	1.32924e-31	2.49764e-27			0	Prdx4	0.115587	0.285	0.164	5.02286e-22	9.43795e-18
0	Lmo4	0.156817	0.367	0.231	1.40267e-31	2.63562e-27			0	Gpr180	0.111019	0.17	0.081	5.97766e-22	1.1232e-17
0	Etfa	0.149731	0.331	0.201	1.44337e-31	2.71209e-27			0	Mrpl57	0.13238	0.446	0.288	6.51757e-22	1.22465e-17
0	Ch25h	0.163619	0.102	0.035	2.05045e-31	3.8528e-27			0	Ank2	0.078613	0.119	0.048	7.22828e-22	1.35819e-17
0	Relb	0.0841385	0.324	0.192	2.46758e-31	4.63658e-27			0	Abhd17a	0.0975435	0.304	0.176	8.61028e-22	1.61787e-17
0	Timm10	0.136142	0.303	0.179	2.7648e-31	5.19506e-27			0	Nme2	0.0822142	0.152	0.069	9.20321e-22	1.72928e-17
0	Leprotl1	0.084304	0.319	0.188	2.9107e-31	5.46921e-27			0	Pde10a	0.106322	0.147	0.066	9.4663e-22	1.77872e-17
0	Sumf2	0.096607	0.141	0.059	3.77142e-31	7.0865e-27			0	Uqcrq	0.140425	0.838	0.667	1.00228e-21	1.88328e-17
0	Eef1b2	0.149978	0.927	0.788	4.08307e-31	7.67209e-27			0	Txndc17	0.118306	0.789	0.601	1.16858e-21	2.19576e-17
0	Rnft1	0.0954944	0.184	0.089	4.50362e-31	8.46231e-27			0	Capn2	0.0890644	0.252	0.138	1.17498e-21	2.20779e-17
0	Szrd1	0.116945	0.322	0.193	5.20938e-31	9.78842e-27			0	Serpinb6a	0.0756321	0.659	0.458	1.37338e-21	2.58058e-17
0	Sparc	0.230933	0.87	0.639	6.379e-31	1.19861e-26			0	Pltp	0.0371994	0.137	0.059	1.585e-21	2.97822e-17
0	Acap2	0.103554	0.259	0.145	6.50937e-31	1.22311e-26			0	Bola2	0.111984	0.504	0.335	1.62533e-21	3.054e-17
0	Ccm2	0.100415	0.254	0.14	6.61478e-31	1.24292e-26			0	Nab2	0.112518	0.153	0.071	1.65215e-21	3.10439e-17
0	Gorasp2	0.119314	0.315	0.187	6.76731e-31	1.27158e-26			0	Cox7b	0.120801	0.74	0.542	1.69973e-21	3.19379e-17
0	Riok3	0.108784	0.424	0.27	7.56121e-31	1.42075e-26			0	Chrac1	0.106368	0.424	0.273	1.74101e-21	3.27136e-17
0	Cebpb	0.0814443	0.184	0.089	8.83615e-31	1.66031e-26			0	Ergic2	0.11228	0.375	0.233	1.76961e-21	3.3251e-17
0	Rab28	0.106015	0.22	0.116	9.02953e-31	1.69665e-26			0	Col4a1	0.0846799	0.556	0.363	1.77431e-21	3.33393e-17
0	Zwint	0.128562	0.453	0.298	9.78001e-31	1.83766e-26			0	Uba7	0.0810897	0.126	0.053	1.81834e-21	3.41667e-17
0	Scamp3	0.110642	0.24	0.131	1.17887e-30	2.21509e-26			0	Elof1	0.095183	0.426	0.27	1.84644e-21	3.46946e-17
0	Ube2r2	0.124234	0.533	0.362	1.37807e-30	2.58939e-26			0	Rbm3	0.124951	0.65	0.467	1.88002e-21	3.53256e-17
0	Mrps16	0.104008	0.399	0.251	1.44899e-30	2.72265e-26			0	Ddit4	0.00470475	0.397	0.25	3.07164e-21	5.77162e-17
0	Fndc4	0.0889195	0.116	0.044	1.5194e-30	2.85496e-26			0	Rnft1	0.0737886	0.208	0.107	3.10226e-21	5.82915e-17
0	Rock2	0.115674	0.439	0.282	1.57711e-30	2.96338e-26			0	Nedd8	0.128465	0.806	0.623	3.21207e-21	6.03548e-17
0	Adam17	0.114329	0.217	0.114	2.38319e-30	4.47801e-26			0	Itga5	0.0843502	0.184	0.091	3.89992e-21	7.32795e-17
0	Parva	0.125016	0.261	0.146	2.47925e-30	4.6585e-26			0	Abhd14a	0.0865751	0.169	0.082	3.97543e-21	7.46983e-17
0	Arf5	0.134621	0.784	0.609	2.48933e-30	4.67745e-26			0	Tigd2	0.076321	0.387	0.241	4.17478e-21	7.84441e-17
0	Lsm6	0.123907	0.369	0.232	2.66722e-30	5.01171e-26			0	Erlec1	0.0912362	0.246	0.135	4.24293e-21	7.97247e-17
0	Gskip	0.11845	0.175	0.085	3.19801e-30	6.00905e-26			0	Spcs1	0.113184	0.695	0.504	4.76844e-21	8.9599e-17
0	Mesd	0.0973309	0.289	0.167	3.2444e-30	6.09623e-26			0	Mrps18c	0.0620351	0.35	0.212	4.94678e-21	9.295e-17
0	Rps19	0.0998991	0.998	0.977	3.30409e-30	6.20838e-26			0	Hs3st1	0.0975592	0.103	0.04	5.14937e-21	9.67566e-17
0	BC004004	0.0969897	0.235	0.127	3.6723e-30	6.90025e-26			0	Znrf1	0.117438	0.437	0.285	5.25775e-21	9.87931e-17
0	Spcs3	0.106617	0.24	0.13	3.74141e-30	7.03011e-26			0	Rps12	0.125656	0.991	0.953	5.77482e-21	1.08509e-16
0	Fas	0.0766338	0.191	0.094	3.80662e-30	7.15264e-26			0	Dnlz	0.101919	0.278	0.161	6.03938e-21	1.1348e-16
0	Rpl36a-ps1	0.111635	0.429	0.278	4.3895e-30	8.24786e-26			0	Entpd2	0.0721455	0.151	0.069	6.05668e-21	1.13805e-16
0	Isy1	0.0932332	0.136	0.058	4.61999e-30	8.68096e-26			0	Lsm6	0.117719	0.402	0.259	6.13348e-21	1.15248e-16
0	Rpn1	0.110473	0.463	0.303	4.68917e-30	8.81095e-26			0	Dcun1d5	0.116742	0.581	0.4	6.52803e-21	1.22662e-16
0	Cdc42ep2	0.0781059	0.115	0.044	6.17612e-30	1.16049e-25			0	Impdh2	0.119712	0.505	0.343	8.07461e-21	1.51722e-16
0	Marcks	0.138886	0.522	0.365	6.33787e-30	1.19089e-25			0	2310009B15Rik	0.112352	0.217	0.116	1.10868e-20	2.0832e-16
0	Rab31	0.0996441	0.135	0.057	7.73972e-30	1.45429e-25			0	Mxra7	0.0577627	0.122	0.051	1.14427e-20	2.15008e-16
0	Nxn	0.117649	0.226	0.122	1.01621e-29	1.90946e-25			0	Gatd1	0.102777	0.147	0.068	1.21298e-20	2.27918e-16
0	Tmem219	0.0774206	0.236	0.127	1.01888e-29	1.91448e-25			0	Gsdmd	0.0794956	0.168	0.081	1.384e-20	2.60053e-16
0	Chrac1	0.090946	0.39	0.245	1.17593e-29	2.20958e-25			0	Mrpl13	0.0818013	0.334	0.202	1.47297e-20	2.7677e-16
0	Ccdc32	0.0804754	0.13	0.054	1.26098e-29	2.36938e-25			0	Oas3	0.0692858	0.134	0.06	1.64656e-20	3.09388e-16
0	Map4k4	0.105342	0.424	0.274	1.50409e-29	2.82619e-25			0	Ndufa12	0.0960005	0.603	0.421	1.67809e-20	3.15313e-16
0	Tusc3	0.085488	0.176	0.085	1.69505e-29	3.18499e-25			0	Tmem219	0.0609952	0.264	0.148	1.80195e-20	3.38587e-16
0	Arl1	0.117026	0.526	0.358	1.76572e-29	3.31779e-25			0	Atp5k	0.0500664	0.424	0.266	1.86091e-20	3.49665e-16
0	Yipf5	0.132414	0.291	0.171	1.83095e-29	3.44035e-25			0	1810058I24Rik	0.133224	0.563	0.396	2.02933e-20	3.81312e-16
0	Twsg1	0.105587	0.157	0.073	1.94875e-29	3.6617e-25			0	Ak4	0.0868342	0.14	0.063	2.18333e-20	4.10248e-16
0	Srp19	0.152122	0.453	0.306	1.95067e-29	3.66531e-25			0	Arl13b	0.118575	0.257	0.146	2.29215e-20	4.30695e-16
0	Flywch1	0.114205	0.198	0.101	1.96036e-29	3.68352e-25			0	Banf1	0.0917513	0.524	0.355	2.40952e-20	4.52748e-16
0	Xpnpep1	0.107177	0.199	0.102	2.60183e-29	4.88883e-25			0	Ilk	0.0589856	0.332	0.197	2.87226e-20	5.39698e-16
0	Higd1a	0.0991963	0.677	0.502	2.62071e-29	4.92431e-25			0	Fam32a	0.0904433	0.588	0.408	3.37467e-20	6.34101e-16
0	Mrps18a	0.109615	0.403	0.259	2.80672e-29	5.27383e-25			0	Abhd18	0.0784983	0.116	0.048	3.38412e-20	6.35876e-16
0	Psph	0.138621	0.17	0.083	3.54292e-29	6.65715e-25			0	Mrpl23	0.102581	0.471	0.315	3.42421e-20	6.4341e-16
0	Ndufc1	0.0695444	0.453	0.296	3.99181e-29	7.50061e-25			0	Gsta1	0.105937	0.102	0.04	3.43703e-20	6.45818e-16
0	S100a13	0.179819	0.455	0.315	4.20492e-29	7.90104e-25			0	Romo1	0.109195	0.406	0.263	3.6906e-20	6.93463e-16
0	Dpm2	0.0846556	0.219	0.117	5.73265e-29	1.07717e-24			0	Znhit1	0.0794185	0.271	0.156	3.87076e-20	7.27315e-16
0	Cdc26	0.116098	0.538	0.38	6.56983e-29	1.23447e-24			0	Bbip1	0.0611859	0.215	0.114	3.87507e-20	7.28126e-16
0	Nr1h3	0.0755782	0.119	0.047	6.87432e-29	1.29168e-24			0	Scap	0.0799104	0.113	0.046	3.89935e-20	7.32688e-16
0	Acsl5	0.10699	0.209	0.11	6.89519e-29	1.29561e-24			0	Col14a1	0.116317	0.134	0.061	4.05965e-20	7.62809e-16
0	Thyn1	0.0951413	0.2	0.103	6.98617e-29	1.3127e-24			0	Agpat2	0.098982	0.205	0.109	4.14426e-20	7.78706e-16
0	Aprt	0.111126	0.706	0.527	7.33155e-29	1.3776e-24			0	Cox5b	0.107829	0.715	0.522	4.32808e-20	8.13247e-16
0	Tbx3	0.146992	0.126	0.053	1.0122e-28	1.90192e-24			0	Vps29	0.0753266	0.506	0.337	4.44964e-20	8.36087e-16
0	Smim7	0.119686	0.419	0.274	1.07195e-28	2.0142e-24			0	Ppp1ca	0.113692	0.679	0.482	4.56324e-20	8.57433e-16
0	Mrpl17	0.0755475	0.443	0.29	1.46097e-28	2.74517e-24			0	BC004004	0.0890844	0.26	0.148	4.75142e-20	8.92791e-16
0	Ywhag	0.112829	0.448	0.299	1.70934e-28	3.21184e-24			0	Ntan1	0.100247	0.371	0.234	5.16057e-20	9.69671e-16
0	Yif1a	0.102736	0.26	0.148	1.84758e-28	3.47161e-24			0	Ccdc50	0.0990555	0.412	0.263	5.55902e-20	1.04454e-15
0	Morf4l2	0.0875225	0.674	0.489	2.16927e-28	4.07606e-24			0	Azi2	0.0986003	0.373	0.235	5.83005e-20	1.09547e-15
0	2021-03-02	0.108238	0.34	0.211	2.20904e-28	4.15079e-24			0	Sec31a	0.101164	0.298	0.179	7.11964e-20	1.33778e-15
0	Plpp1	0.04468	0.303	0.176	2.28315e-28	4.29004e-24			0	1700123O20Rik	0.0743679	0.315	0.189	7.15942e-20	1.34526e-15
0	Eif1b	0.085702	0.451	0.299	2.58633e-28	4.85972e-24			0	Spop	0.0719357	0.514	0.336	7.63395e-20	1.43442e-15
0	Pgm2	0.0586663	0.219	0.116	3.16237e-28	5.94209e-24			0	Scand1	0.0887916	0.719	0.521	8.10771e-20	1.52344e-15
0	Mettl9	0.130419	0.368	0.236	3.37838e-28	6.34797e-24			0	Agtrap	0.0981044	0.179	0.091	8.19926e-20	1.54064e-15
0	Erp44	0.118539	0.394	0.256	3.38484e-28	6.36011e-24			0	Snf8	0.0905021	0.429	0.283	8.5732e-20	1.61091e-15
0	Slc38a10	0.132182	0.179	0.091	3.88619e-28	7.30214e-24			0	Uaca	0.0943598	0.2	0.106	9.83708e-20	1.84839e-15
0	Dok1	0.0851478	0.158	0.075	3.96767e-28	7.45526e-24			0	Rap1gds1	0.0993493	0.195	0.103	1.16057e-19	2.18072e-15
0	Slc16a3	0.0660496	0.269	0.153	4.07592e-28	7.65865e-24			0	Mgst3	0.135128	0.148	0.07	1.23466e-19	2.31992e-15
0	Tor1aip1	0.0602921	0.378	0.236	4.91864e-28	9.24212e-24			0	Rpl11	0.108018	0.99	0.941	1.28641e-19	2.41717e-15
0	Nedd8	0.126709	0.758	0.593	5.8676e-28	1.10252e-23			0	Tslp	0.0850729	0.122	0.053	1.33566e-19	2.5097e-15
0	Rps21	0.138382	0.932	0.797	6.97989e-28	1.31152e-23			0	Rnf144a	0.0959298	0.103	0.042	1.36356e-19	2.56214e-15
0	Tbcel	0.114568	0.123	0.052	7.15906e-28	1.34519e-23			0	Arhgef25	0.0667854	0.103	0.041	1.46726e-19	2.75699e-15
0	Sdc4	0.0243501	0.737	0.526	7.87e-28	1.47877e-23			0	Mrpl34	0.0826573	0.416	0.266	1.55111e-19	2.91453e-15
0	Ssr1	0.0647916	0.437	0.285	8.93132e-28	1.67819e-23			0	Tmed2	0.10316	0.835	0.645	1.59815e-19	3.00293e-15
0	Coa3	0.0922018	0.418	0.273	1.05586e-27	1.98397e-23			0	Ptms	0.0537792	0.518	0.348	1.61209e-19	3.02911e-15
0	Ppib	0.115974	0.757	0.585	1.07867e-27	2.02682e-23			0	2610001J05Rik	0.0870119	0.429	0.277	1.62615e-19	3.05553e-15
0	Tmem147	0.113328	0.454	0.303	1.1261e-27	2.11594e-23			0	Emilin2	0.0377429	0.187	0.096	1.92932e-19	3.62519e-15
0	Nomo1	0.102542	0.137	0.062	1.25937e-27	2.36636e-23			0	Tspan31	0.0833357	0.364	0.228	1.97814e-19	3.71692e-15
0	Ddost	0.109496	0.396	0.254	1.35549e-27	2.54696e-23			0	Kdelr1	0.0902657	0.468	0.311	2.28896e-19	4.30095e-15
0	Ube2f	0.115949	0.455	0.306	1.46362e-27	2.75014e-23			0	Hacd3	0.109176	0.163	0.081	2.43888e-19	4.58265e-15
0	Dcakd	0.0743151	0.108	0.042	1.53174e-27	2.87814e-23			0	Hdac7	0.133105	0.245	0.142	2.9815e-19	5.60224e-15
0	Fip1l1	0.11775	0.362	0.233	1.74346e-27	3.27596e-23			0	Tradd	0.084345	0.129	0.058	3.23035e-19	6.06984e-15
0	Wipi1	0.118611	0.258	0.15	1.85218e-27	3.48025e-23			0	Nmt2	0.111702	0.256	0.148	3.2632e-19	6.13155e-15
0	Itgb1bp1	0.0601797	0.237	0.131	1.89981e-27	3.56974e-23			0	Lmf2	0.0740924	0.105	0.043	3.45007e-19	6.48268e-15
0	Nucb1	0.0824266	0.276	0.16	2.77084e-27	5.20641e-23			0	Mrps15	0.0916734	0.294	0.175	3.62791e-19	6.81684e-15
0	Eif2ak2	0.109276	0.366	0.231	2.91498e-27	5.47725e-23			0	Fkbp3	0.0990654	0.372	0.237	3.97399e-19	7.46712e-15
0	Gkap1	0.0851279	0.209	0.112	2.94667e-27	5.5368e-23			0	Gys1	0.0860275	0.127	0.057	4.12248e-19	7.74614e-15
0	Stk16	0.0920995	0.223	0.122	3.23372e-27	6.07615e-23			0	Stub1	0.079734	0.552	0.381	4.73517e-19	8.89739e-15
0	Rpl10a	0.0987729	0.976	0.881	4.80858e-27	9.03533e-23			0	Ghr	0.0937813	0.161	0.08	4.77389e-19	8.97015e-15
0	Chpf2	0.0876557	0.179	0.091	5.02147e-27	9.43534e-23			0	Tor2a	0.080857	0.229	0.128	5.21798e-19	9.80459e-15
0	Slc6a9	0.0872281	0.101	0.038	5.02864e-27	9.44882e-23			0	Ripk3	0.0523816	0.24	0.134	5.22652e-19	9.82064e-15
0	Taok3	0.0764835	0.147	0.068	5.31454e-27	9.98602e-23			0	Jtb	0.121448	0.458	0.308	5.80559e-19	1.09087e-14
0	Rnf126	0.114466	0.238	0.136	8.43103e-27	1.58419e-22			0	R3hdm4	0.101446	0.261	0.151	6.50349e-19	1.22201e-14
0	Tomm6	0.0699043	0.113	0.046	8.55913e-27	1.60826e-22			0	Atp5g1	0.105898	0.761	0.572	6.61381e-19	1.24273e-14
0	Nckap1	0.103928	0.244	0.14	8.89226e-27	1.67086e-22			0	Oat	0.0228334	0.415	0.261	6.89131e-19	1.29488e-14
0	Mtap	0.0923067	0.121	0.052	9.35254e-27	1.75734e-22			0	Fgfr1op2	0.101243	0.347	0.219	6.91372e-19	1.29909e-14
0	Trip6	0.084984	0.227	0.125	9.79185e-27	1.83989e-22			0	Asph	0.0885272	0.175	0.089	7.15949e-19	1.34527e-14
0	Arl3	0.0748817	0.244	0.137	1.0271e-26	1.92993e-22			0	Tipin	0.0875154	0.158	0.078	7.20103e-19	1.35307e-14
0	Snx7	0.0875825	0.115	0.047	1.08879e-26	2.04584e-22			0	Ap2s1	0.0599617	0.561	0.382	7.70651e-19	1.44805e-14
0	Rps13	0.101344	0.99	0.943	1.13611e-26	2.13475e-22			0	Sri	0.0876692	0.486	0.327	7.918e-19	1.48779e-14
0	Ipo4	0.0829606	0.159	0.078	1.15648e-26	2.17302e-22			0	Trim35	0.0222564	0.337	0.204	8.12077e-19	1.52589e-14
0	Pgam1	0.086368	0.751	0.6	1.19686e-26	2.24891e-22			0	Fut11	0.0886725	0.156	0.076	8.33662e-19	1.56645e-14
0	Tmem9b	0.0766695	0.254	0.147	1.20238e-26	2.25927e-22			0	Fbxo31	0.0816697	0.102	0.042	8.46599e-19	1.59076e-14
0	Elob	0.121303	0.854	0.714	1.31583e-26	2.47245e-22			0	Ssr1	0.0418046	0.476	0.314	8.49595e-19	1.59639e-14
0	Nfkbiz	0.0954875	0.311	0.19	1.35046e-26	2.53751e-22			0	Rpl30	0.119335	0.983	0.908	8.75489e-19	1.64504e-14
0	Rgs10	0.00151094	0.201	0.103	1.45131e-26	2.727e-22			0	Rai14	0.0972051	0.164	0.083	9.47443e-19	1.78025e-14
0	Derl2	0.0749533	0.309	0.187	1.592e-26	2.99136e-22			0	Plec	0.0686514	0.349	0.218	1.00462e-18	1.88768e-14
0	Uba7	0.061429	0.106	0.042	2.74296e-26	5.15402e-22			0	Rps18	0.109027	0.983	0.905	1.03024e-18	1.93583e-14
0	Aftph	0.103933	0.315	0.196	2.83964e-26	5.33567e-22			0	Sec24d	0.0929472	0.235	0.132	1.0998e-18	2.06652e-14
0	Bcl3	0.101303	0.192	0.101	2.9683e-26	5.57744e-22			0	Trappc1	0.0805422	0.239	0.136	1.16368e-18	2.18655e-14
0	Glrx5	0.115393	0.401	0.264	3.00895e-26	5.65382e-22			0	Uqcr11	0.110546	0.637	0.464	1.21311e-18	2.27943e-14
0	2310022B05Rik	0.0932563	0.187	0.097	3.05092e-26	5.73268e-22			0	Cebpb	0.0488689	0.202	0.109	1.2993e-18	2.44138e-14
0	Ext2	0.0920245	0.186	0.097	3.74076e-26	7.02888e-22			0	Plekha2	0.0781411	0.165	0.082	1.32459e-18	2.4889e-14
0	Vwa5a	0.105226	0.201	0.108	3.76811e-26	7.08027e-22			0	Ccdc32	0.0897445	0.144	0.069	1.3359e-18	2.51015e-14
0	Xaf1	0.0255623	0.529	0.354	4.15804e-26	7.81296e-22			0	Prrc1	0.0802043	0.219	0.122	1.42592e-18	2.67931e-14
0	Mapk9	0.0991851	0.146	0.07	4.39475e-26	8.25773e-22			0	Mesd	0.0824118	0.313	0.191	1.57648e-18	2.96221e-14
0	Extl3	0.100738	0.119	0.051	4.91492e-26	9.23514e-22			0	Dnajc1	0.0639067	0.36	0.225	1.80001e-18	3.38222e-14
0	Rpl23	0.0986297	0.997	0.972	5.96503e-26	1.12083e-21			0	Cdadc1	0.0780381	0.147	0.071	1.87518e-18	3.52346e-14
0	Vapa	0.127715	0.659	0.498	6.55758e-26	1.23217e-21			0	Tcf25	0.0683142	0.547	0.374	1.94456e-18	3.65383e-14
0	Pgls	0.0906488	0.542	0.383	6.71513e-26	1.26177e-21			0	Zdhhc9	0.0850628	0.106	0.045	2.2464e-18	4.22098e-14
0	Ar	0.131911	0.126	0.056	6.8526e-26	1.2876e-21			0	Fam104a	0.0699975	0.718	0.519	2.24888e-18	4.22565e-14
0	Ntan1	0.0912852	0.335	0.212	8.36057e-26	1.57095e-21			0	Chid1	0.0743428	0.135	0.063	2.25469e-18	4.23656e-14
0	Ergic2	0.0847575	0.335	0.212	1.05482e-25	1.98201e-21			0	Ndufa3	0.0727201	0.369	0.232	2.27589e-18	4.2764e-14
0	Cebpd	0.260812	0.592	0.457	1.31758e-25	2.47573e-21			0	Uqcr10	0.0986345	0.699	0.513	2.34825e-18	4.41236e-14
0	Mapkapk2	0.0862715	0.282	0.171	1.31781e-25	2.47616e-21			0	Usp18	0.032824	0.381	0.24	2.69935e-18	5.07207e-14
0	1110008F13Rik	0.099218	0.671	0.499	2.33099e-25	4.37993e-21			0	Ak2	0.0961117	0.477	0.324	2.82452e-18	5.30727e-14
0	Sssca1	0.0861257	0.197	0.106	2.33413e-25	4.38583e-21			0	Lsm4	0.110885	0.502	0.345	2.96766e-18	5.57624e-14
0	Romo1	0.0894278	0.369	0.239	2.67468e-25	5.02573e-21			0	Chmp4b	0.0879853	0.755	0.559	3.08048e-18	5.78823e-14
0	Kansl2	0.0807877	0.353	0.226	3.17479e-25	5.96542e-21			0	Gbe1	0.0586225	0.299	0.18	3.52407e-18	6.62173e-14
0	Dcaf12	0.0635861	0.265	0.158	3.38388e-25	6.35831e-21			0	Rgs10	0.0241666	0.223	0.122	4.33776e-18	8.15065e-14
0	Mrpl22	0.0857655	0.168	0.086	3.40656e-25	6.40093e-21			0	Rpl35	0.126119	0.949	0.81	4.72187e-18	8.87239e-14
0	Fam32a	0.0622271	0.543	0.378	3.92283e-25	7.37099e-21			0	Sec11a	0.102218	0.613	0.437	4.76313e-18	8.94992e-14
0	Slc11a2	0.0630461	0.15	0.073	4.04317e-25	7.59713e-21			0	Timm8b	0.0911452	0.63	0.455	5.15838e-18	9.69259e-14
0	Tmem14c	0.0796087	0.519	0.361	4.30011e-25	8.07991e-21			0	Rbm17	0.0929178	0.47	0.318	5.26607e-18	9.89494e-14
0	2210016F16Rik	0.0659829	0.185	0.098	4.95243e-25	9.30562e-21			0	Dhx58	0.0527144	0.165	0.083	5.45491e-18	1.02498e-13
0	Nabp2	0.0886133	0.21	0.116	5.18024e-25	9.73367e-21			0	Ddb1	0.117733	0.35	0.225	5.45646e-18	1.02527e-13
0	Rpl39	0.100818	0.984	0.916	6.58608e-25	1.23752e-20			0	Ndufc1	0.073421	0.484	0.328	5.71974e-18	1.07474e-13
0	Nr4a1	0.11974	0.156	0.078	7.00314e-25	1.31589e-20			0	Mtpn	0.101025	0.555	0.393	5.98107e-18	1.12384e-13
0	Fkbp3	0.0974565	0.336	0.215	8.67073e-25	1.62923e-20			0	Adamts7	0.0852815	0.104	0.044	5.99243e-18	1.12598e-13
0	Azi2	0.0986058	0.335	0.214	8.99757e-25	1.69064e-20			0	Ppm1m	0.08819	0.131	0.062	6.36741e-18	1.19644e-13
0	Tmem165	0.0886347	0.333	0.211	9.83628e-25	1.84824e-20			0	Yipf3	0.0837526	0.384	0.248	6.76285e-18	1.27074e-13
0	Malsu1	0.0849406	0.34	0.217	1.03185e-24	1.93886e-20			0	Lpgat1	0.0973544	0.218	0.123	7.90459e-18	1.48527e-13
0	Tmem185a	0.0827261	0.107	0.044	1.15758e-24	2.1751e-20			0	Slc25a1	0.0655602	0.193	0.104	8.00848e-18	1.50479e-13
0	Lrrc59	0.0691494	0.441	0.294	1.32166e-24	2.48339e-20			0	Nucb1	0.0799057	0.3	0.183	8.49036e-18	1.59534e-13
0	Edf1	0.13791	0.768	0.63	1.34958e-24	2.53586e-20			0	Ndufaf8	0.0962032	0.344	0.219	9.17688e-18	1.72434e-13
0	Srsf3	0.0868128	0.59	0.43	1.40693e-24	2.64361e-20			0	Copg1	0.0700313	0.202	0.111	9.71841e-18	1.82609e-13
0	Emc7	0.0808682	0.469	0.32	1.41764e-24	2.66375e-20			0	1110065P20Rik	0.110287	0.258	0.153	1.01065e-17	1.89901e-13
0	Cgnl1	0.0995542	0.213	0.12	1.42831e-24	2.68379e-20			0	Pdia5	0.0735301	0.116	0.052	1.04381e-17	1.96132e-13
0	Tacc1	0.0881098	0.311	0.194	1.59001e-24	2.98763e-20			0	Srsf3	0.0714338	0.63	0.46	1.13094e-17	2.12503e-13
0	Sav1	0.0736562	0.197	0.108	1.64372e-24	3.08855e-20			0	Ufsp2	0.104173	0.214	0.121	1.29458e-17	2.43251e-13
0	Agfg1	0.0619408	0.221	0.126	1.68696e-24	3.1698e-20			0	Anapc1	0.0733894	0.184	0.097	1.32908e-17	2.49735e-13
0	Gpr180	0.0918938	0.143	0.069	1.71917e-24	3.23032e-20			0	Stat2	0.062943	0.295	0.179	1.36764e-17	2.56979e-13
0	Gjc1	0.0359998	0.151	0.074	1.7985e-24	3.37938e-20			0	Pcolce2	0.0373215	0.138	0.066	1.71567e-17	3.22375e-13
0	4930453N24Rik	0.118421	0.185	0.1	2.0298e-24	3.81399e-20			0	Mphosph6	0.104934	0.173	0.092	1.81018e-17	3.40133e-13
0	Mrps36	0.0660008	0.326	0.204	2.09569e-24	3.9378e-20			0	Fkbp2	0.0501615	0.492	0.329	1.82251e-17	3.4245e-13
0	Zcchc17	0.0852318	0.238	0.138	2.29503e-24	4.31235e-20			0	Cd81	0.0688228	0.804	0.62	1.83082e-17	3.44011e-13
0	Fbxo18	0.0706936	0.108	0.045	2.52865e-24	4.75134e-20			0	Pgrmc1	0.0621478	0.539	0.377	1.87133e-17	3.51623e-13
0	1700123O20Rik	0.082117	0.279	0.17	2.7678e-24	5.2007e-20			0	Yif1a	0.0592342	0.284	0.17	1.9032e-17	3.57611e-13
0	Emg1	0.0917564	0.575	0.417	3.0004e-24	5.63775e-20			0	Gm11361	0.112253	0.832	0.648	1.9242e-17	3.61557e-13
0	Sp110	0.0350479	0.194	0.105	3.2351e-24	6.07875e-20			0	Wipf1	0.0949464	0.168	0.088	1.95506e-17	3.67355e-13
0	Nol12	0.0822504	0.257	0.153	3.27555e-24	6.15476e-20			0	Fam120a	0.0703502	0.368	0.235	1.95964e-17	3.68217e-13
0	Spg21	0.0847852	0.322	0.201	3.90436e-24	7.33629e-20			0	Unc93b1	0.0412087	0.181	0.096	2.39097e-17	4.49264e-13
0	Snhg6	0.146208	0.378	0.254	4.41826e-24	8.30192e-20			0	Sp110	0.0455338	0.217	0.122	2.57411e-17	4.83675e-13
0	Eif3i	0.1035	0.644	0.471	4.54396e-24	8.5381e-20			0	Eef1a1	0.0819168	0.991	0.954	2.85569e-17	5.36584e-13
0	Tspo	0.132442	0.758	0.624	4.54991e-24	8.54929e-20			0	Dok1	0.0612925	0.174	0.092	3.34389e-17	6.28318e-13
0	Capn2	0.0875077	0.216	0.123	4.58891e-24	8.62256e-20			0	Vti1b	0.0741933	0.449	0.303	3.59089e-17	6.74728e-13
0	Selenow	0.0514384	0.761	0.597	4.80715e-24	9.03264e-20			0	Elmod2	0.0579811	0.119	0.054	3.64133e-17	6.84207e-13
0	Cmtm3	0.0255565	0.391	0.247	5.10643e-24	9.59498e-20			0	Rangrf	0.0714377	0.224	0.128	4.16946e-17	7.83442e-13
0	Pin1	0.0973556	0.417	0.282	6.78442e-24	1.27479e-19			0	Mdfic	0.0563324	0.192	0.105	4.22073e-17	7.93075e-13
0	Timm8b	0.0876931	0.586	0.426	7.95696e-24	1.49511e-19			0	Gmppb	0.0688801	0.113	0.05	4.55521e-17	8.55925e-13
0	Vma21	0.0962125	0.259	0.156	8.3122e-24	1.56186e-19			0	Surf4	0.0895974	0.603	0.424	4.69095e-17	8.8143e-13
0	Rangrf	0.0704733	0.201	0.111	8.94512e-24	1.68079e-19			0	Dtymk	0.103219	0.273	0.167	4.69335e-17	8.81881e-13
0	Tmem242	0.0572605	0.154	0.077	9.33845e-24	1.75469e-19			0	Rpl10a	0.0945602	0.988	0.902	5.00923e-17	9.41234e-13
0	Fopnl	0.0815693	0.198	0.11	9.51301e-24	1.78749e-19			0	Mrps16	0.0712537	0.424	0.281	5.3948e-17	1.01368e-12
0	Hdac7	0.120585	0.217	0.125	1.17102e-23	2.20035e-19			0	Carm1	0.0973725	0.15	0.077	5.70152e-17	1.07132e-12
0	Ppm1m	0.0802817	0.114	0.05	1.18625e-23	2.22895e-19			0	Pcgf5	0.103491	0.256	0.155	5.78393e-17	1.0868e-12
0	Atf1	0.0826307	0.283	0.175	1.19464e-23	2.24473e-19			0	Ctdnep1	0.104591	0.277	0.172	6.12992e-17	1.15181e-12
0	Mrpl4	0.063563	0.249	0.146	1.24138e-23	2.33256e-19			0	Dlg1	0.0983515	0.168	0.09	6.21348e-17	1.16751e-12
0	Tead1	0.107384	0.303	0.192	1.67755e-23	3.15213e-19			0	Ahnak2	0.044474	0.176	0.093	6.2948e-17	1.18279e-12
0	Gna11	0.092525	0.285	0.178	2.22412e-23	4.17912e-19			0	Naa20	0.0694263	0.465	0.314	6.4512e-17	1.21218e-12
0	Pdia4	0.0230966	0.429	0.288	2.38086e-23	4.47363e-19			0	Stat1	0.0548547	0.323	0.203	6.65e-17	1.24953e-12
0	S1pr3	0.0229509	0.101	0.041	2.683e-23	5.04136e-19			0	Gbp5	0.0781401	0.14	0.068	7.12654e-17	1.33908e-12
0	Rap1gds1	0.0885186	0.169	0.089	2.94978e-23	5.54263e-19			0	Cd63	0.135474	0.957	0.862	7.61494e-17	1.43085e-12
0	Mrpl42	0.0626396	0.341	0.22	3.24829e-23	6.10353e-19			0	Psmb8	0.026362	0.732	0.523	8.39128e-17	1.57672e-12
0	Uqcr11	0.0914756	0.594	0.434	3.68963e-23	6.93282e-19			0	Arf4	0.0504127	0.732	0.552	8.59518e-17	1.61503e-12
0	Ccnd3	0.0974178	0.224	0.131	3.73425e-23	7.01666e-19			0	Hsd17b12	0.0836709	0.335	0.216	9.68692e-17	1.82017e-12
0	2021-09-08	0.0744967	0.134	0.065	4.43033e-23	8.32459e-19			0	Stk16	0.0694694	0.242	0.143	1.01148e-16	1.90057e-12
0	Tmem248	0.0977403	0.29	0.182	4.72572e-23	8.87963e-19			0	Ccdc58	0.0803076	0.276	0.169	1.05815e-16	1.98827e-12
0	Gnas	0.106157	0.853	0.702	5.01584e-23	9.42476e-19			0	Il10rb	0.0575297	0.218	0.125	1.25976e-16	2.3671e-12
0	Ppp1r14b	0.107801	0.421	0.288	5.25564e-23	9.87535e-19			0	Arfgap1	0.0827351	0.148	0.075	1.3667e-16	2.56802e-12
0	Etfb	0.063892	0.263	0.158	5.94368e-23	1.11682e-18			0	Ccm2	0.0608289	0.272	0.164	1.40508e-16	2.64014e-12
0	Vegfa	0.0114536	0.178	0.094	6.33222e-23	1.18982e-18			0	Ptpn9	0.0693227	0.141	0.07	1.4125e-16	2.65408e-12
0	Nab2	0.0873265	0.127	0.06	6.85122e-23	1.28735e-18			0	Klhdc2	0.0697743	0.416	0.277	1.4728e-16	2.76739e-12
0	Elof1	0.0720553	0.378	0.249	7.07664e-23	1.3297e-18			0	2310022B05Rik	0.0875997	0.204	0.116	1.78525e-16	3.35449e-12
0	Lamtor5	0.0814648	0.547	0.392	7.38366e-23	1.38739e-18			0	Psip1	0.0514981	0.276	0.169	1.80191e-16	3.38579e-12
0	Uxs1	0.0731727	0.117	0.054	8.54742e-23	1.60606e-18			0	Plscr1	0.101345	0.146	0.074	1.80715e-16	3.39563e-12
0	Srp14	0.0953952	0.739	0.578	8.70791e-23	1.63622e-18			0	Eef1d	0.0819182	0.788	0.602	1.86959e-16	3.51296e-12
0	Cdc42ep5	0.0469985	0.212	0.121	8.71336e-23	1.63724e-18			0	Rpl39	0.0934196	0.993	0.93	1.88894e-16	3.54931e-12
0	Nptn	0.0846371	0.202	0.115	9.85214e-23	1.85122e-18			0	Cdkn2d	0.0192784	0.233	0.133	2.02958e-16	3.81359e-12
0	Isyna1	0.0964099	0.274	0.169	1.21382e-22	2.28077e-18			0	Mrps17	0.0757241	0.375	0.246	2.12572e-16	3.99423e-12
0	Amz2	0.0867654	0.151	0.077	1.25653e-22	2.36102e-18			0	Cuta	0.0332237	0.359	0.228	2.1369e-16	4.01523e-12
0	Dapk1	0.0922231	0.139	0.069	1.27278e-22	2.39156e-18			0	Clptm1l	0.0618237	0.378	0.246	2.4925e-16	4.68341e-12
0	Slc44a1	0.0937879	0.187	0.104	1.88652e-22	3.54477e-18			0	Esyt1	0.073265	0.171	0.092	2.49529e-16	4.68865e-12
0	Naa20	0.0644299	0.428	0.287	1.95561e-22	3.6746e-18			0	Fam111a	0.0366839	0.299	0.185	2.53806e-16	4.76902e-12
0	Abhd8	0.0889651	0.108	0.048	1.96904e-22	3.69983e-18			0	Ampd2	0.0846612	0.107	0.048	2.62819e-16	4.93837e-12
0	Rsrc1	0.0890878	0.244	0.148	2.18272e-22	4.10133e-18			0	Rps27l	0.124642	0.921	0.779	2.69173e-16	5.05776e-12
0	Lsm10	0.0622694	0.228	0.133	2.6883e-22	5.05131e-18			0	Relb	0.0299921	0.342	0.22	2.87606e-16	5.40412e-12
0	Prelid3b	0.0740867	0.232	0.137	2.95112e-22	5.54516e-18			0	Usp5	0.0841406	0.168	0.09	2.9606e-16	5.56296e-12
0	Ibtk	0.0896137	0.12	0.057	3.02457e-22	5.68317e-18			0	Sumo3	0.042231	0.54	0.369	2.99916e-16	5.63542e-12
0	Srd5a3	0.0657774	0.113	0.051	3.86147e-22	7.2557e-18			0	Ndufb3	0.0622481	0.383	0.251	3.16834e-16	5.9533e-12
0	Trappc1	0.0650911	0.21	0.12	3.91745e-22	7.3609e-18			0	Cavin1	0.0604926	0.32	0.202	3.20055e-16	6.01384e-12
0	Zfp281	0.101371	0.208	0.122	4.41024e-22	8.28685e-18			0	Ywhab	0.0741062	0.609	0.431	3.20726e-16	6.02644e-12
0	Aldh2	0.0374089	0.34	0.217	4.44065e-22	8.34399e-18			0	Xpnpep1	0.0729801	0.214	0.122	3.24693e-16	6.10097e-12
0	1810022K09Rik	0.0653879	0.363	0.239	4.46841e-22	8.39614e-18			0	Ednra	0.0260397	0.103	0.044	3.31194e-16	6.22313e-12
0	Slc39a7	0.0700241	0.285	0.178	4.51887e-22	8.49095e-18			0	AU022252	0.0943686	0.147	0.075	3.44038e-16	6.46447e-12
0	Eef1d	0.0943935	0.745	0.568	4.5316e-22	8.51488e-18			0	Tram2	0.0713842	0.106	0.048	3.59827e-16	6.76115e-12
0	Gtf2a2	0.069134	0.407	0.276	4.62097e-22	8.68281e-18			0	Ap2m1	0.0676871	0.56	0.391	3.99317e-16	7.50316e-12
0	Lbp	0.130583	0.278	0.176	4.77765e-22	8.97721e-18			0	Cdk16	0.0874951	0.233	0.138	4.6931e-16	8.81834e-12
0	Mrpl27	0.0493314	0.297	0.186	4.78118e-22	8.98384e-18			0	Dhrs1	0.031014	0.134	0.066	4.80319e-16	9.0252e-12
0	Eri3	0.0650688	0.177	0.097	4.96201e-22	9.32361e-18			0	Pgp	0.094956	0.36	0.239	5.1877e-16	9.74769e-12
0	Mapre2	0.0728107	0.166	0.089	5.4401e-22	1.02219e-17			0	Ipo4	0.0745978	0.173	0.094	5.27718e-16	9.91583e-12
0	Sparcl1	0.122851	0.24	0.143	5.6806e-22	1.06739e-17			0	Tmem5	0.0834303	0.298	0.187	5.49294e-16	1.03212e-11
0	Papola	0.0831023	0.518	0.366	5.77362e-22	1.08486e-17			0	Mrps24	0.0662845	0.521	0.364	6.04917e-16	1.13664e-11
0	Ufsp2	0.0822927	0.189	0.106	6.68255e-22	1.25565e-17			0	Cpeb1	0.055978	0.123	0.059	6.10593e-16	1.1473e-11
0	Rtca	0.100195	0.157	0.083	6.75624e-22	1.2695e-17			0	Emc10	0.0433443	0.426	0.281	6.36535e-16	1.19605e-11
0	Chid1	0.0876757	0.114	0.053	7.05823e-22	1.32624e-17			0	Mrpl4	0.0576654	0.273	0.166	6.92932e-16	1.30202e-11
0	Selenoi	0.0696882	0.102	0.044	7.39027e-22	1.38863e-17			0	Ifnar1	0.0495604	0.23	0.135	7.15418e-16	1.34427e-11
0	Ier3ip1	0.0633593	0.588	0.423	7.46395e-22	1.40248e-17			0	Gm10260	0.0998208	0.912	0.734	7.511e-16	1.41132e-11
0	Prelid1	0.0896809	0.685	0.518	7.97673e-22	1.49883e-17			0	G6pdx	0.069749	0.229	0.134	7.59698e-16	1.42747e-11
0	Ak4	0.0707947	0.116	0.053	8.08651e-22	1.51945e-17			0	Rpl8	0.102645	0.998	0.955	7.79574e-16	1.46482e-11
0	2410015M20Rik	0.0670236	0.454	0.31	8.10244e-22	1.52245e-17			0	Zfp395	0.0727718	0.118	0.056	7.84644e-16	1.47435e-11
0	Stub1	0.0567238	0.506	0.354	8.21723e-22	1.54402e-17			0	Pigt	0.0670506	0.134	0.066	8.14347e-16	1.53016e-11
0	Agpat2	0.0672386	0.176	0.096	8.87167e-22	1.66699e-17			0	Commd1	0.0720228	0.331	0.215	8.19241e-16	1.53935e-11
0	Tbca	0.112541	0.805	0.647	8.91793e-22	1.67568e-17			0	Smim3	0.0607565	0.136	0.067	8.47585e-16	1.59261e-11
0	Pcbp4	0.0158389	0.173	0.092	9.07312e-22	1.70484e-17			0	Nsd3	0.0580001	0.386	0.256	8.69977e-16	1.63469e-11
0	Sys1	0.0645884	0.39	0.262	1.0346e-21	1.94401e-17			0	Syde1	0.0524645	0.103	0.046	9.10768e-16	1.71133e-11
0	Psmg2	0.0629987	0.164	0.087	1.13628e-21	2.13507e-17			0	Ahi1	0.0753734	0.113	0.052	9.2672e-16	1.74131e-11
0	Limd1	0.0434705	0.258	0.158	1.22323e-21	2.29845e-17			0	Snx18	0.0516412	0.245	0.147	9.29141e-16	1.74586e-11
0	Rap2b	0.0652073	0.171	0.093	1.28389e-21	2.41242e-17			0	Isg20	0.0383487	0.285	0.177	9.71971e-16	1.82633e-11
0	Ak2	0.074566	0.435	0.299	1.47832e-21	2.77776e-17			0	Bnip3l	0.0583946	0.745	0.569	1.00529e-15	1.88893e-11
0	Mrpl20	0.0615103	0.55	0.395	1.52089e-21	2.85775e-17			0	Malsu1	0.0680265	0.368	0.241	1.13988e-15	2.14183e-11
0	Ttc19	0.0791573	0.162	0.086	1.54811e-21	2.9089e-17			0	Il4ra	0.058198	0.273	0.169	1.14309e-15	2.14786e-11
0	Bad	0.0779904	0.26	0.16	1.68085e-21	3.15832e-17			0	Lamtor5	0.0724977	0.588	0.42	1.15694e-15	2.17389e-11
0	Lztfl1	0.112475	0.191	0.111	1.80989e-21	3.40079e-17			0	Cmtm3	0.0108934	0.424	0.275	1.21213e-15	2.27759e-11
0	Lonp1	0.0624532	0.222	0.131	1.93419e-21	3.63434e-17			0	Tmem159	0.0726945	0.267	0.165	1.31433e-15	2.46963e-11
0	Eif4g3	0.0839736	0.282	0.179	1.9748e-21	3.71065e-17			0	Tor1aip1	0.0337824	0.402	0.265	1.49312e-15	2.80556e-11
0	Becn1	0.0741266	0.252	0.157	2.05325e-21	3.85806e-17			0	Glg1	0.0724423	0.25	0.151	1.53551e-15	2.88523e-11
0	Gatad1	0.0953278	0.293	0.188	2.11349e-21	3.97124e-17			0	2021-03-05	0.0498379	0.526	0.369	1.64966e-15	3.09971e-11
0	Tmem263	0.0833637	0.174	0.096	2.2643e-21	4.25461e-17			0	Rpl7a-ps5	0.111675	0.3	0.193	1.70113e-15	3.19642e-11
0	Auh	0.0595765	0.179	0.098	2.36878e-21	4.45093e-17			0	Fuca1	0.0530106	0.298	0.187	1.72806e-15	3.24703e-11
0	Exosc3	0.0724258	0.185	0.103	2.40872e-21	4.52599e-17			0	Rab12	0.0807369	0.213	0.126	1.73751e-15	3.26478e-11
0	Arl5a	0.102114	0.156	0.084	2.45392e-21	4.61092e-17			0	Washc3	0.0629471	0.252	0.153	1.80581e-15	3.39312e-11
0	Cnep1r1	0.0684454	0.173	0.095	2.60446e-21	4.89378e-17			0	Rtp4	0.0262013	0.651	0.458	1.80723e-15	3.39578e-11
0	Nrd1	0.0509707	0.304	0.194	2.6596e-21	4.99739e-17			0	Mpg	0.0652077	0.128	0.063	1.84557e-15	3.46782e-11
0	Gmfb	0.0630282	0.199	0.115	2.6767e-21	5.02952e-17			0	Cdk4	0.0867988	0.541	0.386	1.95353e-15	3.67069e-11
0	Pvt1	0.110938	0.107	0.049	3.13377e-21	5.88836e-17			0	Taf10	0.0656582	0.464	0.315	1.95875e-15	3.68049e-11
0	Pigt	0.0672306	0.116	0.055	3.57469e-21	6.71683e-17			0	Parp8	0.0624604	0.111	0.051	2.25241e-15	4.23228e-11
0	Gosr2	0.076437	0.21	0.123	3.6226e-21	6.80686e-17			0	Rpl23a	0.0855139	0.996	0.973	2.27683e-15	4.27817e-11
0	Vdac3	0.0923964	0.547	0.405	3.80819e-21	7.15559e-17			0	Pop7	0.0753656	0.206	0.12	2.30038e-15	4.32242e-11
0	Parp14	0.0105459	0.423	0.283	3.98814e-21	7.49372e-17			0	Rpl27a	0.0966417	0.998	0.968	2.4036e-15	4.51636e-11
0	Scand1	0.0724851	0.663	0.49	4.32906e-21	8.1343e-17			0	Armcx1	0.0808087	0.137	0.07	2.41166e-15	4.53152e-11
0	Hdgf	0.0677991	0.565	0.406	6.73628e-21	1.26575e-16			0	Tomm6	0.060217	0.123	0.06	2.75189e-15	5.1708e-11
0	Eml4	0.0772041	0.151	0.08	6.80921e-21	1.27945e-16			0	Rgma	0.0772315	0.113	0.054	2.86918e-15	5.39119e-11
0	Mrpl23	0.0642289	0.425	0.293	7.28031e-21	1.36797e-16			0	Uso1	0.0597943	0.288	0.182	2.91365e-15	5.47475e-11
0	Ndufs7	0.0538927	0.484	0.336	7.83215e-21	1.47166e-16			0	Tpm4	0.0575646	0.767	0.576	2.94001e-15	5.52428e-11
0	Galnt1	0.0440304	0.231	0.139	8.19645e-21	1.54011e-16			0	Rpl28	0.095428	0.989	0.923	3.03881e-15	5.70992e-11
0	Hebp2	0.0841823	0.141	0.072	1.00257e-20	1.88382e-16			0	Bcl10	0.0600847	0.426	0.289	3.13804e-15	5.89637e-11
0	1110065P20Rik	0.0882617	0.227	0.138	1.14989e-20	2.16064e-16			0	Spin1	0.0943221	0.305	0.199	3.63782e-15	6.83546e-11
0	Arnt	0.0842186	0.157	0.086	1.2501e-20	2.34894e-16			0	Dennd1a	0.0631731	0.103	0.047	3.77504e-15	7.09331e-11
0	Eno2	0.0398189	0.115	0.054	1.2566e-20	2.36114e-16			0	Ndufab1	0.0560164	0.66	0.48	4.06196e-15	7.63241e-11
0	Acaa1a	0.0522445	0.177	0.097	1.32187e-20	2.48379e-16			0	Socs1	0.0537562	0.142	0.073	4.26561e-15	8.01508e-11
0	Chmp4b	0.0642122	0.704	0.528	1.3509e-20	2.53835e-16			0	Gm15417	0.0875695	0.114	0.055	4.29901e-15	8.07783e-11
0	Fuca1	0.0714355	0.27	0.169	1.58151e-20	2.97165e-16			0	Ddx58	0.0499379	0.327	0.211	4.31591e-15	8.1096e-11
0	Swi5	0.109265	0.723	0.578	1.58336e-20	2.97514e-16			0	Rab1b	0.0902209	0.181	0.103	4.50589e-15	8.46657e-11
0	Mrpl41	0.0278853	0.255	0.158	1.60589e-20	3.01748e-16			0	Spats2	0.0848779	0.125	0.062	5.11468e-15	9.61049e-11
0	Psip1	0.0475285	0.246	0.152	1.70859e-20	3.21044e-16			0	Atp5e	0.0885707	0.786	0.598	6.06025e-15	1.13872e-10
0	Exosc1	0.0760073	0.194	0.112	1.96039e-20	3.68358e-16			0	Lamtor4	0.0659197	0.312	0.2	6.14498e-15	1.15464e-10
0	Sec61a2	0.0773453	0.127	0.063	2.01624e-20	3.78851e-16			0	Klhdc3	0.0780858	0.144	0.076	6.21437e-15	1.16768e-10
0	Parp3	0.053952	0.118	0.057	2.45276e-20	4.60873e-16			0	Ssr3	0.0434708	0.585	0.417	6.31074e-15	1.18579e-10
0	Rab12	0.11013	0.19	0.111	2.75022e-20	5.16766e-16			0	Syce2	0.121171	0.106	0.05	6.31385e-15	1.18637e-10
0	Psmd14	0.0266131	0.399	0.271	3.03867e-20	5.70965e-16			0	Dcaf12	0.0652706	0.282	0.18	6.51147e-15	1.2235e-10
0	Ndufab1	0.0530351	0.613	0.451	3.04754e-20	5.72634e-16			0	Fbln1	0.0671793	0.143	0.074	6.68609e-15	1.25632e-10
0	Cinp	0.0721757	0.153	0.082	3.18101e-20	5.97712e-16			0	Acvr1b	0.0713476	0.131	0.066	6.90234e-15	1.29695e-10
0	C1qbp	0.0711513	0.492	0.354	3.35872e-20	6.31104e-16			0	Pigx	0.0586412	0.236	0.142	7.18397e-15	1.34987e-10
0	Rpl27	0.0936912	0.893	0.753	3.81473e-20	7.16788e-16			0	Slc4a4	0.0997419	0.107	0.05	7.87459e-15	1.47964e-10
0	Commd1	0.0538294	0.301	0.195	4.42864e-20	8.32142e-16			0	Desi2	0.0698506	0.366	0.245	9.32244e-15	1.75169e-10
0	Plod3	0.0554817	0.194	0.111	4.62025e-20	8.68145e-16			0	Ddt	0.0399026	0.293	0.184	9.73675e-15	1.82953e-10
0	Dbn1	0.0561782	0.133	0.067	4.62177e-20	8.68431e-16			0	Idh1	0.0688411	0.217	0.129	1.02942e-14	1.93428e-10
0	Dcaf13	0.0612539	0.182	0.103	4.71104e-20	8.85204e-16			0	Adam9	0.0485423	0.196	0.113	1.0551e-14	1.98254e-10
0	Mrpl35	0.0550416	0.289	0.185	4.92817e-20	9.26003e-16			0	Rpl14	0.0967881	0.995	0.952	1.10564e-14	2.0775e-10
0	Sri	0.0757805	0.433	0.308	5.10952e-20	9.60079e-16			0	Fam96a	0.0587649	0.307	0.199	1.19082e-14	2.23755e-10
0	E2f4	0.0766511	0.154	0.083	5.13211e-20	9.64324e-16			0	Arl2	0.0628808	0.191	0.109	1.19643e-14	2.24808e-10
0	Rbm17	0.07394	0.425	0.296	5.88329e-20	1.10547e-15			0	Hs2st1	0.0528622	0.135	0.07	1.22417e-14	2.30022e-10
0	Mrfap1	0.0606763	0.829	0.686	6.04381e-20	1.13563e-15			0	Srm	0.0391455	0.378	0.251	1.34862e-14	2.53407e-10
0	Kctd17	0.0582109	0.202	0.118	6.63574e-20	1.24686e-15			0	1110059E24Rik	0.0701673	0.215	0.128	1.35822e-14	2.5521e-10
0	Angptl4	0.0379328	0.525	0.38	7.11684e-20	1.33725e-15			0	Marcks	0.0730732	0.543	0.399	1.40003e-14	2.63065e-10
0	Smim11	0.0356021	0.409	0.276	7.39253e-20	1.38906e-15			0	Eef1g	0.113076	0.96	0.848	1.57694e-14	2.96306e-10
0	Kctd10	0.0482574	0.206	0.121	7.48796e-20	1.40699e-15			0	Itgb1bp1	0.0307409	0.252	0.153	1.6485e-14	3.09753e-10
0	Bccip	0.0665119	0.33	0.219	7.81344e-20	1.46815e-15			0	Twsg1	0.0633581	0.165	0.092	1.6677e-14	3.13361e-10
0	Rpl28	0.0896256	0.977	0.908	7.93886e-20	1.49171e-15			0	Add1	0.0595028	0.212	0.127	1.78084e-14	3.34619e-10
0	Pkd2	0.0945586	0.174	0.099	8.05941e-20	1.51436e-15			0	Lppos	0.0770942	0.102	0.048	1.79672e-14	3.37605e-10
0	Jtb	0.0719029	0.413	0.287	8.47795e-20	1.59301e-15			0	Cox17	0.0523393	0.448	0.311	1.90113e-14	3.57223e-10
0	Tram1	0.0677531	0.417	0.288	8.48808e-20	1.59491e-15			0	Ifih1	0.0662022	0.213	0.127	2.07442e-14	3.89784e-10
0	Sp140	0.0630449	0.207	0.123	8.51582e-20	1.60012e-15			0	Fastk	0.0473344	0.174	0.097	2.2888e-14	4.30066e-10
0	Kremen1	0.0668535	0.105	0.049	9.64583e-20	1.81245e-15			0	Smarcb1	0.0653825	0.277	0.174	2.36961e-14	4.4525e-10
0	Tulp4	0.0349665	0.31	0.203	9.80207e-20	1.84181e-15			0	Ndufa13	0.0411012	0.697	0.522	2.41755e-14	4.54258e-10
0	Cuta	0.0363292	0.321	0.209	1.00772e-19	1.8935e-15			0	Rps12-ps3	0.0785686	0.555	0.398	2.51876e-14	4.73274e-10
0	Slc35a1	0.0668119	0.151	0.081	1.01092e-19	1.89952e-15			0	Copz2	0.0541284	0.214	0.126	2.61166e-14	4.90732e-10
0	Klhdc2	0.0601374	0.378	0.256	1.04841e-19	1.96997e-15			0	C1d	0.0251718	0.397	0.267	2.70417e-14	5.08114e-10
0	Manbal	0.0501639	0.327	0.215	1.09113e-19	2.05023e-15			0	Sesn3	0.0829317	0.187	0.108	2.77172e-14	5.20806e-10
0	Cdk16	0.0713957	0.206	0.124	1.10506e-19	2.07641e-15			0	Serf1	0.0414686	0.251	0.153	2.79857e-14	5.25851e-10
0	AU022252	0.0793724	0.127	0.064	1.11746e-19	2.09971e-15			0	Itpripl2	0.0869192	0.289	0.188	2.90649e-14	5.46129e-10
0	Myof	0.0682078	0.127	0.065	1.14717e-19	2.15554e-15			0	Mia3	0.0671111	0.274	0.174	3.31596e-14	6.2307e-10
0	Dnajb11	0.0682569	0.425	0.293	1.1568e-19	2.17362e-15			0	Ube2r2	0.0501997	0.559	0.398	3.69011e-14	6.93371e-10
0	Abl1	0.0595144	0.127	0.065	1.20156e-19	2.25773e-15			0	Tbca	0.101869	0.849	0.676	3.75501e-14	7.05566e-10
0	Yif1b	0.0782258	0.259	0.164	1.25042e-19	2.34953e-15			0	Epdr1	0.0733687	0.113	0.055	3.80273e-14	7.14534e-10
0	Alas1	0.0654785	0.134	0.07	1.30873e-19	2.4591e-15			0	Fosl2	0.0217064	0.399	0.269	4.03e-14	7.57237e-10
0	Ola1	0.0789268	0.268	0.171	1.32665e-19	2.49278e-15			0	Bcap31	0.0536582	0.475	0.332	4.10374e-14	7.71092e-10
0	P3h4	0.0530093	0.162	0.088	1.33918e-19	2.51631e-15			0	Alad	0.051822	0.172	0.097	4.18418e-14	7.86207e-10
0	Lsm12	0.0449461	0.341	0.227	1.35178e-19	2.53999e-15			0	Psmg4	0.0682122	0.363	0.245	4.75422e-14	8.93317e-10
0	Derl1	0.101231	0.425	0.3	1.48988e-19	2.79949e-15			0	Lrpap1	0.0262166	0.235	0.143	4.94281e-14	9.28755e-10
0	Psmd10	0.0495718	0.243	0.149	1.50742e-19	2.83244e-15			0	Pebp1	0.0487531	0.826	0.662	5.05796e-14	9.5039e-10
0	Ntmt1	0.0891881	0.228	0.139	1.53042e-19	2.87566e-15			0	Cep170	0.059262	0.216	0.13	5.67286e-14	1.06593e-09
0	Usp5	0.0725571	0.146	0.078	1.57503e-19	2.95949e-15			0	Cat	0.0384023	0.25	0.154	6.14642e-14	1.15491e-09
0	Hspg2	0.0429207	0.28	0.176	1.58516e-19	2.97852e-15			0	Ttc37	0.0762392	0.14	0.074	7.41814e-14	1.39387e-09
0	Ino80e	0.0563827	0.208	0.124	1.59645e-19	2.99974e-15			0	Vcpkmt	0.0672469	0.147	0.08	7.97415e-14	1.49834e-09
0	Tmem60	0.0518278	0.271	0.172	1.78824e-19	3.36009e-15			0	Il11	0.0131254	0.122	0.061	8.03574e-14	1.50992e-09
0	Il10rb	0.0467506	0.191	0.111	1.94739e-19	3.65914e-15			0	Inf2	0.0519565	0.15	0.081	8.28134e-14	1.55606e-09
0	Galk2	0.0650245	0.101	0.046	2.11148e-19	3.96748e-15			0	Tfdp1	0.0608539	0.108	0.052	8.41858e-14	1.58185e-09
0	Prrc1	0.0554717	0.188	0.11	2.12459e-19	3.9921e-15			0	Dut	0.0661011	0.154	0.085	8.4688e-14	1.59129e-09
0	Impdh2	0.0637751	0.454	0.322	2.18075e-19	4.09763e-15			0	Dnmt3l	0.0482107	0.127	0.065	8.58566e-14	1.61325e-09
0	2310011J03Rik	0.07794	0.192	0.113	2.41082e-19	4.52993e-15			0	Spg21	0.0532944	0.342	0.226	9.36459e-14	1.75961e-09
0	Rhbdf1	0.0805495	0.117	0.058	2.41683e-19	4.54122e-15			0	Timm17b	0.0490064	0.237	0.145	9.45605e-14	1.77679e-09
0	Casp4	0.0702532	0.241	0.15	2.42542e-19	4.55736e-15			0	Ier3ip1	0.0452416	0.63	0.454	1.07606e-13	2.02191e-09
0	Ndufa8	0.0546291	0.51	0.362	2.49308e-19	4.68449e-15			0	2010107E04Rik	0.0403911	0.637	0.47	1.1739e-13	2.20576e-09
0	Agpat4	0.0652123	0.197	0.116	2.64385e-19	4.9678e-15			0	Gpalpp1	0.0662692	0.111	0.055	1.17691e-13	2.21142e-09
0	Ppil3	0.0677912	0.165	0.092	2.70475e-19	5.08222e-15			0	Zeb1	0.0581815	0.247	0.153	1.1802e-13	2.21759e-09
0	Scoc	0.0664339	0.197	0.116	2.72737e-19	5.12472e-15			0	Scyl1	0.0593747	0.172	0.098	1.18492e-13	2.22646e-09
0	Atxn10	0.0837941	0.236	0.147	2.8025e-19	5.2659e-15			0	Zfp503	0.0768316	0.134	0.071	1.27894e-13	2.40313e-09
0	Erlec1	0.07206	0.207	0.124	3.09362e-19	5.81292e-15			0	Cacfd1	0.0770613	0.181	0.105	1.41268e-13	2.65442e-09
0	Pdzd2	0.0652618	0.214	0.129	3.53257e-19	6.63771e-15			0	Mrpl42	0.0476208	0.363	0.245	1.50979e-13	2.8369e-09
0	Dhx58	0.0212452	0.139	0.072	3.71716e-19	6.98454e-15			0	Cops6	0.0554746	0.391	0.268	1.60403e-13	3.01398e-09
0	Mrpl14	0.0672123	0.606	0.442	3.85109e-19	7.23621e-15			0	Rps5	0.0738727	0.998	0.959	1.62887e-13	3.06065e-09
0	Znhit1	0.0270928	0.233	0.142	3.90678e-19	7.34085e-15			0	Irgm2	0.0684855	0.184	0.108	1.68041e-13	3.15749e-09
0	Slc16a1	0.0902335	0.11	0.054	3.94816e-19	7.41859e-15			0	Hspb11	0.0546567	0.227	0.139	1.74504e-13	3.27892e-09
0	Yipf3	0.0508137	0.344	0.228	4.05853e-19	7.62597e-15			0	Gipc1	0.067584	0.167	0.095	1.86198e-13	3.49867e-09
0	P4ha2	0.0350425	0.238	0.147	4.36204e-19	8.19627e-15			0	2410015M20Rik	0.0423838	0.483	0.338	1.9346e-13	3.6351e-09
0	Mphosph6	0.0608529	0.148	0.081	5.32718e-19	1.00098e-14			0	Gorasp2	0.0462468	0.327	0.216	2.02711e-13	3.80893e-09
0	Dnajc10	0.0729137	0.183	0.106	5.83304e-19	1.09603e-14			0	Gstp1	0.0625623	0.219	0.134	2.04845e-13	3.84903e-09
0	Hdlbp	0.0789102	0.544	0.404	5.84705e-19	1.09866e-14			0	Daxx	0.0582259	0.216	0.132	2.05309e-13	3.85775e-09
0	Tgfbr1	0.0644951	0.151	0.083	5.98536e-19	1.12465e-14			0	Rps6ka4	0.0637011	0.131	0.069	2.20473e-13	4.14269e-09
0	Dnajc19	0.0458034	0.24	0.15	7.04454e-19	1.32367e-14			0	Ybx3	0.0659892	0.465	0.328	2.22919e-13	4.18865e-09
0	Erh	0.0532604	0.233	0.144	7.21306e-19	1.35533e-14			0	Mrps36	0.0631875	0.343	0.23	2.63318e-13	4.94775e-09
0	Ppp1r2	0.125256	0.635	0.49	7.65702e-19	1.43875e-14			0	Ibtk	0.0643338	0.131	0.07	2.77597e-13	5.21605e-09
0	Trp53i13	0.0674797	0.102	0.048	8.78486e-19	1.65067e-14			0	Fam168a	0.0684028	0.162	0.092	2.8651e-13	5.38351e-09
0	Rhog	0.0122531	0.194	0.113	9.2427e-19	1.7367e-14			0	Psmb9	0.00291061	0.27	0.17	2.9098e-13	5.46752e-09
0	Wipf1	0.0748002	0.143	0.078	9.32518e-19	1.7522e-14			0	Cpt2	0.049193	0.101	0.049	3.22733e-13	6.06416e-09
0	Vamp4	0.0729127	0.216	0.133	9.45119e-19	1.77588e-14			0	Rhog	0.025626	0.213	0.129	3.25206e-13	6.11063e-09
0	Sppl2a	0.017709	0.285	0.185	1.01482e-18	1.90685e-14			0	Zfp281	0.0855146	0.224	0.14	3.34767e-13	6.29028e-09
0	Ankrd33b	0.083919	0.159	0.089	1.04678e-18	1.96689e-14			0	Ccs	0.0587596	0.176	0.102	3.58383e-13	6.73402e-09
0	Mrps24	0.0518321	0.476	0.341	1.05233e-18	1.97733e-14			0	Odf2	0.0565126	0.122	0.063	3.68887e-13	6.93139e-09
0	Lamb1	0.0688278	0.178	0.103	1.12488e-18	2.11365e-14			0	Tmem60	0.064197	0.291	0.192	4.09075e-13	7.68652e-09
0	Rpl18a	0.0532966	0.999	0.969	1.19038e-18	2.23673e-14			0	Qdpr	0.0891791	0.128	0.068	4.22246e-13	7.934e-09
0	Spr	0.0580323	0.255	0.161	1.25115e-18	2.35091e-14			0	Blmh	0.0666451	0.223	0.137	4.5279e-13	8.50792e-09
0	Plekha5	0.0898913	0.12	0.061	1.25589e-18	2.35981e-14			0	Tmem184b	0.0596558	0.19	0.113	4.74659e-13	8.91883e-09
0	St13	0.0638114	0.659	0.508	1.30436e-18	2.45089e-14			0	Rsrc1	0.0660369	0.26	0.168	4.75139e-13	8.92786e-09
0	Eef1akmt2	0.0640154	0.113	0.056	1.32353e-18	2.48691e-14			0	Commd4	0.0520225	0.259	0.165	4.7541e-13	8.93296e-09
0	Nfe2l2	0.0301328	0.49	0.347	1.62677e-18	3.0567e-14			0	Ddx60	0.0332509	0.178	0.104	4.91298e-13	9.23149e-09
0	Hspa4l	0.00826998	0.413	0.285	1.69544e-18	3.18574e-14			0	Ubald2	0.0542887	0.534	0.386	4.99891e-13	9.39295e-09
0	Sestd1	0.0818621	0.115	0.058	1.72475e-18	3.2408e-14			0	Tmem29	0.061524	0.14	0.076	5.22235e-13	9.8128e-09
0	Snu13	0.0758742	0.651	0.495	1.73171e-18	3.25388e-14			0	Agrn	0.0420605	0.219	0.134	5.63517e-13	1.05885e-08
0	Gtf2h5	0.0435582	0.503	0.361	1.83116e-18	3.44075e-14			0	Pml	0.0535004	0.212	0.129	5.63668e-13	1.05913e-08
0	Mpc2	0.0485424	0.447	0.315	1.83533e-18	3.44859e-14			0	Itgb3	0.0819147	0.147	0.081	5.73347e-13	1.07732e-08
0	Ap2m1	0.0347572	0.512	0.366	2.16246e-18	4.06327e-14			0	Sh3gl1	0.0479396	0.216	0.133	5.90055e-13	1.10871e-08
0	Endog	0.0402992	0.123	0.062	2.24547e-18	4.21924e-14			0	Smim11	0.0285653	0.434	0.303	5.95206e-13	1.11839e-08
0	Micu1	0.0595664	0.146	0.08	2.24671e-18	4.22157e-14			0	Trmt112	0.0543278	0.486	0.348	6.19925e-13	1.16484e-08
0	Fundc2	0.0736705	0.366	0.254	2.39995e-18	4.5095e-14			0	H2afy	0.0471578	0.544	0.389	6.25155e-13	1.17467e-08
0	Mrpl12	0.0513673	0.419	0.292	2.41623e-18	4.54009e-14			0	Ncstn	0.0551806	0.119	0.061	6.31354e-13	1.18631e-08
0	Hacd1	0.0370354	0.301	0.196	2.44832e-18	4.60039e-14			0	Inppl1	0.072788	0.167	0.097	6.50014e-13	1.22138e-08
0	Ctdnep1	0.081892	0.245	0.157	2.52831e-18	4.7507e-14			0	Lonp1	0.0339459	0.239	0.149	6.86157e-13	1.28929e-08
0	Ttc37	0.0758654	0.123	0.063	2.59665e-18	4.87911e-14			0	Trip6	0.0425483	0.237	0.148	6.86411e-13	1.28977e-08
0	Comtd1	0.064766	0.134	0.071	2.60369e-18	4.89233e-14			0	Mgat2	0.0334493	0.381	0.259	7.23606e-13	1.35966e-08
0	Ikbkg	0.0278575	0.126	0.065	2.64748e-18	4.97462e-14			0	Mitd1	0.0612853	0.279	0.182	7.23946e-13	1.36029e-08
0	Abhd17a	0.0617685	0.256	0.164	2.73266e-18	5.13466e-14			0	Arhgap10	0.0298865	0.228	0.141	8.85774e-13	1.66437e-08
0	Psmg4	0.0487628	0.333	0.225	3.15076e-18	5.92028e-14			0	Tmem242	0.0250382	0.165	0.094	9.22602e-13	1.73357e-08
0	Tspan31	0.0422013	0.318	0.213	3.27953e-18	6.16224e-14			0	Samhd1	0.0482562	0.308	0.206	9.38805e-13	1.76401e-08
0	2310039H08Rik	0.0869985	0.229	0.143	3.29799e-18	6.19693e-14			0	Isy1	0.0358083	0.14	0.076	9.47341e-13	1.78005e-08
0	Map2k2	0.0469485	0.517	0.378	3.47445e-18	6.52849e-14			0	Ube2l6	0.0474354	0.259	0.165	9.67359e-13	1.81767e-08
0	Kdelr1	0.0688042	0.414	0.293	3.84513e-18	7.22499e-14			0	Celf2	0.0015537	0.255	0.16	1.03394e-12	1.94277e-08
0	Blcap	0.0727659	0.174	0.101	4.26951e-18	8.02242e-14			0	Ptrh1	0.0663448	0.156	0.089	1.05526e-12	1.98284e-08
0	Mea1	0.0529242	0.263	0.168	4.32907e-18	8.13432e-14			0	Ace	0.0813166	0.124	0.066	1.16393e-12	2.18703e-08
0	Elp5	0.0419204	0.239	0.15	5.23671e-18	9.83978e-14			0	Eif3i	0.0867477	0.675	0.507	1.20694e-12	2.26784e-08
0	Mpg	0.0569713	0.109	0.054	5.4657e-18	1.027e-13			0	Taok3	0.0333942	0.153	0.086	1.23783e-12	2.32588e-08
0	Tmem250-ps	0.0750713	0.133	0.071	5.50088e-18	1.03362e-13			0	Sp140	0.0351436	0.224	0.14	1.23892e-12	2.32793e-08
0	Sec22b	0.0496933	0.331	0.223	6.23775e-18	1.17207e-13			0	Vma21	0.0536376	0.273	0.178	1.24641e-12	2.342e-08
0	Rpl7a-ps5	0.0687931	0.271	0.176	7.01816e-18	1.31871e-13			0	Ago2	0.0277008	0.346	0.232	1.37591e-12	2.58533e-08
0	Vps29	0.0111761	0.448	0.317	7.7454e-18	1.45536e-13			0	Abhd16a	0.0499926	0.147	0.082	1.41771e-12	2.66387e-08
0	Fam120a	0.0558357	0.323	0.219	8.69997e-18	1.63472e-13			0	Hsbp1	0.0201904	0.665	0.492	1.50547e-12	2.82877e-08
0	Washc3	0.0528614	0.223	0.138	8.80007e-18	1.65353e-13			0	Tor1aip2	0.0128026	0.427	0.299	1.51702e-12	2.85048e-08
0	Tex264	0.0754179	0.284	0.188	9.02198e-18	1.69523e-13			0	Map2k2	0.049142	0.557	0.403	1.55123e-12	2.91476e-08
0	Snx5	0.0300731	0.263	0.17	9.27486e-18	1.74275e-13			0	Mrpl18	0.0336457	0.406	0.28	1.6574e-12	3.11426e-08
0	Rrp15	0.0771391	0.223	0.141	1.00204e-17	1.88283e-13			0	Esd	0.01346	0.957	0.804	1.66062e-12	3.12031e-08
0	Arhgap42	0.0680861	0.172	0.1	1.06771e-17	2.00622e-13			0	Lncpint	0.0537904	0.186	0.111	1.66166e-12	3.12226e-08
0	Spcs1	0.0783143	0.633	0.48	1.16986e-17	2.19818e-13			0	Rnf145	0.0487997	0.116	0.06	1.68739e-12	3.17061e-08
0	Rpl29	0.05343	0.525	0.382	1.28532e-17	2.41511e-13			0	Cbr3	0.0140755	0.289	0.186	1.72855e-12	3.24794e-08
0	Ube2l6	0.0305508	0.237	0.148	1.48805e-17	2.79605e-13			0	Pdcd6	0.0586668	0.553	0.407	1.7713e-12	3.32827e-08
0	Socs5	0.0871823	0.151	0.086	1.57889e-17	2.96674e-13			0	Hk2	0.0607443	0.125	0.066	1.79236e-12	3.36785e-08
0	Rcl1	0.0778467	0.155	0.089	1.64422e-17	3.08949e-13			0	Adamtsl5	0.0295354	0.101	0.05	1.81808e-12	3.41618e-08
0	Fut11	0.0466946	0.128	0.068	1.73861e-17	3.26685e-13			0	Atp5g2	0.0590483	0.821	0.63	1.87942e-12	3.53143e-08
0	Maoa	0.0170098	0.107	0.052	1.74944e-17	3.2872e-13			0	Tram1	0.0586769	0.445	0.313	1.88564e-12	3.54311e-08
0	Fbl	0.0484276	0.499	0.365	1.76292e-17	3.31253e-13			0	Szrd1	0.0422616	0.331	0.222	1.88769e-12	3.54696e-08
0	Nubp1	0.053371	0.169	0.098	1.97088e-17	3.70328e-13			0	Chmp6	0.0464397	0.163	0.094	1.97944e-12	3.71937e-08
0	Gadd45gip1	0.0556589	0.227	0.143	2.07672e-17	3.90215e-13			0	Extl3	0.073896	0.124	0.066	2.02517e-12	3.80529e-08
0	Cdc42se1	0.040638	0.287	0.189	2.14803e-17	4.03615e-13			0	Rbms1	0.0487986	0.715	0.532	2.05589e-12	3.86302e-08
0	Dda1	0.032319	0.24	0.151	2.24945e-17	4.22671e-13			0	Amz2	0.0500324	0.162	0.093	2.06835e-12	3.88644e-08
0	Gpsm3	0.011474	0.169	0.096	2.28584e-17	4.29509e-13			0	Fam172a	0.0763613	0.129	0.07	2.16363e-12	4.06546e-08
0	Evi5	0.0674315	0.236	0.151	2.45503e-17	4.61301e-13			0	Nos2	0.140829	0.11	0.057	2.22519e-12	4.18113e-08
0	Mrpl11	0.0353357	0.257	0.165	2.47799e-17	4.65614e-13			0	Stau1	0.0451356	0.215	0.132	2.26951e-12	4.26442e-08
0	Uaca	0.0820559	0.165	0.097	2.59745e-17	4.88061e-13			0	Akt1	0.0716317	0.219	0.138	2.55314e-12	4.79735e-08
0	Faim	0.0453612	0.183	0.109	2.6678e-17	5.01279e-13			0	Chp1	0.0517186	0.306	0.205	2.6733e-12	5.02313e-08
0	Mcrip2	0.0744837	0.106	0.053	2.79735e-17	5.25623e-13			0	Gsto1	0.0634175	0.295	0.195	2.71541e-12	5.10225e-08
0	Mrps26	0.0531935	0.251	0.161	2.8307e-17	5.31888e-13			0	Anapc5	0.00928201	0.313	0.208	2.77146e-12	5.20757e-08
0	Enpp4	0.0204639	0.189	0.113	2.87164e-17	5.39581e-13			0	Nubp1	0.05169	0.187	0.112	2.86737e-12	5.38779e-08
0	Tctex1d2	0.0119193	0.173	0.1	2.92925e-17	5.50406e-13			0	Rps24	0.0681469	0.996	0.968	2.88735e-12	5.42533e-08
0	Lamb2	0.0498635	0.131	0.07	3.62798e-17	6.81697e-13			0	Bet1	0.0371298	0.27	0.176	2.99309e-12	5.62401e-08
0	Sf3b6	0.0371113	0.553	0.411	3.93214e-17	7.38848e-13			0	Elk3	0.0433427	0.173	0.102	2.99883e-12	5.63481e-08
0	Mrpl36	0.0365001	0.377	0.261	4.58146e-17	8.60856e-13			0	Hddc3	0.0474708	0.11	0.056	3.07634e-12	5.78045e-08
0	Fbxo6	0.0716578	0.196	0.12	4.93998e-17	9.28221e-13			0	Acvrl1	0.0359106	0.134	0.073	3.16475e-12	5.94656e-08
0	Med29	0.0465765	0.27	0.176	5.1788e-17	9.73096e-13			0	Siva1	0.0394485	0.295	0.195	3.20245e-12	6.01741e-08
0	Fastk	0.0384208	0.152	0.086	5.57576e-17	1.04769e-12			0	Sdhc	0.0273628	0.31	0.206	3.33433e-12	6.2652e-08
0	Bin3	0.0375919	0.141	0.078	5.58542e-17	1.0495e-12			0	Snx2	0.0498521	0.263	0.172	3.37221e-12	6.33638e-08
0	Lamtor1	0.0355623	0.385	0.268	6.257e-17	1.17569e-12			0	Stx11	0.0595052	0.178	0.106	3.39323e-12	6.37587e-08
0	Creld1	0.0324185	0.201	0.122	6.62882e-17	1.24556e-12			0	Zdhhc3	0.0657364	0.201	0.124	3.51167e-12	6.59843e-08
0	Pdap1	0.0479406	0.539	0.399	6.93978e-17	1.30399e-12			0	Etfb	0.0470131	0.276	0.181	3.6155e-12	6.79353e-08
0	Lsm4	0.0475552	0.452	0.324	9.62451e-17	1.80845e-12			0	Sh3d19	0.0622806	0.181	0.108	3.73701e-12	7.02184e-08
0	Slc1a5	0.0574817	0.176	0.105	1.14543e-16	2.15226e-12			0	Marf1	0.0524946	0.269	0.175	3.74395e-12	7.03488e-08
0	Cuedc2	0.0069268	0.204	0.123	1.16768e-16	2.19406e-12			0	2021-09-10	0.0911006	0.148	0.084	3.88055e-12	7.29154e-08
0	Selenop	0.0951559	0.381	0.27	1.19017e-16	2.23632e-12			0	Rpn2	0.0292908	0.456	0.32	3.90671e-12	7.34071e-08
0	Rgmb	0.0857658	0.113	0.059	1.22936e-16	2.30998e-12			0	Pdap1	0.0423707	0.582	0.424	3.91302e-12	7.35257e-08
0	Ccs	0.0719752	0.156	0.09	1.25748e-16	2.36281e-12			0	Bri3bp	0.0376311	0.223	0.139	3.92041e-12	7.36644e-08
0	Arhgap35	0.0862878	0.138	0.078	1.29281e-16	2.4292e-12			0	Gtf2e2	0.0375327	0.239	0.151	3.96516e-12	7.45054e-08
0	Anapc1	0.0505003	0.153	0.088	1.31717e-16	2.47495e-12			0	Comtd1	0.058163	0.147	0.083	4.12566e-12	7.75211e-08
0	Tex261	0.0389312	0.253	0.164	1.34747e-16	2.5319e-12			0	Myof	0.0593341	0.139	0.078	4.13809e-12	7.77547e-08
0	2021-03-05	0.0454048	0.476	0.349	1.56913e-16	2.94839e-12			0	Pxk	0.0304717	0.202	0.124	4.41675e-12	8.29907e-08
0	Rpl27-ps3	0.0366436	0.539	0.397	1.64982e-16	3.10001e-12			0	Naa38	0.0306231	0.257	0.165	4.4776e-12	8.41342e-08
0	Pam16	0.0508776	0.262	0.172	1.78483e-16	3.35369e-12			0	Smc6	0.021266	0.396	0.277	4.66504e-12	8.76561e-08
0	Vcpkmt	0.0505363	0.128	0.069	2.09842e-16	3.94293e-12			0	Abcc5	0.06703	0.141	0.079	4.70159e-12	8.83429e-08
0	Fkbp2	0.0320258	0.437	0.31	2.26596e-16	4.25774e-12			0	Pten	0.0270838	0.336	0.227	4.92447e-12	9.25307e-08
0	Hmgn2	0.0536992	0.153	0.089	2.43686e-16	4.57886e-12			0	Stxbp1	0.0658042	0.173	0.103	4.96041e-12	9.32061e-08
0	Snx2	0.0330913	0.241	0.157	2.65143e-16	4.98204e-12			0	Dhx40	0.067041	0.192	0.116	5.00696e-12	9.40808e-08
0	Fbln5	0.02786	0.122	0.065	2.91327e-16	5.47404e-12			0	Gch1	0.0457928	0.424	0.3	5.04548e-12	9.48045e-08
0	Ube2e2	0.0605294	0.143	0.081	3.31701e-16	6.23266e-12			0	Tnfaip3	0.0417939	0.165	0.096	5.08128e-12	9.54773e-08
0	Gm10036	0.0559736	0.252	0.165	3.47948e-16	6.53794e-12			0	Vapa	0.0470188	0.693	0.53	5.15655e-12	9.68917e-08
0	Nfkbie	0.032074	0.123	0.066	3.6245e-16	6.81043e-12			0	Ola1	0.0759854	0.285	0.191	5.24573e-12	9.85672e-08
0	Fmnl2	0.0583603	0.116	0.061	4.28243e-16	8.04668e-12			0	Manbal	0.0395324	0.35	0.237	5.49994e-12	1.03344e-07
0	1600012H06Rik	0.0648494	0.166	0.099	4.35876e-16	8.1901e-12			0	Zfyve21	0.0536482	0.131	0.072	5.64109e-12	1.05996e-07
0	Prkaca	0.0510915	0.102	0.051	4.63711e-16	8.71314e-12			0	2021-09-08	0.0647403	0.141	0.08	5.75465e-12	1.0813e-07
0	Pten	0.0155733	0.308	0.209	5.74267e-16	1.07905e-11			0	Rwdd4a	0.0659473	0.224	0.142	5.90294e-12	1.10916e-07
0	Pgd	0.0329756	0.401	0.285	6.64365e-16	1.24834e-11			0	Uba1	0.0227806	0.301	0.201	5.93887e-12	1.11591e-07
0	Cast	0.0510114	0.241	0.159	6.8556e-16	1.28817e-11			0	Rnf187	0.0353063	0.349	0.238	6.12852e-12	1.15155e-07
0	Cavin1	0.0209902	0.281	0.187	7.55571e-16	1.41972e-11			0	Lsm5	0.014993	0.327	0.219	6.19176e-12	1.16343e-07
0	Parp12	0.0142972	0.197	0.122	8.59845e-16	1.61565e-11			0	Dda1	0.0385376	0.26	0.169	6.24296e-12	1.17305e-07
0	Uba3	0.0375957	0.209	0.132	8.96733e-16	1.68496e-11			0	Gmppa	0.0503778	0.131	0.071	6.25386e-12	1.1751e-07
0	Dctpp1	0.0421117	0.306	0.208	9.1939e-16	1.72753e-11			0	Ndufs5	0.0568884	0.603	0.449	6.52324e-12	1.22572e-07
0	Sec31a	0.062007	0.252	0.168	9.61785e-16	1.80719e-11			0	Wbp1l	0.0337029	0.206	0.127	6.92496e-12	1.3012e-07
0	Parl	0.0438195	0.201	0.125	1.01028e-15	1.89831e-11			0	Rbfox2	0.0269294	0.303	0.2	7.97513e-12	1.49853e-07
0	Slc35b1	0.0219364	0.348	0.242	1.15909e-15	2.17793e-11			0	Eif4g3	0.0592981	0.298	0.201	8.04781e-12	1.51218e-07
0	Tmem65	0.047582	0.204	0.129	1.39936e-15	2.6294e-11			0	Stx8	0.0518372	0.205	0.127	8.23621e-12	1.54758e-07
0	Adk	0.0495496	0.19	0.117	1.42126e-15	2.67055e-11			0	Ubl5	0.0516266	0.669	0.512	8.43824e-12	1.58555e-07
0	Plekha2	0.0291976	0.134	0.074	1.43138e-15	2.68957e-11			0	Rab28	0.034772	0.223	0.141	8.54224e-12	1.60509e-07
0	Itgb3	0.0971053	0.127	0.071	1.43608e-15	2.69839e-11			0	Parp12	0.0310764	0.217	0.136	8.97478e-12	1.68636e-07
0	Mrps11	0.0538582	0.141	0.081	1.51185e-15	2.84076e-11			0	Arnt	0.036615	0.169	0.101	9.10643e-12	1.7111e-07
0	Aen	0.0554928	0.207	0.132	1.57712e-15	2.96341e-11			0	Psmg2	0.0355245	0.174	0.103	9.23503e-12	1.73526e-07
0	Atxn7l1	0.0464092	0.104	0.053	1.67855e-15	3.15399e-11			0	Mrpl20	0.030374	0.578	0.427	1.00878e-11	1.8955e-07
0	Smyd2	0.0528243	0.178	0.108	1.71274e-15	3.21824e-11			0	Erg28	0.0392668	0.175	0.104	1.00899e-11	1.89589e-07
0	Stt3a	0.0477917	0.283	0.192	1.75808e-15	3.30344e-11			0	Ptpra	0.0104954	0.306	0.205	1.07692e-11	2.02353e-07
0	Ptpn9	0.0581562	0.116	0.063	1.81962e-15	3.41906e-11			0	Tbl1x	0.0367447	0.292	0.195	1.09031e-11	2.04869e-07
0	Galnt18	0.095354	0.116	0.063	1.8631e-15	3.50077e-11			0	Vegfd	0.0525879	0.103	0.053	1.12517e-11	2.1142e-07
0	Arl4a	0.0450571	0.315	0.217	1.93395e-15	3.63388e-11			0	Dera	0.0398876	0.106	0.055	1.13945e-11	2.14102e-07
0	Mosmo	0.0688779	0.111	0.059	1.97229e-15	3.70592e-11			0	Birc2	0.0366829	0.139	0.078	1.15256e-11	2.16566e-07
0	Gm8186	0.0744575	0.166	0.101	2.08284e-15	3.91365e-11			0	B9d1	0.0491918	0.103	0.053	1.19536e-11	2.24609e-07
0	Ncstn	0.0425256	0.102	0.053	2.18373e-15	4.10322e-11			0	Polr2l	0.0436098	0.144	0.082	1.19618e-11	2.24762e-07
0	Inafm1	0.0744323	0.103	0.053	2.18565e-15	4.10683e-11			0	Sipa1	0.0595265	0.147	0.084	1.2084e-11	2.27059e-07
0	Efr3a	0.044457	0.233	0.154	2.21217e-15	4.15667e-11			0	Hsd17b4	0.0563048	0.124	0.068	1.25673e-11	2.3614e-07
0	Carm1	0.0688072	0.124	0.069	2.29267e-15	4.30792e-11			0	Fam3a	0.0546875	0.113	0.06	1.25895e-11	2.36558e-07
0	Fdx1	0.0641231	0.317	0.221	2.51151e-15	4.71912e-11			0	Eri1	0.0479398	0.192	0.118	1.28202e-11	2.40891e-07
0	Tkt	0.0163371	0.391	0.277	2.55911e-15	4.80857e-11			0	Emg1	0.0484381	0.605	0.449	1.32092e-11	2.48201e-07
0	Sh3d19	0.0541278	0.161	0.096	2.62869e-15	4.93932e-11			0	Fkbp8	0.0551321	0.481	0.35	1.43532e-11	2.69696e-07
0	Eif1ad	0.0830477	0.187	0.118	2.90266e-15	5.4541e-11			0	Npm3	0.043722	0.375	0.262	1.44044e-11	2.70659e-07
0	Dlst	0.0509924	0.239	0.158	3.50714e-15	6.58992e-11			0	2210016F16Rik	0.0334837	0.192	0.118	1.4732e-11	2.76815e-07
0	Daxx	0.0306826	0.192	0.119	3.71389e-15	6.9784e-11			0	Ybx1	0.0778591	0.958	0.858	1.54523e-11	2.90349e-07
0	Grpel1	0.0608218	0.426	0.312	4.11175e-15	7.72598e-11			0	Tnfrsf1a	0.00968975	0.579	0.417	1.55754e-11	2.92662e-07
0	D8Ertd738e	0.063097	0.745	0.579	4.15114e-15	7.8e-11			0	Trip12	0.0246412	0.28	0.186	1.59634e-11	2.99953e-07
0	Tradd	0.0476569	0.101	0.052	4.21365e-15	7.91744e-11			0	Mrpl11	0.0426448	0.276	0.183	1.60646e-11	3.01853e-07
0	Sel1l	0.0972521	0.265	0.181	4.73888e-15	8.90436e-11			0	Tbrg1	0.064652	0.656	0.499	1.68176e-11	3.16002e-07
0	Mgat1	0.0269785	0.185	0.115	4.90629e-15	9.21891e-11			0	Exosc3	0.0453729	0.196	0.121	1.70872e-11	3.21069e-07
0	Vapb	0.0258264	0.262	0.176	5.17633e-15	9.72633e-11			0	Rnaseh2c	0.0215416	0.26	0.168	1.73989e-11	3.26925e-07
0	Rab11fip2	0.0730274	0.143	0.084	5.49665e-15	1.03282e-10			0	Mvb12a	0.0134419	0.319	0.215	1.77335e-11	3.33213e-07
0	2021-09-10	0.0734107	0.131	0.074	5.55649e-15	1.04406e-10			0	Atp5d	0.0715713	0.841	0.681	1.85678e-11	3.48889e-07
0	Zpr1	0.0668282	0.183	0.115	5.66747e-15	1.06492e-10			0	Parp3	0.0470704	0.127	0.07	1.92748e-11	3.62173e-07
0	Tigd2	0.00207371	0.33	0.229	5.76723e-15	1.08366e-10			0	Copa	0.054814	0.308	0.211	2.1142e-11	3.97258e-07
0	Rwdd4a	0.0781751	0.201	0.13	5.99652e-15	1.12675e-10			0	Stt3a	0.0116762	0.308	0.208	2.14663e-11	4.03352e-07
0	Twf1	0.0455678	0.248	0.164	6.44753e-15	1.21149e-10			0	Mrpl27	0.0285563	0.31	0.21	2.19997e-11	4.13374e-07
0	Stx6	0.0739589	0.313	0.221	7.33186e-15	1.37766e-10			0	Mrpl36	0.0357416	0.403	0.284	2.5416e-11	4.77567e-07
0	Gm11808	0.0378467	0.506	0.369	7.38418e-15	1.38749e-10			0	Tmem185a	0.0315171	0.111	0.059	2.65663e-11	4.9918e-07
0	Pml	0.025851	0.188	0.117	7.70232e-15	1.44727e-10			0	Ppp2r5c	0.0649709	0.224	0.144	2.67695e-11	5.02999e-07
0	Spats2	0.0584068	0.103	0.054	8.25356e-15	1.55084e-10			0	Mrpl17	0.0142904	0.455	0.325	2.77798e-11	5.21982e-07
0	Rps27a	0.0841	0.995	0.975	8.33703e-15	1.56653e-10			0	Mrpl41	0.0277547	0.269	0.179	2.93059e-11	5.50658e-07
0	Borcs7	0.0469645	0.147	0.086	9.31874e-15	1.75099e-10			0	Naxe	0.0532905	0.173	0.104	2.96231e-11	5.56618e-07
0	Lrpap1	0.0105715	0.207	0.131	9.98675e-15	1.87651e-10			0	Pabpc1	0.0930279	0.881	0.717	3.11109e-11	5.84574e-07
0	Nudcd2	0.0378527	0.228	0.149	1.00911e-14	1.89612e-10			0	Os9	0.0405562	0.198	0.123	3.11282e-11	5.84899e-07
0	Notch2	0.0551315	0.159	0.096	1.05345e-14	1.97943e-10			0	Atp5o.1	0.0419788	0.634	0.478	3.25791e-11	6.12162e-07
0	Yaf2	0.0392093	0.168	0.102	1.07571e-14	2.02127e-10			0	Prelid3b	0.0362466	0.242	0.158	3.34629e-11	6.28768e-07
0	Usp50	0.062596	0.114	0.063	1.10429e-14	2.07496e-10			0	Mrps28	0.0500566	0.318	0.218	3.46101e-11	6.50324e-07
0	Ppme1	0.0461884	0.213	0.137	1.14552e-14	2.15242e-10			0	Efr3a	0.0479623	0.254	0.168	3.46364e-11	6.50818e-07
0	C1d	0.00908876	0.356	0.25	1.19466e-14	2.24477e-10			0	Helz2	0.0420162	0.196	0.122	3.47999e-11	6.5389e-07
0	Fam220a	0.0439027	0.237	0.157	1.25867e-14	2.36504e-10			0	Tmem250-ps	0.0600585	0.145	0.084	3.484e-11	6.54643e-07
0	Rpl4	0.0823415	0.982	0.912	1.27551e-14	2.39669e-10			0	Eef1akmt2	0.0626643	0.123	0.068	3.5461e-11	6.66312e-07
0	Mrps12	0.0360896	0.256	0.171	1.30718e-14	2.45619e-10			0	Fundc2	0.0383547	0.39	0.276	4.04974e-11	7.60946e-07
0	Mafg	0.000814577	0.443	0.318	1.33275e-14	2.50423e-10			0	Dapk1	0.0493935	0.145	0.084	4.0675e-11	7.64284e-07
0	Thap7	0.0568316	0.134	0.077	1.3608e-14	2.55694e-10			0	Abhd17b	0.058627	0.192	0.119	4.07924e-11	7.66489e-07
0	Farsb	0.0518549	0.146	0.086	1.41772e-14	2.6639e-10			0	Ell	0.0382228	0.151	0.088	4.15613e-11	7.80937e-07
0	Zcrb1	0.0495747	0.448	0.329	1.45792e-14	2.73943e-10			0	Mrpl28	0.0312168	0.289	0.193	4.22435e-11	7.93755e-07
0	Ormdl2	0.0677492	0.218	0.144	1.46906e-14	2.76036e-10			0	Med29	0.0144613	0.292	0.195	4.3201e-11	8.11746e-07
0	Tomm40	0.0530388	0.308	0.215	1.497e-14	2.81286e-10			0	Thyn1	0.0136379	0.202	0.126	4.32591e-11	8.12838e-07
0	Hilpda	0.0122562	0.445	0.331	1.55449e-14	2.92089e-10			0	Mgat1	0.0261464	0.203	0.128	4.41048e-11	8.28729e-07
0	Sdad1	0.052768	0.148	0.088	1.58926e-14	2.98621e-10			0	Tmem87b	0.0531452	0.235	0.153	4.45403e-11	8.36912e-07
0	Ptpra	0.00706199	0.278	0.189	1.66802e-14	3.13421e-10			0	Npr1	0.0798806	0.101	0.053	4.6808e-11	8.79522e-07
0	Ptpa	0.0535453	0.252	0.17	1.75494e-14	3.29753e-10			0	Mrpl22	0.0624212	0.171	0.105	4.71918e-11	8.86734e-07
0	Pgs1	0.0167609	0.251	0.167	1.75505e-14	3.29775e-10			0	Bckdk	0.0460707	0.143	0.082	4.80082e-11	9.02075e-07
0	Armcx1	0.0641561	0.114	0.062	1.83549e-14	3.44888e-10			0	Mtx2	0.0328582	0.26	0.171	4.98958e-11	9.37542e-07
0	Asnsd1	0.0526946	0.11	0.06	1.92245e-14	3.61229e-10			0	Tma16	0.017165	0.267	0.177	5.2428e-11	9.85121e-07
0	Ier3	0.105098	0.704	0.593	1.96862e-14	3.69903e-10			0	Pds5b	0.032221	0.128	0.071	5.48996e-11	1.03156e-06
0	Cdk4	0.0382957	0.492	0.365	2.01789e-14	3.79162e-10			0	Zadh2	0.0567297	0.113	0.061	5.54249e-11	1.04143e-06
0	Diaph2	0.0410799	0.201	0.129	2.02977e-14	3.81394e-10			0	Drap1	0.0304099	0.415	0.294	5.56758e-11	1.04615e-06
0	Ykt6	0.0279005	0.175	0.109	2.1626e-14	4.06353e-10			0	Pianp	0.0503435	0.106	0.056	5.90731e-11	1.10998e-06
0	Nfkbib	0.0111265	0.23	0.151	2.42114e-14	4.54933e-10			0	Dhrs3	0.0168846	0.174	0.106	5.96118e-11	1.12011e-06
0	Arl13b	0.0657022	0.211	0.138	2.73413e-14	5.13742e-10			0	Smyd2	0.0384522	0.196	0.122	6.94979e-11	1.30587e-06
0	Smarcb1	0.0348593	0.244	0.161	2.82531e-14	5.30876e-10			0	Galk2	0.0396455	0.109	0.058	6.95121e-11	1.30613e-06
0	Cyp20a1	0.0493103	0.119	0.066	3.12717e-14	5.87596e-10			0	Exoc6b	0.0700351	0.14	0.082	7.02049e-11	1.31915e-06
0	Rpl15	0.0713789	0.991	0.951	3.14925e-14	5.91744e-10			0	Ubac1	0.0479859	0.122	0.067	7.19587e-11	1.3521e-06
0	Cox5b	0.0399609	0.649	0.499	3.16031e-14	5.93823e-10			0	Hibadh	0.0157933	0.29	0.196	7.44247e-11	1.39844e-06
0	Uqcr10	0.0343874	0.64	0.489	3.23912e-14	6.0863e-10			0	Ackr3	0.0240643	0.205	0.129	7.70808e-11	1.44835e-06
0	Aes	0.0388661	0.23	0.152	3.62179e-14	6.80534e-10			0	Man2a2	0.0616096	0.119	0.065	7.86796e-11	1.47839e-06
0	Papd4	0.0550314	0.191	0.122	3.6689e-14	6.89387e-10			0	0610012G03Rik	0.0175265	0.49	0.353	8.03931e-11	1.51059e-06
0	Cdkn1c	0.0710271	0.118	0.066	3.7591e-14	7.06335e-10			0	Sike1	0.0269479	0.218	0.14	8.17115e-11	1.53536e-06
0	Fkbp8	0.0443663	0.446	0.329	3.77651e-14	7.09606e-10			0	Gas2l1	0.0370439	0.105	0.055	8.21171e-11	1.54298e-06
0	Ssna1	0.0398676	0.315	0.22	4.31094e-14	8.10026e-10			0	Rpl34	0.0712323	0.992	0.932	8.33647e-11	1.56642e-06
0	Rps19bp1	0.00452921	0.313	0.217	4.39437e-14	8.25702e-10			0	Adam17	0.02513	0.217	0.139	8.53869e-11	1.60442e-06
0	Tprkb	0.051715	0.109	0.06	4.55691e-14	8.56243e-10			0	Parp9	0.0227409	0.21	0.133	8.73078e-11	1.64051e-06
0	Gemin7	0.0244664	0.315	0.219	4.69561e-14	8.82305e-10			0	Gpsm3	0.0094614	0.181	0.111	8.74305e-11	1.64282e-06
0	Ndufb4	0.0165308	0.455	0.336	4.77291e-14	8.9683e-10			0	Cops9	0.0263183	0.515	0.377	9.47845e-11	1.781e-06
0	Strap	0.0663097	0.379	0.278	4.81969e-14	9.0562e-10			0	Sptlc2	0.0278782	0.236	0.153	9.60035e-11	1.80391e-06
0	Rai14	0.0383949	0.132	0.076	5.19991e-14	9.77063e-10			0	Nrd1	0.00962394	0.319	0.218	9.76029e-11	1.83396e-06
0	Stau1	0.0520639	0.189	0.121	5.23958e-14	9.84518e-10			0	Fam58b	0.059018	0.133	0.076	9.82642e-11	1.84638e-06
0	Atp5o.1	0.0207147	0.595	0.452	5.25878e-14	9.88124e-10			0	Tulp4	0.0424149	0.323	0.226	1.002e-10	1.88276e-06
0	Dmac1	0.0432516	0.239	0.16	5.27981e-14	9.92077e-10			0	Ndufs6	0.0156042	0.545	0.396	1.02596e-10	1.92779e-06
0	Hnrnpa1	0.068576	0.669	0.535	5.31209e-14	9.98142e-10			0	Isca2	0.0362633	0.15	0.088	1.13731e-10	2.13701e-06
0	Cdc34	0.0441361	0.177	0.112	5.69585e-14	1.07025e-09			0	Arhgap42	0.0473314	0.185	0.115	1.16782e-10	2.19434e-06
0	Ufm1	0.0254463	0.311	0.219	5.70507e-14	1.07198e-09			0	Yipf5	0.040994	0.294	0.2	1.19616e-10	2.24759e-06
0	Agpat3	0.0238286	0.124	0.071	6.16471e-14	1.15835e-09			0	Polr2e	0.0414076	0.432	0.311	1.25425e-10	2.35673e-06
0	Usp8	0.0457839	0.176	0.111	6.53359e-14	1.22766e-09			0	Aftph	0.0282678	0.323	0.223	1.38784e-10	2.60776e-06
0	Itgb5	0.0430919	0.108	0.059	6.83906e-14	1.28506e-09			0	Man1b1	0.0523375	0.105	0.056	1.41434e-10	2.65755e-06
0	Fosl2	0.00475104	0.355	0.254	6.87224e-14	1.29129e-09			0	Usp50	0.0563539	0.128	0.072	1.42541e-10	2.67834e-06
0	Eri1	0.0366604	0.171	0.106	7.10085e-14	1.33425e-09			0	Ndufa1	0.0296218	0.404	0.289	1.51857e-10	2.85339e-06
0	Coro1b	0.031847	0.29	0.199	7.15208e-14	1.34388e-09			0	Ppil3	0.0497287	0.174	0.108	1.52354e-10	2.86273e-06
0	Atp11b	0.055544	0.181	0.117	7.61057e-14	1.43003e-09			0	Gemin7	0.0510061	0.338	0.238	1.54089e-10	2.89534e-06
0	Chmp3	0.02773	0.331	0.236	7.65904e-14	1.43913e-09			0	Ube2a	0.00818129	0.321	0.22	1.56628e-10	2.94305e-06
0	Srp68	0.0340331	0.208	0.135	8.0673e-14	1.51585e-09			0	Actr1b	0.0338901	0.204	0.13	1.59233e-10	2.99199e-06
0	Mboat7	0.0540438	0.131	0.076	8.14182e-14	1.52985e-09			0	Spats2l	0.0685886	0.137	0.08	1.68189e-10	3.16026e-06
0	Hypk	0.0312295	0.275	0.191	8.18988e-14	1.53888e-09			0	Tkt	0.0274024	0.418	0.299	1.74271e-10	3.27456e-06
0	Copg1	0.0300653	0.167	0.103	8.42077e-14	1.58226e-09			0	Vdac1	0.042439	0.492	0.357	1.8006e-10	3.38332e-06
0	Rsu1	0.0286001	0.294	0.204	8.73389e-14	1.6411e-09			0	Chpf2	0.0494881	0.18	0.112	1.90814e-10	3.5854e-06
0	Gm10269	0.0597921	0.15	0.091	8.76231e-14	1.64644e-09			0	Laptm4a	0.0214836	0.816	0.66	1.92868e-10	3.62398e-06
0	Ndufa3	0.0154842	0.317	0.219	9.02363e-14	1.69554e-09			0	Copz1	0.0189844	0.287	0.193	1.95769e-10	3.6785e-06
0	Ccdc58	0.0453602	0.236	0.158	9.42671e-14	1.77128e-09			0	Rab24	0.00902439	0.263	0.174	1.96245e-10	3.68745e-06
0	Dut	0.0326294	0.131	0.076	1.01228e-13	1.90208e-09			0	Gps1	0.0374365	0.233	0.154	2.11609e-10	3.97613e-06
0	Hdac4	0.0676553	0.123	0.071	1.02739e-13	1.93047e-09			0	Stt3b	0.0228875	0.244	0.161	2.18411e-10	4.10394e-06
0	Rpl19	0.056402	0.998	0.972	1.03149e-13	1.93817e-09			0	Irf2bp2	0.0608906	0.182	0.114	2.29306e-10	4.30866e-06
0	Dap3	0.0355674	0.17	0.105	1.06565e-13	2.00236e-09			0	Mta1	0.0507389	0.174	0.109	2.35145e-10	4.41837e-06
0	Stxbp1	0.0517869	0.152	0.093	1.07251e-13	2.01524e-09			0	Msl3	0.0627258	0.145	0.086	2.38696e-10	4.4851e-06
0	Cd320	0.0422296	0.186	0.118	1.07556e-13	2.02097e-09			0	Coro1b	0.0257872	0.316	0.216	2.55277e-10	4.79666e-06
0	Itga5	0.0272282	0.144	0.085	1.07744e-13	2.02451e-09			0	Ahcyl1	0.0408844	0.295	0.202	2.56023e-10	4.81068e-06
0	Cant1	0.0432136	0.126	0.073	1.14404e-13	2.14965e-09			0	Fance	0.0437941	0.102	0.054	2.60058e-10	4.88649e-06
0	Pycr2	0.0367442	0.151	0.091	1.18566e-13	2.22786e-09			0	Lrrc8a	0.0480939	0.381	0.274	2.60092e-10	4.88713e-06
0	Cops9	0.00916566	0.481	0.353	1.18672e-13	2.22985e-09			0	Agfg1	0.0308189	0.225	0.148	2.70432e-10	5.08142e-06
0	Ltbp1	0.082846	0.114	0.065	1.28813e-13	2.42039e-09			0	Sec61a2	0.0663486	0.133	0.078	2.93536e-10	5.51554e-06
0	Sec23ip	0.0453281	0.125	0.072	1.3103e-13	2.46205e-09			0	Glrx5	0.0393538	0.409	0.296	3.24086e-10	6.08957e-06
0	1500011B03Rik	0.0443122	0.114	0.063	1.33187e-13	2.50258e-09			0	Nudt21	0.0108766	0.465	0.333	3.24181e-10	6.09136e-06
0	Ergic3	0.0197678	0.329	0.232	1.36774e-13	2.56999e-09			0	Dnajc25	0.0265991	0.196	0.126	3.32688e-10	6.25122e-06
0	Reep3	0.022731	0.533	0.401	1.77608e-13	3.33726e-09			0	Papd7	0.0369532	0.135	0.079	3.58798e-10	6.74182e-06
0	Snrnp27	0.0274502	0.397	0.29	1.82067e-13	3.42104e-09			0	Fnbp1	0.0409424	0.12	0.068	3.88873e-10	7.30692e-06
0	Selenos	0.0822292	0.429	0.318	2.00046e-13	3.75886e-09			0	Plxnb2	0.0495034	0.212	0.139	3.90326e-10	7.33423e-06
0	Pde10a	0.0321902	0.11	0.061	2.10357e-13	3.95261e-09			0	Bcl3	0.0491964	0.193	0.123	4.00404e-10	7.52359e-06
0	Fam168a	0.0476176	0.139	0.083	2.15158e-13	4.04281e-09			0	Gzf1	0.0438198	0.105	0.057	4.00954e-10	7.53392e-06
0	Med8	0.0459225	0.214	0.141	2.18547e-13	4.10651e-09			0	Synpo	0.0300754	0.199	0.127	4.32504e-10	8.12675e-06
0	Rps16	0.0684829	0.996	0.961	2.23553e-13	4.20056e-09			0	Tm9sf2	0.0195463	0.278	0.189	4.48332e-10	8.42416e-06
0	Taf12	0.025058	0.158	0.098	2.38578e-13	4.48288e-09			0	Uxs1	0.0429023	0.12	0.068	4.76542e-10	8.95422e-06
0	Kif2a	0.0547989	0.102	0.056	2.39081e-13	4.49233e-09			0	Lrp10	0.0361587	0.33	0.232	4.80179e-10	9.02257e-06
0	Mettl6	0.0556117	0.135	0.081	2.41269e-13	4.53344e-09			0	Aes	0.0376755	0.248	0.167	5.02586e-10	9.44359e-06
0	Lifr	0.0202205	0.191	0.122	2.5861e-13	4.85928e-09			0	4930453N24Rik	0.0420459	0.189	0.119	5.04753e-10	9.48431e-06
0	Abhd5	0.0308723	0.21	0.139	2.64794e-13	4.97548e-09			0	Fgfr1	0.0166996	0.383	0.275	5.11476e-10	9.61064e-06
0	Slc25a1	0.012304	0.157	0.097	2.91759e-13	5.48215e-09			0	Map1a	0.0379377	0.125	0.071	5.12611e-10	9.63196e-06
0	Pex2	0.0457948	0.138	0.083	2.97524e-13	5.59047e-09			0	Mrps18a	0.018863	0.408	0.293	5.2323e-10	9.8315e-06
0	Pltp	0.0477112	0.101	0.055	3.10943e-13	5.84262e-09			0	Endog	0.0194912	0.131	0.076	5.29825e-10	9.95541e-06
0	Lbh	0.0444191	0.117	0.067	3.26792e-13	6.14041e-09			0	Hmgn3	0.0539655	0.134	0.079	5.43098e-10	1.02048e-05
0	Ext1	0.064082	0.206	0.137	3.27803e-13	6.15942e-09			0	Bin3	0.0261925	0.151	0.091	5.43274e-10	1.02081e-05
0	Tbrg1	0.062046	0.609	0.477	3.69946e-13	6.95129e-09			0	Ap2b1	0.0181894	0.236	0.157	5.46233e-10	1.02637e-05
0	Capzb	0.0247004	0.604	0.468	4.04688e-13	7.60408e-09			0	Pdk1	0.0386049	0.11	0.061	5.47409e-10	1.02858e-05
0	Smc6	0.0282493	0.359	0.261	4.14122e-13	7.78136e-09			0	Ssna1	0.0390474	0.338	0.238	5.67772e-10	1.06684e-05
0	Sec61a1	0.0246325	0.377	0.274	4.18258e-13	7.85906e-09			0	Ecm1	0.013984	0.206	0.132	5.82884e-10	1.09524e-05
0	Tsg101	0.0289221	0.291	0.204	4.29839e-13	8.07668e-09			0	Rpl13a-ps1	0.0319286	0.197	0.126	6.26081e-10	1.17641e-05
0	Rgs2	0.0812381	0.113	0.064	4.29899e-13	8.0778e-09			0	Ndufa8	0.0298689	0.534	0.392	6.41995e-10	1.20631e-05
0	Ppp4r2	0.0207412	0.241	0.164	4.36115e-13	8.19461e-09			0	Psmd10	0.0224408	0.254	0.169	6.48161e-10	1.21789e-05
0	Mrps7	0.010323	0.28	0.193	4.62312e-13	8.68685e-09			0	Morf4l2	0.0046943	0.696	0.529	6.953e-10	1.30647e-05
0	Atic	0.057879	0.133	0.079	4.7293e-13	8.88635e-09			0	Copb2	0.0222738	0.273	0.185	7.07146e-10	1.32873e-05
0	Ppp2ca	0.0102286	0.507	0.378	4.75354e-13	8.93189e-09			0	Smad7	0.0281961	0.223	0.147	7.2732e-10	1.36663e-05
0	Lamtor2	0.0380288	0.374	0.27	4.78463e-13	8.99032e-09			0	Thap7	0.0547936	0.147	0.088	7.73365e-10	1.45315e-05
0	Rack1	0.0767312	0.958	0.866	4.90247e-13	9.21174e-09			0	Vamp4	0.0323598	0.227	0.151	7.76654e-10	1.45933e-05
0	Trmt6	0.0577021	0.131	0.078	4.91247e-13	9.23054e-09			0	Gtf2h5	0.0226082	0.525	0.391	7.9014e-10	1.48467e-05
0	Mia2	0.0526515	0.211	0.141	5.04276e-13	9.47535e-09			0	Mpc2	0.0102546	0.469	0.342	7.92753e-10	1.48958e-05
0	Cblb	0.0612572	0.111	0.063	5.09277e-13	9.56932e-09			0	Arfip1	0.0353106	0.108	0.059	8.23761e-10	1.54785e-05
0	Ddx1	0.0502457	0.188	0.122	5.10922e-13	9.60023e-09			0	Uggt1	0.0533479	0.159	0.098	8.34389e-10	1.56782e-05
0	Stt3b	0.0336464	0.222	0.148	5.3388e-13	1.00316e-08			0	Kdm5b	0.0487438	0.318	0.224	8.50788e-10	1.59863e-05
0	Zfand3	0.0269168	0.226	0.151	5.35992e-13	1.00713e-08			0	Rpl27-ps3	0.030569	0.568	0.425	8.56027e-10	1.60847e-05
0	Cers5	0.0440894	0.178	0.115	5.50627e-13	1.03463e-08			0	Gmfb	0.0301121	0.205	0.134	8.89908e-10	1.67214e-05
0	Tmed7	0.0447898	0.186	0.122	6.0271e-13	1.13249e-08			0	Flnc	0.0216473	0.101	0.055	9.08305e-10	1.7067e-05
0	Isca2	0.0415821	0.133	0.079	6.05233e-13	1.13723e-08			0	Eri3	0.0333823	0.182	0.115	9.30845e-10	1.74906e-05
0	Dhps	0.0377515	0.152	0.094	6.60256e-13	1.24062e-08			0	Flot2	0.0473103	0.156	0.097	1.02534e-09	1.92661e-05
0	Ell	0.030405	0.133	0.079	6.7611e-13	1.27041e-08			0	Nr2f6	0.0328026	0.175	0.11	1.02589e-09	1.92764e-05
0	Ube2j1	0.0408285	0.226	0.153	6.90457e-13	1.29737e-08			0	Cript	0.0235312	0.503	0.373	1.04779e-09	1.96879e-05
0	Bet1	0.0231317	0.239	0.164	7.40173e-13	1.39079e-08			0	Derl2	0.00976167	0.312	0.216	1.08614e-09	2.04086e-05
0	Rpl6	0.0688968	0.99	0.94	7.59114e-13	1.42638e-08			0	Yif1b	0.0433423	0.269	0.185	1.12798e-09	2.11948e-05
0	Tfg	0.037056	0.252	0.173	7.64394e-13	1.4363e-08			0	Cblb	0.0407507	0.125	0.072	1.12937e-09	2.12209e-05
0	Stx8	0.0352657	0.181	0.117	7.70145e-13	1.4471e-08			0	Yipf1	0.0228557	0.131	0.076	1.12964e-09	2.12259e-05
0	Nap1l1	0.0278978	0.689	0.544	7.78817e-13	1.4634e-08			0	Ndufb8	0.0452088	0.636	0.482	1.15361e-09	2.16763e-05
0	1810058I24Rik	0.0688816	0.498	0.381	8.2961e-13	1.55884e-08			0	Prdx3	0.0261455	0.256	0.174	1.17084e-09	2.2e-05
0	Emc8	0.0388966	0.171	0.109	8.66041e-13	1.62729e-08			0	Anapc13	0.0222753	0.23	0.152	1.28731e-09	2.41886e-05
0	Ccng2	0.0393516	0.226	0.153	8.74006e-13	1.64226e-08			0	Csk	0.0360631	0.134	0.08	1.31023e-09	2.46192e-05
0	Lyar	0.0232634	0.344	0.249	9.00195e-13	1.69147e-08			0	AI413582	0.0104235	0.224	0.147	1.3271e-09	2.49361e-05
0	Rad23b	0.0210912	0.421	0.31	1.02178e-12	1.91992e-08			0	Plbd2	0.0199811	0.171	0.107	1.33035e-09	2.49972e-05
0	D17Wsu92e	0.0236378	0.257	0.178	1.02839e-12	1.93234e-08			0	Qsox1	0.0325405	0.228	0.152	1.4517e-09	2.72775e-05
0	Ddb1	0.0476251	0.302	0.214	1.06343e-12	1.99819e-08			0	Rnf19b	0.0134085	0.212	0.141	1.47275e-09	2.7673e-05
0	Gpat4	0.061424	0.144	0.089	1.06405e-12	1.99935e-08			0	Clcn4	0.0383207	0.19	0.122	1.55743e-09	2.9264e-05
0	Wbp1l	0.022824	0.181	0.117	1.08852e-12	2.04533e-08			0	Khdrbs1	0.037482	0.286	0.2	1.57656e-09	2.96235e-05
0	0610010K14Rik	0.0396854	0.152	0.095	1.27982e-12	2.40478e-08			0	Polr1c	0.00156723	0.33	0.231	1.64169e-09	3.08474e-05
0	Fam53a	0.0628256	0.167	0.107	1.29656e-12	2.43624e-08			0	Exosc8	0.0386665	0.19	0.123	1.66433e-09	3.12727e-05
0	Tspan5	0.0505652	0.138	0.083	1.35228e-12	2.54094e-08			0	Golt1b	0.0217465	0.212	0.141	1.66953e-09	3.13704e-05
0	Gps1	0.0394043	0.211	0.141	1.44578e-12	2.71663e-08			0	Rnaseh2a	0.0376691	0.122	0.07	1.70486e-09	3.20343e-05
0	Nlgn2	0.0653098	0.121	0.072	1.46614e-12	2.75487e-08			0	Ext1	0.0291974	0.225	0.15	1.70604e-09	3.20566e-05
0	Impad1	0.0415029	0.179	0.117	1.49625e-12	2.81145e-08			0	Fip1l1	0.0304217	0.365	0.264	1.71305e-09	3.21883e-05
0	Wtap	0.0525849	0.312	0.226	1.51931e-12	2.85479e-08			0	Polr2i	0.020435	0.303	0.212	1.72165e-09	3.23498e-05
0	Arl6ip4	0.0403145	0.282	0.2	1.59972e-12	3.00586e-08			0	Slc25a17	0.0498568	0.167	0.105	1.73656e-09	3.263e-05
0	Os9	0.0492597	0.175	0.113	1.60069e-12	3.0077e-08			0	Vat1	0.0133461	0.382	0.274	1.8426e-09	3.46224e-05
0	Golgb1	0.0417892	0.45	0.332	1.60187e-12	3.00991e-08			0	E2f4	0.0524424	0.159	0.1	1.84578e-09	3.46822e-05
0	Usp1	0.0451396	0.168	0.108	1.65241e-12	3.10487e-08			0	E2f5	0.0313138	0.135	0.081	1.85468e-09	3.48494e-05
0	Ube3c	0.0519424	0.123	0.073	1.65322e-12	3.10639e-08			0	Ift57	0.0341104	0.106	0.059	2.10362e-09	3.95271e-05
0	Diablo	0.0235752	0.225	0.151	1.77519e-12	3.33558e-08			0	Maz	0.0476154	0.153	0.095	2.13431e-09	4.01037e-05
0	Arfgap1	0.0577844	0.118	0.069	1.80881e-12	3.39875e-08			0	Dnajc10	0.0210855	0.191	0.123	2.32158e-09	4.36224e-05
0	Zfp106	0.0552188	0.282	0.201	1.81629e-12	3.41281e-08			0	Tlcd2	0.00448978	0.106	0.059	2.36699e-09	4.44757e-05
0	Mrps28	0.0182639	0.29	0.203	1.85491e-12	3.48537e-08			0	Sec23ip	0.0374831	0.137	0.082	2.49633e-09	4.69061e-05
0	Cox18	0.048792	0.151	0.095	1.97421e-12	3.70954e-08			0	Sdhd	0.0285201	0.326	0.229	2.52025e-09	4.73555e-05
0	Acvr1b	0.0404529	0.106	0.06	2.03799e-12	3.82939e-08			0	Qars	0.0348521	0.231	0.155	2.72419e-09	5.11875e-05
0	Plbd2	0.0141742	0.154	0.096	2.06361e-12	3.87753e-08			0	Casp6	0.0345352	0.11	0.062	2.78214e-09	5.22764e-05
0	Gns	0.0130606	0.172	0.11	2.08786e-12	3.92309e-08			0	Wdfy1	0.0128944	0.309	0.218	2.97796e-09	5.59558e-05
0	Add1	0.0332809	0.181	0.118	2.20195e-12	4.13747e-08			0	Dap3	0.044607	0.183	0.118	3.17336e-09	5.96274e-05
0	Mrpl18	0.00865319	0.364	0.265	2.20574e-12	4.14459e-08			0	Hint1	0.0472827	0.941	0.797	3.17636e-09	5.96837e-05
0	Lrrc8a	0.0627796	0.35	0.258	2.23832e-12	4.20581e-08			0	Gnas	0.0584027	0.871	0.735	3.41475e-09	6.41632e-05
0	Cox7c	0.0661704	0.855	0.714	2.25186e-12	4.23124e-08			0	Mosmo	0.0298557	0.12	0.07	3.75855e-09	7.06232e-05
0	Egln1	0.0331473	0.176	0.114	2.25417e-12	4.23558e-08			0	Fopnl	0.0343065	0.199	0.131	3.80602e-09	7.15152e-05
0	Tmem87b	0.0465235	0.21	0.142	2.4502e-12	4.60393e-08			0	Ptbp1	0.01732	0.282	0.194	3.81758e-09	7.17324e-05
0	Smim15	0.0209077	0.229	0.156	2.52267e-12	4.74011e-08			0	Efcab14	0.0378885	0.169	0.108	4.00429e-09	7.52405e-05
0	Polr2h	0.038392	0.247	0.172	2.60021e-12	4.88579e-08			0	Adamts5	0.0334622	0.151	0.093	4.01671e-09	7.5474e-05
0	Oaz1	0.104865	0.948	0.908	2.62203e-12	4.9268e-08			0	Becn1	0.0309162	0.258	0.179	4.03391e-09	7.57971e-05
0	Ipo5	0.0526737	0.202	0.136	2.71431e-12	5.1002e-08			0	Chmp3	0.017344	0.353	0.254	4.19686e-09	7.88591e-05
0	Tor2a	0.0376505	0.185	0.121	2.78601e-12	5.23492e-08			0	Ehmt2	0.0435074	0.16	0.101	4.30322e-09	8.08574e-05
0	Bcl10	0.0129125	0.375	0.275	3.06476e-12	5.75869e-08			0	Dctpp1	0.0228509	0.323	0.228	4.56061e-09	8.56939e-05
0	Arcn1	0.0411373	0.25	0.175	3.09175e-12	5.8094e-08			0	Trappc5	0.0333296	0.229	0.156	4.59563e-09	8.63519e-05
0	Mtx2	0.0297078	0.232	0.159	3.25841e-12	6.12254e-08			0	Gna11	0.0391155	0.289	0.203	4.6463e-09	8.73039e-05
0	Cfap36	0.0219913	0.109	0.062	3.27374e-12	6.15135e-08			0	Dcaf13	0.0273654	0.187	0.122	4.65752e-09	8.75149e-05
0	BC029722	0.0276098	0.113	0.065	3.42974e-12	6.44448e-08			0	Mrfap1	0.0332345	0.86	0.715	4.75601e-09	8.93653e-05
0	Kdsr	0.0551366	0.155	0.099	3.54703e-12	6.66488e-08			0	Rps20	0.0742933	0.995	0.959	5.09356e-09	9.57081e-05
0	Akt1s1	0.018454	0.36	0.262	3.81071e-12	7.16032e-08			0	Snx21	0.0218229	0.217	0.145	5.33736e-09	0.000100289
0	Chmp6	0.0464429	0.139	0.086	3.89613e-12	7.32084e-08			0	Gm8186	0.0433058	0.177	0.114	5.33779e-09	0.000100297
0	Acp1	0.0303948	0.285	0.2	3.97363e-12	7.46644e-08			0	Gnai3	0.0261203	0.303	0.212	5.5516e-09	0.000104315
0	Dpp3	0.032006	0.104	0.059	4.25569e-12	7.99644e-08			0	Arl6ip4	0.0276806	0.303	0.216	5.57742e-09	0.0001048
0	Rpl9-ps6	0.04362	0.665	0.522	4.30017e-12	8.08003e-08			0	Mea1	0.0068531	0.274	0.189	5.60491e-09	0.000105316
0	Inf2	0.0183943	0.125	0.074	4.42625e-12	8.31692e-08			0	1500011B03Rik	0.0358927	0.125	0.073	5.73021e-09	0.000107671
0	Mtf2	0.0150016	0.209	0.139	4.65652e-12	8.74959e-08			0	Fermt2	0.0202809	0.594	0.459	5.78705e-09	0.000108739
0	Dhrs4	0.0353558	0.118	0.069	4.72004e-12	8.86895e-08			0	Polr2f	0.0247701	0.533	0.402	5.9344e-09	0.000111507
0	Tmem127	0.0494431	0.108	0.063	4.76745e-12	8.95805e-08			0	Rdh14	0.0492804	0.12	0.071	6.05243e-09	0.000113725
0	Cdv3	0.0615286	0.489	0.37	4.98023e-12	9.35785e-08			0	Ado	0.00745321	0.154	0.096	6.6319e-09	0.000124613
0	Aup1	0.0292051	0.221	0.15	5.30371e-12	9.96567e-08			0	Epas1	0.0705794	0.153	0.097	6.76854e-09	0.000127181
0	Copa	0.0621125	0.277	0.199	5.61537e-12	1.05513e-07			0	Mettl6	0.0400975	0.147	0.091	6.94946e-09	0.00013058
0	Pgp	0.0357959	0.316	0.227	5.81848e-12	1.09329e-07			0	Ntmt1	0.0246953	0.236	0.159	7.06392e-09	0.000132731
0	Tmem230	0.0391738	0.129	0.079	6.08971e-12	1.14426e-07			0	2310039H08Rik	0.0153919	0.239	0.162	7.16544e-09	0.000134639
0	Mien1	0.00573049	0.465	0.343	6.09965e-12	1.14612e-07			0	Ndufa7	0.0215516	0.711	0.548	7.2346e-09	0.000135938
0	Polr2l	0.0210761	0.124	0.074	6.17582e-12	1.16044e-07			0	Borcs7	0.0219291	0.158	0.099	7.37809e-09	0.000138634
0	Wdr83os	0.0211075	0.247	0.172	6.551e-12	1.23093e-07			0	Cast	0.0242784	0.253	0.176	7.80741e-09	0.000146701
0	Eif6	0.0362785	0.627	0.493	6.57683e-12	1.23579e-07			0	Hebp1	0.00717585	0.174	0.112	8.3017e-09	0.000155989
0	Jpt2	0.0479569	0.104	0.059	6.71501e-12	1.26175e-07			0	Fem1b	0.0140254	0.197	0.13	8.4032e-09	0.000157896
0	Helz2	0.0124578	0.173	0.112	6.80065e-12	1.27784e-07			0	Sp3	0.0143	0.165	0.105	8.40476e-09	0.000157925
0	Mfsd5	0.034819	0.103	0.058	6.8257e-12	1.28255e-07			0	Gosr2	0.024554	0.214	0.143	8.86906e-09	0.00016665
0	Ppp1ca	0.018984	0.606	0.463	6.88395e-12	1.29349e-07			0	Slc35a2	0.0233694	0.125	0.075	8.98278e-09	0.000168786
0	Cpsf2	0.0375325	0.201	0.135	6.99042e-12	1.3135e-07			0	Mrpl21	0.0327063	0.248	0.173	9.66713e-09	0.000181645
0	Polr2k	0.0151865	0.337	0.246	7.23968e-12	1.36034e-07			0	Pigk	0.0315934	0.119	0.07	9.87686e-09	0.000185586
0	Ankfy1	0.0438049	0.188	0.126	7.76162e-12	1.45841e-07			0	Acp1	0.032828	0.305	0.216	1.01907e-08	0.000191483
0	Prpf19	0.0523905	0.176	0.116	8.80488e-12	1.65444e-07			0	Tfg	0.0195794	0.271	0.188	1.03495e-08	0.000194467
0	Plpp5	0.0506928	0.103	0.059	9.67487e-12	1.81791e-07			0	Tmem2	0.0226832	0.171	0.111	1.03709e-08	0.000194869
0	Tmem184b	0.0187243	0.163	0.105	9.70664e-12	1.82388e-07			0	Tex264	0.0263604	0.294	0.209	1.0474e-08	0.000196806
0	Pop7	0.0285545	0.172	0.112	1.03184e-11	1.93883e-07			0	Gm11808	0.00587069	0.534	0.397	1.06791e-08	0.00020066
0	Mrps10	0.0304521	0.234	0.162	1.04511e-11	1.96376e-07			0	Fndc1	0.0472971	0.107	0.062	1.07146e-08	0.000201328
0	Rpl12	0.0591519	0.98	0.922	1.05828e-11	1.98851e-07			0	Sumf2	0.0336579	0.133	0.081	1.07686e-08	0.000202342
0	Afg3l2	0.0379524	0.129	0.079	1.06664e-11	2.00422e-07			0	Rcn2	0.0156052	0.181	0.116	1.08098e-08	0.000203117
0	Trip12	0.00354341	0.25	0.174	1.15541e-11	2.17101e-07			0	Ccdc71	0.0343622	0.11	0.063	1.11684e-08	0.000209855
0	Tmem192	0.00989717	0.146	0.091	1.31875e-11	2.47793e-07			0	Aup1	0.0223145	0.239	0.164	1.13157e-08	0.000212621
0	Zfp503	0.056074	0.11	0.065	1.38575e-11	2.60382e-07			0	Srsf9	0.0157099	0.276	0.194	1.19965e-08	0.000225415
0	Nsa2	0.0362342	0.483	0.365	1.40633e-11	2.6425e-07			0	Ap2a2	0.0144243	0.235	0.16	1.26377e-08	0.000237463
0	Ndufs5	0.00736209	0.557	0.428	1.41723e-11	2.66298e-07			0	Flywch1	0.0303544	0.192	0.126	1.31521e-08	0.000247127
0	Tatdn1	0.0352135	0.144	0.09	1.55101e-11	2.91435e-07			0	Galnt1	0.0393946	0.233	0.161	1.34458e-08	0.000252646
0	Ccdc50	0.0149073	0.348	0.253	1.71968e-11	3.23129e-07			0	Dnpep	0.0318246	0.223	0.152	1.37403e-08	0.000258181
0	Prmt3	0.0646507	0.112	0.067	1.74069e-11	3.27075e-07			0	Slc6a8	0.0409899	0.141	0.088	1.41328e-08	0.000265555
0	Mta1	0.0399353	0.154	0.1	1.889e-11	3.54942e-07			0	H2-M3	0.0159647	0.129	0.078	1.48498e-08	0.000279027
0	Bmpr1a	0.00848421	0.157	0.099	1.89857e-11	3.56742e-07			0	Borcs8	0.0177584	0.183	0.12	1.50233e-08	0.000282288
0	Ebna1bp2	0.0137434	0.364	0.265	1.92414e-11	3.61546e-07			0	Ipo9	0.0426924	0.107	0.063	1.61377e-08	0.000303227
0	Acvrl1	0.00655273	0.113	0.066	2.17036e-11	4.0781e-07			0	Stat6	0.0418636	0.166	0.108	1.63011e-08	0.000306298
0	Zfhx3	0.00672724	0.159	0.103	2.19875e-11	4.13145e-07			0	Dnmt3a	0.011825	0.151	0.094	1.63254e-08	0.000306754
0	Psma4	0.0108039	0.635	0.504	2.21487e-11	4.16175e-07			0	Cnep1r1	0.0349921	0.174	0.114	1.68299e-08	0.000316233
0	St6galnac4	0.0164653	0.113	0.067	2.23178e-11	4.19351e-07			0	Yaf2	0.0270297	0.178	0.116	1.7352e-08	0.000326045
0	Rpn2	0.00393778	0.41	0.304	2.27949e-11	4.28317e-07			0	Mrpl39	0.0502592	0.12	0.072	1.75727e-08	0.00033019
0	Ptp4a1	0.13783	0.354	0.269	2.36171e-11	4.43765e-07			0	Ankfy1	0.0600912	0.203	0.138	1.83728e-08	0.000345225
0	Hmbs	0.0301305	0.144	0.09	2.36832e-11	4.45007e-07			0	Cant1	0.0387285	0.135	0.084	1.90122e-08	0.000357239
0	Cops6	0.0082894	0.348	0.255	2.43546e-11	4.57623e-07			0	Gtf2a2	0.00478871	0.414	0.307	1.91664e-08	0.000360136
0	Aspscr1	0.0223294	0.13	0.08	2.52743e-11	4.74903e-07			0	Polr2j	0.0230006	0.366	0.266	1.94963e-08	0.000366336
0	Mtdh	0.0557729	0.678	0.537	2.55919e-11	4.80871e-07			0	Timm21	0.0250667	0.122	0.073	1.97364e-08	0.000370847
0	Asap1	0.00859392	0.226	0.157	2.56135e-11	4.81278e-07			0	Rps10	0.062186	0.986	0.924	1.98594e-08	0.000373158
0	Commd4	0.0211699	0.226	0.155	2.56465e-11	4.81898e-07			0	AI837181	0.034961	0.11	0.065	2.06019e-08	0.000387109
0	Polr2j	0.0220008	0.341	0.249	2.64675e-11	4.97325e-07			0	Cox18	0.0402321	0.164	0.106	2.22926e-08	0.000418879
0	Mrpl58	0.0190641	0.243	0.171	2.72881e-11	5.12744e-07			0	Cdk5rap3	0.0208014	0.147	0.091	2.41677e-08	0.000454112
0	Myd88	0.0242016	0.205	0.141	2.90782e-11	5.4638e-07			0	Wrnip1	0.0488216	0.13	0.08	2.45582e-08	0.000461449
0	Tmem39a	0.0568242	0.138	0.088	3.02912e-11	5.69171e-07			0	Cdc42se1	0.00558868	0.295	0.211	2.49484e-08	0.00046878
0	Cacfd1	0.0414935	0.152	0.098	3.08835e-11	5.80301e-07			0	Ppme1	0.0218764	0.224	0.153	2.50239e-08	0.000470199
0	Exoc3l4	0.0288898	0.144	0.091	3.58376e-11	6.73388e-07			0	Slc35a1	0.0310757	0.153	0.098	2.57752e-08	0.000484316
0	Abhd17b	0.0363282	0.167	0.111	3.80638e-11	7.15218e-07			0	Phb	0.0243948	0.193	0.129	2.59088e-08	0.000486827
0	Cox7b	0.016345	0.664	0.524	3.97201e-11	7.46341e-07			0	Rnf220	0.035123	0.171	0.113	2.63311e-08	0.000494762
0	Dcp2	0.0232992	0.164	0.108	4.01017e-11	7.53511e-07			0	Rps23	0.0610657	0.998	0.982	2.74289e-08	0.00051539
0	Gatd1	0.0369774	0.11	0.065	4.35216e-11	8.17772e-07			0	Dhrs4	0.0259134	0.128	0.078	2.82142e-08	0.000530144
0	Rtraf	0.0179286	0.675	0.529	4.37211e-11	8.2152e-07			0	Atp5j	0.0366384	0.884	0.72	2.84617e-08	0.000534795
0	Zdhhc16	0.032101	0.119	0.072	4.69204e-11	8.81634e-07			0	Srp68	0.0205089	0.221	0.15	2.92276e-08	0.000549187
0	Ubac1	0.0361752	0.104	0.061	4.73144e-11	8.89038e-07			0	Tmem39a	0.0419332	0.152	0.097	2.93581e-08	0.000551638
0	R3hdm4	0.0126737	0.213	0.145	5.07906e-11	9.54355e-07			0	Ercc1	0.0154373	0.136	0.084	3.003e-08	0.000564263
0	Pxk	0.00919558	0.174	0.116	6.08992e-11	1.1443e-06			0	Cfap36	0.0083295	0.119	0.071	3.01512e-08	0.000566542
0	Rexo2	0.0183247	0.599	0.463	6.35462e-11	1.19403e-06			0	Ipmk	0.0469548	0.113	0.067	3.08828e-08	0.000580287
0	Slc29a1	0.0590996	0.15	0.098	6.49273e-11	1.21998e-06			0	Ublcp1	0.0281971	0.101	0.058	3.11244e-08	0.000584827
0	Atp5e	0.0293362	0.725	0.574	7.10653e-11	1.33532e-06			0	Srebf2	0.0182812	0.135	0.084	3.25236e-08	0.000611118
0	Ap1m1	0.0202027	0.115	0.069	7.37491e-11	1.38575e-06			0	Pgs1	0.00237348	0.264	0.185	3.33286e-08	0.000626245
0	Stoml2	0.0200548	0.287	0.206	8.14945e-11	1.53128e-06			0	Cox6b1	0.036418	0.863	0.699	3.37872e-08	0.000634862
0	1700021F05Rik	0.019493	0.145	0.093	8.43833e-11	1.58556e-06			0	Dnajc19	0.0122723	0.245	0.171	3.41968e-08	0.000642558
0	Stat2	0.0106519	0.244	0.172	8.56095e-11	1.6086e-06			0	Nelfe	0.0170681	0.168	0.109	3.44772e-08	0.000647826
0	Mrto4	0.02211	0.207	0.143	8.74991e-11	1.64411e-06			0	Nfic	0.0304717	0.327	0.239	3.51843e-08	0.000661113
0	Mcrs1	0.0183587	0.18	0.121	8.8227e-11	1.65779e-06			0	Eif4ebp1	0.0207958	0.823	0.657	3.60756e-08	0.000677861
0	Ago2	0.00128294	0.305	0.22	9.03378e-11	1.69745e-06			0	Bccip	0.00434822	0.338	0.244	3.62281e-08	0.000680726
0	H2afx	0.0363327	0.152	0.099	9.29348e-11	1.74625e-06			0	Rtf2	0.0103768	0.222	0.152	3.69083e-08	0.000693508
0	Rpl9	0.05981	0.993	0.963	9.67094e-11	1.81717e-06			0	Rps26	0.0578761	0.971	0.887	4.01556e-08	0.000754524
0	Rpp21	0.00458266	0.189	0.127	9.95809e-11	1.87112e-06			0	Thap2	0.0282542	0.165	0.107	4.11401e-08	0.000773023
0	Nucb2	0.010383	0.209	0.144	1.01033e-10	1.8984e-06			0	Cers5	0.0384594	0.19	0.128	4.29596e-08	0.000807211
0	0610037L13Rik	0.00833446	0.2	0.136	1.0163e-10	1.90964e-06			0	Pgpep1	0.0341594	0.128	0.08	4.41449e-08	0.000829483
0	Lage3	0.0114783	0.197	0.134	1.06529e-10	2.00169e-06			0	Pcnx	0.00903402	0.136	0.084	4.47648e-08	0.00084113
0	Flot2	0.028248	0.138	0.088	1.14162e-10	2.1451e-06			0	Pmepa1	0.032648	0.178	0.118	4.76988e-08	0.000896261
0	Myo9b	0.00814099	0.128	0.079	1.18077e-10	2.21867e-06			0	Rfc2	0.0147198	0.123	0.074	4.86516e-08	0.000914164
0	Exoc6b	0.043409	0.121	0.075	1.32928e-10	2.49772e-06			0	Jarid2	0.00435627	0.149	0.095	4.96493e-08	0.00093291
0	Xpo6	0.0262343	0.151	0.099	1.36765e-10	2.56981e-06			0	Apol9b	0.0401394	0.106	0.063	4.99577e-08	0.000938706
0	Atp6v1h	0.0492712	0.182	0.125	1.4791e-10	2.77923e-06			0	Hmbs	0.0320286	0.156	0.101	5.06208e-08	0.000951166
0	Phb	0.020921	0.176	0.118	1.5431e-10	2.89948e-06			0	Gripap1	0.0206868	0.144	0.091	5.22871e-08	0.000982474
0	Rpl13a	0.0585214	0.9	0.777	1.57954e-10	2.96796e-06			0	Lsm2	0.012044	0.326	0.236	5.304e-08	0.000996622
0	Pcgf5	0.0414025	0.212	0.15	1.7121e-10	3.21703e-06			0	Rtca	0.0287014	0.156	0.101	5.33182e-08	0.00100185
0	Abhd16a	0.0267224	0.122	0.075	1.80422e-10	3.39013e-06			0	Timm22	0.0333165	0.193	0.131	5.39078e-08	0.00101293
0	Wdfy1	0.00707417	0.282	0.204	1.87103e-10	3.51567e-06			0	Faim	0.0203171	0.188	0.126	5.44123e-08	0.00102241
0	Ddrgk1	0.0215627	0.289	0.21	1.95603e-10	3.67538e-06			0	Acot9	0.0028458	0.19	0.126	5.45151e-08	0.00102434
0	Rps27rt	0.00170243	0.629	0.489	2.04394e-10	3.84056e-06			0	Dmac1	0.0367224	0.25	0.177	5.48307e-08	0.00103027
0	Sar1b	0.00812972	0.35	0.26	2.05644e-10	3.86405e-06			0	Churc1	0.00263725	0.266	0.186	5.71258e-08	0.00107339
0	Mak16	0.0447711	0.154	0.103	2.18964e-10	4.11434e-06			0	Fbxo6	0.0266201	0.203	0.137	5.95877e-08	0.00111965
0	Bcl7b	0.0120841	0.23	0.162	2.2161e-10	4.16405e-06			0	Nabp2	0.0296492	0.205	0.14	6.02657e-08	0.00113239
0	Sdhd	0.00108839	0.298	0.215	2.30145e-10	4.32442e-06			0	Pitpnc1	0.000185427	0.222	0.152	6.03915e-08	0.00113476
0	Ndufb3	0.00416923	0.33	0.241	2.30547e-10	4.33198e-06			0	Mcrs1	0.0317829	0.194	0.132	6.42223e-08	0.00120674
0	Tap1	0.00893761	0.243	0.173	2.37239e-10	4.45773e-06			0	Smo	0.0133754	0.137	0.086	6.62582e-08	0.00124499
0	Hspa13	0.029165	0.149	0.097	2.39928e-10	4.50826e-06			0	Ccz1	0.0283651	0.227	0.16	6.88546e-08	0.00129378
0	Fam172a	0.0477677	0.107	0.064	2.44428e-10	4.59281e-06			0	Ptov1	0.000282663	0.304	0.218	7.18446e-08	0.00134996
0	Nudt21	0.0200962	0.422	0.317	2.4984e-10	4.6945e-06			0	Zcrb1	0.00191571	0.472	0.353	8.62784e-08	0.00162117
0	Gars	0.000507121	0.264	0.19	2.51718e-10	4.72977e-06			0	Sssca1	0.0291483	0.192	0.129	8.76696e-08	0.00164731
0	Nr1d1	0.0568196	0.116	0.072	2.52539e-10	4.74521e-06			0	BC029722	0.024385	0.122	0.075	8.91467e-08	0.00167507
0	Iah1	0.0475244	0.126	0.079	2.64488e-10	4.96972e-06			0	Capns1	0.020391	0.671	0.528	9.6675e-08	0.00181652
0	Snx4	0.0126724	0.157	0.103	2.73969e-10	5.14788e-06			0	Cxcl3	0.050314	0.162	0.107	9.76404e-08	0.00183466
0	Hax1	0.00868628	0.325	0.24	2.7512e-10	5.16951e-06			0	Ap2a1	0.027476	0.118	0.072	9.9045e-08	0.00186105
0	Tmed10	0.00581422	0.802	0.664	2.80576e-10	5.27202e-06			0	Egln2	0.00494281	0.23	0.159	1.01929e-07	0.00191526
0	Erg28	0.0124493	0.15	0.097	2.8195e-10	5.29783e-06			0	Fbxl6	0.0171827	0.107	0.064	1.02747e-07	0.00193062
0	Psmb5	0.0506875	0.647	0.536	2.83016e-10	5.31787e-06			0	Stoml2	0.020944	0.306	0.222	1.05074e-07	0.00197434
0	2900097C17Rik	0.00179786	0.368	0.274	2.93772e-10	5.51997e-06			0	Ndufb6	0.0050955	0.534	0.407	1.09067e-07	0.00204937
0	Rpl37	0.0711552	0.972	0.898	3.09147e-10	5.80888e-06			0	Rps17	0.0641133	0.991	0.946	1.16077e-07	0.00218109
0	Ppid	0.00806035	0.253	0.179	3.13472e-10	5.89014e-06			0	Dcp2	0.0220905	0.177	0.119	1.21508e-07	0.00228314
0	Tor1a	0.0140169	0.189	0.129	3.38777e-10	6.36563e-06			0	Pih1d1	0.0422221	0.128	0.081	1.25448e-07	0.00235717
0	Spin1	0.0326599	0.262	0.191	3.42374e-10	6.4332e-06			0	Cmc1	0.0295156	0.196	0.133	1.29076e-07	0.00242534
0	Rab1b	0.0393657	0.147	0.097	3.53205e-10	6.63671e-06			0	Uba3	0.0178679	0.215	0.149	1.37802e-07	0.00258931
[truncated: 21,794 more rows]

## Sheet: Table S5
Supplementary Table 5. List of differentially expressed genes from each cluster in the FVB4-mammary dataset at K=9 and K=18.
[truncated: 23,875 more rows]

[truncated: 12 more sheets: Table S6, Table S7, Table S8, Table S9, Table S10, Table S11, Table S12, Table S13, Table S14, Table S15, Table S16, Table S17]
